# Supplementary material for: Zinc-doped Prussian blue enhances photothermal clearance of Staphylococcus aureus and promotes tissue repair in infected wounds
Source: Nat Commun. 2019 Oct 3;10:4490. doi: 10.1038/s41467-019-12429-6 (PMC6776522; doi:10.1038/s41467-019-12429-6)
Supplement: Supplementary file 3 — Supplementary Data 1 [file 41467_2019_12429_MOESM3_ESM.xlsx]

## Sheet: (1)
(1) The optimized parameters of geometric structure of PB ("Occ." is "Occupation"; "Sym." is "Symmetry").
x y z Occ. U Site Sym.
1 Fe(II) Fe001 0.50000 0.50000 0.50000 1.000 1.000 4b m-3m
2 Fe(III) Fe002 0.00000 0.00000 0.00000 1.000 1.000 4a m-3m
3 N N001 0.80474 0.00000 0.00000 1.000 1.000 24e 4m. m
4 C C001 0.81169 0.50000 0.00000 1.000 1.000 24e 4m. m
====================================================================================

## Sheet: (2)
(2) The optimized parameters of geometric structure of ZnPB-1 ("Occ." is "Occupation"; "Sym." is "Symmetry").
x y z Occ. U Site Sym.
1 Zn Zn001 0.50000 0.50000 0.50000 1.000 1.000 1a 1
2 Fe(II) Fe001 0.50000 -0.00000 0.00000 1.000 1.000 1a 1
3 Fe(II) Fe002 -0.00000 0.50000 0.00000 1.000 1.000 1a 1
4 Fe(II) Fe003 -0.00000 -0.00000 0.50000 1.000 1.000 1a 1
5 Fe(III) Fe004 -0.00000 -0.00000 0.00000 1.000 1.000 1a 1
6 Fe(III) Fe005 -0.00000 0.50000 0.50000 1.000 1.000 1a 1
7 Fe(III) Fe006 0.50000 -0.00000 0.50000 1.000 1.000 1a 1
8 Fe(III) Fe007 0.50000 0.50000 0.00000 1.000 1.000 1a 1
9 N N001 0.80904 -0.00000 0.00000 1.000 1.000 1a 1
10 N N002 0.81680 0.50000 0.50000 1.000 1.000 1a 1
11 N N003 0.30898 -0.00000 0.50000 1.000 1.000 1a 1
12 N N004 0.30898 0.50000 0.00000 1.000 1.000 1a 1
13 N N005 0.19096 -0.00000 0.00000 1.000 1.000 1a 1
14 N N006 0.18320 0.50000 0.50000 1.000 1.000 1a 1
15 N N007 0.69102 -0.00000 0.50000 1.000 1.000 1a 1
16 N N008 0.69102 0.50000 0.00000 1.000 1.000 1a 1
17 N N009 -0.00000 0.80904 0.00000 1.000 1.000 1a 1
18 N N010 -0.00000 0.30898 0.50000 1.000 1.000 1a 1
19 N N011 0.50000 0.81680 0.50000 1.000 1.000 1a 1
20 N N012 0.50000 0.30898 0.00000 1.000 1.000 1a 1
21 N N013 -0.00000 0.19096 0.00000 1.000 1.000 1a 1
22 N N014 -0.00000 0.69102 0.50000 1.000 1.000 1a 1
23 N N015 0.50000 0.18320 0.50000 1.000 1.000 1a 1
24 N N016 0.50000 0.69102 0.00000 1.000 1.000 1a 1
25 N N017 -0.00000 -0.00000 0.80904 1.000 1.000 1a 1
26 N N018 -0.00000 0.50000 0.30898 1.000 1.000 1a 1
27 N N019 0.50000 -0.00000 0.30898 1.000 1.000 1a 1
28 N N020 0.50000 0.50000 0.81680 1.000 1.000 1a 1
29 N N021 -0.00000 -0.00000 0.19096 1.000 1.000 1a 1
30 N N022 -0.00000 0.50000 0.69102 1.000 1.000 1a 1
31 N N023 0.50000 -0.00000 0.69102 1.000 1.000 1a 1
32 N N024 0.50000 0.50000 0.18320 1.000 1.000 1a 1
33 C C001 0.80847 0.50000 0.00000 1.000 1.000 1a 1
34 C C002 0.29899 0.50000 0.50000 1.000 1.000 1a 1
35 C C003 0.19153 0.50000 0.00000 1.000 1.000 1a 1
36 C C004 0.19153 -0.00000 0.50000 1.000 1.000 1a 1
37 C C005 0.70101 0.50000 0.50000 1.000 1.000 1a 1
38 C C006 0.30828 -0.00000 0.00000 1.000 1.000 1a 1
39 C C007 -0.00000 0.80847 0.50000 1.000 1.000 1a 1
40 C C008 -0.00000 0.30828 0.00000 1.000 1.000 1a 1
41 C C009 0.50000 0.29899 0.50000 1.000 1.000 1a 1
42 C C010 -0.00000 0.19153 0.50000 1.000 1.000 1a 1
43 C C011 -0.00000 0.69172 0.00000 1.000 1.000 1a 1
44 C C012 0.50000 0.80847 0.00000 1.000 1.000 1a 1
45 C C013 0.50000 -0.00000 0.80847 1.000 1.000 1a 1
46 C C014 0.50000 0.50000 0.29899 1.000 1.000 1a 1
47 C C015 0.50000 -0.00000 0.19153 1.000 1.000 1a 1
48 C C016 0.50000 0.50000 0.70101 1.000 1.000 1a 1
49 C C017 -0.00000 0.50000 0.19153 1.000 1.000 1a 1
50 C C018 -0.00000 -0.00000 0.30828 1.000 1.000 1a 1
51 C C019 0.50000 0.19153 0.00000 1.000 1.000 1a 1
52 C C020 0.50000 0.70101 0.50000 1.000 1.000 1a 1
53 C C021 0.80847 -0.00000 0.50000 1.000 1.000 1a 1
54 C C022 0.69172 -0.00000 0.00000 1.000 1.000 1a 1
55 C C023 -0.00000 -0.00000 0.69172 1.000 1.000 1a 1
56 C C024 -0.00000 0.50000 0.80847 1.000 1.000 1a 1
====================================================================================

## Sheet: (3)
(3) The optimized parameters of geometric structure of ZnPB-2 ("Occ." is "Occupation"; "Sym." is "Symmetry").
x y z Occ. U Site Sym.
1 Zn Zn001 0.50000 0.50000 0.50000 1.000 1.000 1a 1
2 Zn Zn002 -0.00000 0.50000 0.00000 1.000 1.000 1a 1
3 Fe(II) Fe001 0.50000 -0.00000 0.00000 1.000 1.000 1a 1
4 Fe(II) Fe002 -0.00000 -0.00000 0.50000 1.000 1.000 1a 1
5 Fe(III) Fe003 -0.00000 -0.00000 0.00000 1.000 1.000 1a 1
6 Fe(III) Fe004 -0.00000 0.50000 0.50000 1.000 1.000 1a 1
7 Fe(III) Fe005 0.50000 -0.00000 0.50000 1.000 1.000 1a 1
8 Fe(III) Fe006 0.50000 0.50000 0.00000 1.000 1.000 1a 1
9 N N001 0.80827 -0.00000 0.00000 1.000 1.000 1a 1
10 N N002 0.81749 0.50000 0.50000 1.000 1.000 1a 1
11 N N003 0.30827 -0.00000 0.50000 1.000 1.000 1a 1
12 N N004 0.31749 0.50000 0.00000 1.000 1.000 1a 1
13 N N005 0.19173 -0.00000 0.00000 1.000 1.000 1a 1
14 N N006 0.18251 0.50000 0.50000 1.000 1.000 1a 1
15 N N007 0.69173 -0.00000 0.50000 1.000 1.000 1a 1
16 N N008 0.68251 0.50000 0.00000 1.000 1.000 1a 1
17 N N009 -0.00000 0.81734 0.00000 1.000 1.000 1a 1
18 N N010 -0.00000 0.30816 0.50000 1.000 1.000 1a 1
19 N N011 0.50000 0.81734 0.50000 1.000 1.000 1a 1
20 N N012 0.50000 0.30816 0.00000 1.000 1.000 1a 1
21 N N013 -0.00000 0.18266 0.00000 1.000 1.000 1a 1
22 N N014 -0.00000 0.69184 0.50000 1.000 1.000 1a 1
23 N N015 0.50000 0.18266 0.50000 1.000 1.000 1a 1
24 N N016 0.50000 0.69184 0.00000 1.000 1.000 1a 1
25 N N017 -0.00000 -0.00000 0.80827 1.000 1.000 1a 1
26 N N018 -0.00000 0.50000 0.31749 1.000 1.000 1a 1
27 N N019 0.50000 -0.00000 0.30827 1.000 1.000 1a 1
28 N N020 0.50000 0.50000 0.81749 1.000 1.000 1a 1
29 N N021 -0.00000 -0.00000 0.19173 1.000 1.000 1a 1
30 N N022 -0.00000 0.50000 0.68251 1.000 1.000 1a 1
31 N N023 0.50000 -0.00000 0.69173 1.000 1.000 1a 1
32 N N024 0.50000 0.50000 0.18251 1.000 1.000 1a 1
33 C C001 0.79725 0.50000 0.00000 1.000 1.000 1a 1
34 C C002 0.29725 0.50000 0.50000 1.000 1.000 1a 1
35 C C003 0.20275 0.50000 0.00000 1.000 1.000 1a 1
36 C C004 0.19211 -0.00000 0.50000 1.000 1.000 1a 1
37 C C005 0.70275 0.50000 0.50000 1.000 1.000 1a 1
38 C C006 0.30789 -0.00000 0.00000 1.000 1.000 1a 1
39 C C007 -0.00000 0.80809 0.50000 1.000 1.000 1a 1
40 C C008 -0.00000 0.29736 0.00000 1.000 1.000 1a 1
41 C C009 0.50000 0.29736 0.50000 1.000 1.000 1a 1
42 C C010 -0.00000 0.19191 0.50000 1.000 1.000 1a 1
43 C C011 -0.00000 0.70264 0.00000 1.000 1.000 1a 1
44 C C012 0.50000 0.80809 0.00000 1.000 1.000 1a 1
45 C C013 0.50000 -0.00000 0.80789 1.000 1.000 1a 1
46 C C014 0.50000 0.50000 0.29725 1.000 1.000 1a 1
47 C C015 0.50000 -0.00000 0.19211 1.000 1.000 1a 1
48 C C016 0.50000 0.50000 0.70275 1.000 1.000 1a 1
49 C C017 -0.00000 0.50000 0.20275 1.000 1.000 1a 1
50 C C018 -0.00000 -0.00000 0.30789 1.000 1.000 1a 1
51 C C019 0.50000 0.19191 0.00000 1.000 1.000 1a 1
52 C C020 0.50000 0.70264 0.50000 1.000 1.000 1a 1
53 C C021 0.80789 -0.00000 0.50000 1.000 1.000 1a 1
54 C C022 0.69211 -0.00000 0.00000 1.000 1.000 1a 1
55 C C023 -0.00000 -0.00000 0.69211 1.000 1.000 1a 1
56 C C024 -0.00000 0.50000 0.79725 1.000 1.000 1a 1
====================================================================================

## Sheet: (4)
(4) The optimized parameters of geometric structure of ZnPB-3 ("Occ." is "Occupation"; "Sym." is "Symmetry").
x y z Occ. U Site Sym.
1 Zn Zn001 0.50000 0.50000 0.50000 1.000 1.000 1a 1
2 Zn Zn002 0.50000 -0.00000 -0.00000 1.000 1.000 1a 1
3 Zn Zn003 -0.00000 0.50000 -0.00000 1.000 1.000 1a 1
4 Fe(II) Fe001 -0.00000 -0.00000 0.50000 1.000 1.000 1a 1
5 Fe(III) Fe002 -0.00000 -0.00000 -0.00000 1.000 1.000 1a 1
6 Fe(III) Fe003 -0.00000 0.50000 0.50000 1.000 1.000 1a 1
7 Fe(III) Fe004 0.50000 -0.00000 0.50000 1.000 1.000 1a 1
8 Fe(III) Fe005 0.50000 0.50000 -0.00000 1.000 1.000 1a 1
9 N N001 0.81815 -0.00000 -0.00000 1.000 1.000 1a 1
10 N N002 0.81815 0.50000 0.50000 1.000 1.000 1a 1
11 N N003 0.30736 -0.00000 0.50000 1.000 1.000 1a 1
12 N N004 0.31801 0.50000 -0.00000 1.000 1.000 1a 1
13 N N005 0.18185 -0.00000 -0.00000 1.000 1.000 1a 1
14 N N006 0.18185 0.50000 0.50000 1.000 1.000 1a 1
15 N N007 0.69264 -0.00000 0.50000 1.000 1.000 1a 1
16 N N008 0.68199 0.50000 -0.00000 1.000 1.000 1a 1
17 N N009 -0.00000 0.81815 -0.00000 1.000 1.000 1a 1
18 N N010 -0.00000 0.30736 0.50000 1.000 1.000 1a 1
19 N N011 0.50000 0.81815 0.50000 1.000 1.000 1a 1
20 N N012 0.50000 0.31801 -0.00000 1.000 1.000 1a 1
21 N N013 -0.00000 0.18185 -0.00000 1.000 1.000 1a 1
22 N N014 -0.00000 0.69264 0.50000 1.000 1.000 1a 1
23 N N015 0.50000 0.18185 0.50000 1.000 1.000 1a 1
24 N N016 0.50000 0.68199 -0.00000 1.000 1.000 1a 1
25 N N017 -0.00000 -0.00000 0.80736 1.000 1.000 1a 1
26 N N018 -0.00000 0.50000 0.31815 1.000 1.000 1a 1
27 N N019 0.50000 -0.00000 0.31815 1.000 1.000 1a 1
28 N N020 0.50000 0.50000 0.81801 1.000 1.000 1a 1
29 N N021 -0.00000 -0.00000 0.19264 1.000 1.000 1a 1
30 N N022 -0.00000 0.50000 0.68185 1.000 1.000 1a 1
31 N N023 0.50000 -0.00000 0.68185 1.000 1.000 1a 1
32 N N024 0.50000 0.50000 0.18199 1.000 1.000 1a 1
33 C C001 0.79555 0.50000 -0.00000 1.000 1.000 1a 1
34 C C002 0.29536 0.50000 0.50000 1.000 1.000 1a 1
35 C C003 0.20445 0.50000 -0.00000 1.000 1.000 1a 1
36 C C004 0.19256 -0.00000 0.50000 1.000 1.000 1a 1
37 C C005 0.70464 0.50000 0.50000 1.000 1.000 1a 1
38 C C006 0.29536 -0.00000 -0.00000 1.000 1.000 1a 1
39 C C007 -0.00000 0.80743 0.50000 1.000 1.000 1a 1
40 C C008 -0.00000 0.29536 -0.00000 1.000 1.000 1a 1
41 C C009 0.50000 0.29536 0.50000 1.000 1.000 1a 1
42 C C010 -0.00000 0.19256 0.50000 1.000 1.000 1a 1
43 C C011 -0.00000 0.70464 -0.00000 1.000 1.000 1a 1
44 C C012 0.50000 0.79555 -0.00000 1.000 1.000 1a 1
45 C C013 0.50000 -0.00000 0.79536 1.000 1.000 1a 1
46 C C014 0.50000 0.50000 0.29555 1.000 1.000 1a 1
47 C C015 0.50000 -0.00000 0.20464 1.000 1.000 1a 1
48 C C016 0.50000 0.50000 0.70445 1.000 1.000 1a 1
49 C C017 -0.00000 0.50000 0.20464 1.000 1.000 1a 1
50 C C018 -0.00000 -0.00000 0.30744 1.000 1.000 1a 1
51 C C019 0.50000 0.20445 -0.00000 1.000 1.000 1a 1
52 C C020 0.50000 0.70464 0.50000 1.000 1.000 1a 1
53 C C021 0.80743 -0.00000 0.50000 1.000 1.000 1a 1
54 C C022 0.70464 -0.00000 -0.00000 1.000 1.000 1a 1
55 C C023 -0.00000 -0.00000 0.69257 1.000 1.000 1a 1
56 C C024 -0.00000 0.50000 0.79536 1.000 1.000 1a 1
====================================================================================
