# Supplementary material for: Zinc-doped Prussian blue enhances photothermal clearance of Staphylococcus aureus and promotes tissue repair in infected wounds
Source: Nat Commun. 2019 Oct 3;10:4490. doi: 10.1038/s41467-019-12429-6 (PMC6776522; doi:10.1038/s41467-019-12429-6)
Supplement: Supplementary file 5 — Source Data [file 41467_2019_12429_MOESM5_ESM.zip]

Archive with 25 entries (24 files):
- Source Data/
- Source Data/Source Data Fig. 2.xlsx
- Source Data/Source Data Fig. 3.xlsx
- Source Data/Source Data Fig. 4.xlsx
- Source Data/Source Data Fig. 5.xlsx
- Source Data/Source Data Fig. 6.xlsx
- Source Data/Source Data Fig. 7.xlsx
- Source Data/Source Data Supplementary Fig. 10.xlsx
- Source Data/Source Data Supplementary Fig. 11.xlsx
- Source Data/Source Data Supplementary Fig. 12.xlsx
- Source Data/Source Data Supplementary Fig. 13.xlsx
- Source Data/Source Data Supplementary Fig. 14.xlsx
- Source Data/Source Data Supplementary Fig. 15.xlsx
- Source Data/Source Data Supplementary Fig. 16.xlsx
- Source Data/Source Data Supplementary Fig. 17.xlsx
- Source Data/Source Data Supplementary Fig. 18.xlsx
- Source Data/Source Data Supplementary Fig. 19.xlsx
- Source Data/Source Data Supplementary Fig. 21.xlsx
- Source Data/Source Data Supplementary Fig. 22.xlsx
- Source Data/Source Data Supplementary Fig. 4.xlsx
- Source Data/Source Data Supplementary Fig. 5.xlsx
- Source Data/Source Data Supplementary Fig. 6.xlsx
- Source Data/Source Data Supplementary Fig. 7.xlsx
- Source Data/Source Data Supplementary Fig. 8.xlsx
- Source Data/Source Data Supplementary Fig. 9.xlsx
