# Supplementary material for: Zinc-doped Prussian blue enhances photothermal clearance of Staphylococcus aureus and promotes tissue repair in infected wounds
Source: Nat Commun. 2019 Oct 3;10:4490. doi: 10.1038/s41467-019-12429-6 (PMC6776522; doi:10.1038/s41467-019-12429-6)
Supplement: Supplementary file 5 — Source Data [file 41467_2019_12429_MOESM5_ESM.zip › Source Data/Source Data Fig. 2.xlsx]

## Sheet: Fig.2G
Fig. 2 (G) XRD patterns of PB, ZnPB-1, ZnPB-2 and ZnPB-3.
2θ	PB	ZnPB-1	ZnPB-2	ZnPB-3
10.0001	299	336	345	328
10.0206	286	338	345	294
10.041	299	336	313	272
10.0615	297	342	312	348
10.0819	271	326	304	316
10.1024	281	326	323	320
10.1229	312	318	319	319
10.1433	326	293	344	295
10.1638	296	301	307	308
10.1842	270	349	365	308
10.2047	269	338	341	316
10.2252	261	318	316	338
10.2456	281	330	318	314
10.2661	266	319	334	301
10.2865	283	353	322	368
10.307	297	347	345	346
10.3275	266	322	347	291
10.3479	298	300	319	287
10.3684	270	320	311	308
10.3888	318	323	333	297
10.4093	302	332	319	319
10.4298	294	345	289	321
10.4502	280	311	294	314
10.4707	294	293	292	298
10.4911	286	311	340	291
10.5116	289	335	293	302
10.532	274	332	316	310
10.5525	264	351	293	307
10.573	297	331	325	330
10.5934	318	341	283	342
10.6139	295	327	331	296
10.6343	307	335	313	310
10.6548	291	317	336	312
10.6753	301	366	321	288
10.6957	266	342	328	301
10.7162	278	342	264	289
10.7366	301	330	302	306
10.7571	251	329	292	319
10.7776	305	289	267	319
10.798	283	327	308	294
10.8185	269	320	294	296
10.8389	308	309	289	301
10.8594	255	337	310	316
10.8799	285	326	321	320
10.9003	268	287	306	336
10.9208	267	299	324	318
10.9412	284	329	301	338
10.9617	302	338	312	291
10.9822	272	336	294	317
11.0026	290	311	295	302
11.0231	259	328	280	294
11.0435	307	298	305	334
11.064	282	322	294	279
11.0845	291	287	317	304
11.1049	264	300	317	300
11.1254	285	286	287	296
11.1458	274	317	308	289
11.1663	289	326	307	300
11.1868	295	325	290	294
11.2072	304	324	320	273
11.2277	283	324	290	311
11.2481	270	312	284	256
11.2686	270	306	328	271
11.2891	290	323	304	277
11.3095	305	333	286	321
11.33	262	313	320	323
11.3504	261	299	325	282
11.3709	301	338	311	274
11.3913	289	320	296	300
11.4118	280	322	313	284
11.4323	290	293	310	298
11.4527	281	304	327	303
11.4732	296	329	312	284
11.4936	276	291	283	298
11.5141	311	296	278	297
11.5346	315	292	309	320
11.555	274	323	281	302
11.5755	284	311	310	292
11.5959	254	310	280	298
11.6164	273	286	286	292
11.6369	283	306	293	293
11.6573	252	290	320	299
11.6778	277	327	304	290
11.6982	284	330	295	282
11.7187	276	324	287	287
11.7392	288	336	296	288
11.7596	271	322	286	283
11.7801	277	273	314	286
11.8005	269	320	293	252
11.821	264	313	269	292
11.8415	251	335	272	299
11.8619	271	337	296	279
11.8824	254	292	295	309
11.9028	260	293	289	295
11.9233	276	282	298	271
11.9438	292	290	304	275
11.9642	262	302	299	299
11.9847	266	296	294	314
12.0051	248	336	283	287
12.0256	301	322	302	262
12.0461	259	293	275	283
12.0665	255	314	276	309
12.087	274	341	297	279
12.1074	266	294	307	301
12.1279	252	309	276	303
12.1484	272	299	297	300
12.1688	268	304	297	292
12.1893	258	309	262	278
12.2097	281	327	288	294
12.2302	266	304	260	284
12.2507	299	318	277	305
12.2711	252	321	304	283
12.2916	276	306	311	285
12.312	302	306	271	282
12.3325	260	288	286	313
12.3529	295	304	272	329
12.3734	313	315	289	281
12.3939	271	301	272	295
12.4143	277	274	295	296
12.4348	252	300	284	276
12.4552	297	324	305	298
12.4757	249	319	264	284
12.4962	284	312	277	272
12.5166	281	332	285	274
12.5371	278	281	259	286
12.5575	232	318	301	262
12.578	256	312	300	295
12.5985	241	316	289	310
12.6189	261	319	270	295
12.6394	266	280	282	297
12.6598	271	302	281	294
12.6803	265	318	286	323
12.7008	265	323	277	291
12.7212	300	308	296	300
12.7417	259	309	299	304
12.7621	262	288	296	283
12.7826	271	334	273	274
12.8031	271	311	260	285
12.8235	276	294	314	281
12.844	250	298	286	299
12.8644	256	320	304	304
12.8849	240	322	275	331
12.9054	282	283	268	305
12.9258	286	332	303	310
12.9463	287	302	272	278
12.9667	263	327	314	299
12.9872	300	331	278	269
13.0077	255	319	308	299
13.0281	257	270	333	281
13.0486	290	294	307	280
13.069	262	323	271	231
13.0895	278	311	280	323
13.11	255	283	286	284
13.1304	285	299	289	302
13.1509	257	348	295	301
13.1713	263	301	273	270
13.1918	264	326	258	297
13.2122	250	313	290	308
13.2327	252	301	276	297
13.2532	294	338	293	287
13.2736	255	310	296	315
13.2941	250	281	295	278
13.3145	265	315	281	293
13.335	288	283	268	314
13.3555	267	312	268	314
13.3759	295	301	279	291
13.3964	263	335	296	313
13.4168	251	313	300	282
13.4373	273	305	291	291
13.4578	295	316	261	294
13.4782	272	277	283	294
13.4987	235	343	302	283
13.5191	259	308	263	289
13.5396	240	309	306	276
13.5601	261	309	285	307
13.5805	252	289	307	356
13.601	269	329	313	353
13.6214	281	297	319	341
13.6419	264	330	305	303
13.6624	249	320	330	321
13.6828	246	314	326	320
13.7033	301	295	295	324
13.7237	258	311	285	296
13.7442	274	294	283	301
13.7647	281	309	253	302
13.7851	263	323	264	313
13.8056	253	310	293	286
13.826	276	287	288	281
13.8465	279	316	293	285
13.867	259	320	282	294
13.8874	266	309	273	297
13.9079	263	300	276	276
13.9283	261	314	289	297
13.9488	249	310	267	317
13.9693	239	315	279	304
13.9897	269	301	281	305
14.0102	252	314	297	314
14.0306	283	331	311	298
14.0511	255	330	310	324
14.0715	255	345	279	346
14.092	299	322	302	306
14.1125	280	335	338	326
14.1329	300	333	304	333
14.1534	267	312	286	310
14.1738	267	343	287	305
14.1943	284	340	299	300
14.2148	294	311	254	301
14.2352	294	319	268	265
14.2557	264	313	283	316
14.2761	316	303	283	304
14.2966	283	349	290	313
14.3171	258	299	262	263
14.3375	253	328	318	278
14.358	288	309	255	307
14.3784	257	280	274	277
14.3989	286	333	291	329
14.4194	288	315	272	298
14.4398	267	299	297	294
14.4603	263	301	273	299
14.4807	246	302	283	283
14.5012	263	307	255	277
14.5217	306	336	265	282
14.5421	292	333	276	303
14.5626	295	372	269	312
14.583	260	320	284	284
14.6035	276	315	261	297
14.624	271	344	304	287
14.6444	285	357	263	292
14.6649	280	376	300	302
14.6853	275	338	303	295
14.7058	295	368	295	290
14.7263	283	360	336	295
14.7467	296	396	328	266
14.7672	282	419	328	334
14.7876	278	464	350	324
14.8081	266	492	441	320
14.8286	289	623	477	303
14.849	283	595	465	311
14.8695	263	613	463	324
14.8899	255	563	417	328
14.9104	308	497	389	338
14.9309	315	498	377	358
14.9513	266	389	360	354
14.9718	267	393	303	330
14.9922	301	346	306	316
15.0127	297	383	271	320
15.0331	315	347	307	315
15.0536	351	366	276	302
15.0741	325	342	318	311
15.0945	302	352	308	304
15.115	273	379	304	305
15.1354	264	336	290	329
15.1559	277	361	285	291
15.1764	298	322	309	294
15.1968	298	347	300	283
15.2173	315	344	276	303
15.2377	290	335	281	294
15.2582	283	328	287	304
15.2787	310	307	301	318
15.2991	268	338	312	308
15.3196	297	341	269	308
15.34	291	331	292	314
15.3605	269	335	300	318
15.381	301	362	273	294
15.4014	294	367	313	314
15.4219	268	327	300	330
15.4423	278	348	336	320
15.4628	298	358	252	306
15.4833	284	321	301	306
15.5037	305	349	328	320
15.5242	292	367	295	338
15.5446	269	343	315	304
15.5651	306	321	283	334
15.5856	271	322	289	297
15.606	282	357	331	285
15.6265	285	317	293	286
15.6469	284	331	321	283
15.6674	261	361	283	299
15.6879	302	344	282	319
15.7083	297	337	289	337
15.7288	293	328	282	334
15.7492	290	333	297	328
15.7697	303	320	302	340
15.7902	296	344	287	296
15.8106	275	340	294	306
15.8311	326	347	309	301
15.8515	291	308	310	292
15.872	301	335	297	306
15.8924	294	355	314	306
15.9129	327	375	289	341
15.9334	298	339	305	323
15.9538	271	371	281	314
15.9743	299	368	312	332
15.9947	297	347	318	316
16.0152	297	359	315	305
16.0357	292	346	331	367
16.0561	297	366	319	344
16.0766	282	358	329	374
16.097	284	354	297	333
16.1175	303	355	337	344
16.138	288	345	318	310
16.1584	311	399	327	363
16.1789	314	328	347	355
16.1993	309	366	345	380
16.2198	328	371	393	418
16.2403	332	389	357	447
16.2607	292	411	473	507
16.2812	296	456	470	533
16.3016	314	491	521	584
16.3221	281	526	608	684
16.3426	281	497	660	696
16.363	314	528	634	637
16.3835	341	487	526	548
16.4039	309	481	476	456
16.4244	331	405	381	397
16.4449	303	416	335	381
16.4653	326	408	334	365
16.4858	295	434	339	337
16.5062	306	417	323	328
16.5267	312	423	344	364
16.5472	326	431	354	335
16.5676	305	412	404	355
16.5881	323	434	343	341
16.6085	301	467	328	319
16.629	334	480	346	376
16.6495	330	454	374	355
16.6699	309	437	341	393
16.6904	344	443	352	352
16.7108	319	464	392	356
16.7313	318	489	348	318
16.7518	320	519	360	374
16.7722	298	491	422	351
16.7927	310	481	376	391
16.8131	320	536	430	372
16.8336	355	533	405	397
16.854	310	541	418	393
16.8745	331	637	437	431
16.895	349	610	460	409
16.9154	406	722	524	408
16.9359	362	742	527	419
16.9563	347	762	566	409
16.9768	360	952	627	406
16.9973	350	1048	697	435
17.0177	351	1153	811	472
17.0382	385	1326	956	455
17.0586	390	1609	1183	508
17.0791	363	1893	1317	571
17.0996	433	2327	1634	540
17.12	474	2856	2262	620
17.1405	449	3621	2621	648
17.1609	485	4356	3136	765
17.1814	565	4731	3154	753
17.2019	648	4349	2714	869
17.2223	767	3756	2191	1047
17.2428	833	2951	1762	1164
17.2632	1093	2210	1384	1245
17.2837	1252	1787	1112	1210
17.3042	1465	1437	916	1080
17.3246	1834	1236	821	990
17.3451	2401	1108	713	865
17.3655	3150	968	688	736
17.386	4144	832	646	696
17.4065	4742	795	596	645
17.4269	4245	820	496	593
17.4474	3125	730	556	563
17.4678	2035	666	493	528
17.4883	1204	628	506	517
17.5088	744	581	514	522
17.5292	531	532	405	513
17.5497	476	575	461	490
17.5701	445	577	450	469
17.5906	412	553	441	482
17.6111	404	563	463	490
17.6315	437	511	406	436
17.652	361	513	442	443
17.6724	387	528	442	451
17.6929	393	486	437	432
17.7133	388	484	414	470
17.7338	373	502	386	434
17.7543	350	463	406	489
17.7747	364	523	379	434
17.7952	353	518	380	420
17.8156	341	480	390	430
17.8361	360	473	400	443
17.8566	369	453	398	443
17.877	347	453	356	428
17.8975	374	459	353	442
17.9179	360	444	374	387
17.9384	354	489	359	410
17.9589	311	419	410	433
17.9793	363	441	391	421
17.9998	357	456	373	396
18.0202	367	455	330	410
18.0407	333	422	388	387
18.0612	379	484	349	434
18.0816	361	482	348	393
18.1021	348	461	387	412
18.1225	354	401	349	413
18.143	372	412	401	372
18.1635	327	418	378	413
18.1839	339	388	344	396
18.2044	335	420	371	404
18.2248	367	434	335	411
18.2453	358	479	361	414
18.2658	334	443	361	403
18.2862	349	440	348	374
18.3067	333	409	393	420
18.3271	351	453	384	382
18.3476	343	455	348	406
18.3681	379	389	328	374
18.3885	362	414	369	378
18.409	361	426	362	419
18.4294	362	420	340	406
18.4499	350	382	369	428
18.4704	333	459	320	425
18.4908	340	420	327	365
18.5113	370	465	331	415
18.5317	339	426	359	423
18.5522	367	435	381	413
18.5727	350	431	343	419
18.5931	334	425	335	415
18.6136	326	410	354	376
18.634	365	437	390	392
18.6545	351	413	317	409
18.6749	390	423	389	393
18.6954	361	392	376	410
18.7159	337	407	340	423
18.7363	351	466	333	389
18.7568	342	427	375	401
18.7772	348	432	347	421
18.7977	334	438	362	438
18.8182	338	420	360	400
18.8386	358	419	392	399
18.8591	327	471	366	388
18.8795	365	424	298	443
18.9	351	369	372	426
18.9205	339	434	358	408
18.9409	331	436	350	408
18.9614	325	386	376	433
18.9818	353	407	360	402
19.0023	342	448	362	406
19.0228	379	467	366	439
19.0432	322	422	381	429
19.0637	338	401	382	394
19.0841	354	444	350	418
19.1046	344	425	355	414
19.1251	344	426	374	417
19.1455	368	433	348	410
19.166	353	412	337	410
19.1864	372	420	360	447
19.2069	376	445	316	426
19.2274	368	443	345	442
19.2478	372	460	335	423
19.2683	328	444	357	403
19.2887	401	493	361	435
19.3092	346	464	365	402
19.3297	355	437	398	403
19.3501	403	451	348	439
19.3706	343	441	379	428
19.391	381	430	355	414
19.4115	333	401	383	431
19.432	347	431	365	446
19.4524	369	442	390	457
19.4729	355	478	329	399
19.4933	367	449	376	431
19.5138	364	449	382	440
19.5342	339	507	382	402
19.5547	368	420	408	468
19.5752	357	481	413	441
19.5956	344	458	410	475
19.6161	380	458	424	520
19.6365	364	486	467	529
19.657	322	511	495	560
19.6775	339	521	511	566
19.6979	369	496	510	571
19.7184	352	499	478	554
19.7388	388	505	426	528
19.7593	371	468	425	469
19.7798	366	472	406	472
19.8002	359	460	347	451
19.8207	355	435	377	441
19.8411	387	439	402	439
19.8616	375	491	375	435
19.8821	385	483	335	428
19.9025	392	401	343	438
19.923	394	482	370	461
19.9434	376	410	373	420
19.9639	350	475	413	412
19.9844	365	473	416	402
20.0048	375	438	375	458
20.0253	383	483	378	440
20.0457	336	457	397	385
20.0662	364	446	372	431
20.0867	373	433	379	396
20.1071	343	435	400	415
20.1276	361	455	334	412
20.148	402	434	348	467
20.1685	374	470	370	412
20.189	381	467	365	419
20.2094	365	460	364	438
20.2299	404	440	386	425
20.2503	396	440	377	405
20.2708	393	447	346	424
20.2913	376	427	351	436
20.3117	394	444	359	457
20.3322	390	459	383	472
20.3526	365	454	370	432
20.3731	370	433	395	452
20.3936	379	481	405	494
20.414	387	494	389	423
20.4345	383	434	365	396
20.4549	381	483	372	425
20.4754	396	436	412	477
20.4958	423	478	381	437
20.5163	352	453	372	460
20.5368	393	445	366	460
20.5572	415	459	394	465
20.5777	398	489	386	455
20.5981	401	452	382	492
20.6186	427	483	386	452
20.6391	373	466	394	484
20.6595	374	422	403	496
20.68	362	478	366	472
20.7004	354	471	354	462
20.7209	434	505	364	443
20.7414	395	500	354	444
20.7618	383	481	368	446
20.7823	379	474	386	477
20.8027	381	459	408	474
20.8232	397	480	354	461
20.8437	392	483	377	433
20.8641	376	462	368	437
20.8846	383	510	363	492
20.905	388	513	400	428
20.9255	365	477	382	509
20.946	357	487	402	504
20.9664	372	443	402	474
20.9869	373	471	391	475
21.0073	365	483	368	506
21.0278	408	454	413	426
21.0483	413	484	407	493
21.0687	414	502	394	505
21.0892	374	475	404	486
21.1096	417	464	365	492
21.1301	429	482	391	505
21.1506	393	451	397	484
21.171	387	477	382	510
21.1915	367	485	399	508
21.2119	414	497	387	497
21.2324	371	520	427	486
21.2529	372	488	407	482
21.2733	384	513	424	490
21.2938	423	503	447	478
21.3142	360	495	446	462
21.3347	381	472	407	485
21.3551	374	465	417	492
21.3756	425	485	419	474
21.3961	412	488	415	469
21.4165	366	518	455	480
21.437	425	493	425	500
21.4574	418	463	415	503
21.4779	406	496	410	501
21.4984	401	496	448	532
21.5188	418	523	415	512
21.5393	387	498	401	534
21.5597	430	527	433	540
21.5802	423	482	459	531
21.6007	446	507	437	542
21.6211	422	520	490	580
21.6416	409	531	540	616
21.662	432	589	522	671
21.6825	438	641	628	731
21.703	428	628	654	805
21.7234	402	646	722	900
21.7439	440	680	773	955
21.7643	392	660	732	886
21.7848	404	666	663	810
21.8053	407	633	628	743
21.8257	421	572	560	690
21.8462	417	592	480	611
21.8666	377	538	465	599
21.8871	413	480	459	562
21.9076	423	521	404	519
21.928	395	498	432	496
21.9485	435	493	402	495
21.9689	415	499	407	523
21.9894	418	534	420	555
22.0099	393	504	441	521
22.0303	408	520	437	513
22.0508	455	544	464	504
22.0712	396	485	388	535
22.0917	396	527	395	488
22.1122	377	515	399	485
22.1326	434	492	411	514
22.1531	421	501	401	515
22.1735	430	526	399	546
22.194	417	465	401	548
22.2144	419	528	447	467
22.2349	415	533	416	561
22.2554	462	493	433	492
22.2758	370	509	396	526
22.2963	423	519	406	540
22.3167	422	521	426	534
22.3372	403	503	446	514
22.3577	402	494	406	485
22.3781	429	499	402	574
22.3986	449	479	406	521
22.419	388	490	382	542
22.4395	427	531	425	565
22.46	414	508	417	522
22.4804	435	504	430	501
22.5009	431	472	418	565
22.5213	473	519	430	491
22.5418	409	523	379	525
22.5623	415	527	417	510
22.5827	436	487	404	538
22.6032	422	539	449	546
22.6236	439	461	427	464
22.6441	412	564	384	550
22.6646	427	498	398	547
22.685	458	495	410	586
22.7055	417	522	411	543
22.7259	445	499	418	549
22.7464	423	502	415	515
22.7669	445	463	442	557
22.7873	402	508	430	536
22.8078	405	498	430	518
22.8282	448	505	443	526
22.8487	451	516	426	574
22.8692	401	503	429	552
22.8896	408	526	395	493
22.9101	452	496	408	549
22.9305	418	492	431	504
22.951	490	534	435	570
22.9715	430	529	458	561
22.9919	449	489	432	531
23.0124	462	485	412	522
23.0328	413	528	408	539
23.0533	435	546	421	534
23.0738	414	513	427	551
23.0942	412	517	399	548
23.1147	404	509	407	542
23.1351	435	546	425	546
23.1556	454	541	422	579
23.176	451	551	428	560
23.1965	444	507	446	542
23.217	448	469	445	506
23.2374	421	514	425	518
23.2579	465	546	430	557
23.2783	447	535	398	507
23.2988	445	554	414	536
23.3193	433	565	460	577
23.3397	446	532	437	576
23.3602	444	513	457	533
23.3806	438	527	421	549
23.4011	419	518	402	568
23.4216	437	585	425	542
23.442	402	576	436	534
23.4625	438	525	433	568
23.4829	432	533	426	599
23.5034	476	560	491	611
23.5239	425	573	495	590
23.5443	436	533	460	520
23.5648	419	576	468	604
23.5852	455	592	418	559
23.6057	403	524	480	538
23.6262	468	589	467	585
23.6466	430	567	453	552
23.6671	418	536	481	559
23.6875	436	555	444	593
23.708	462	589	445	541
23.7285	428	612	443	548
23.7489	455	582	498	548
23.7694	428	588	449	583
23.7898	449	578	458	606
23.8103	471	600	467	543
23.8308	443	621	433	558
23.8512	448	535	447	611
23.8717	482	606	441	586
23.8921	446	556	492	543
23.9126	432	609	503	613
23.9331	437	606	480	554
23.9535	447	606	505	595
23.974	437	636	452	532
23.9944	439	658	501	606
24.0149	473	649	449	586
24.0353	475	656	512	629
24.0558	471	613	583	609
24.0763	403	641	555	576
24.0967	437	705	509	603
24.1172	436	742	568	596
24.1376	465	759	555	604
24.1581	474	825	617	624
24.1786	456	836	631	647
24.199	467	877	679	619
24.2195	474	965	737	697
24.2399	523	1076	812	672
24.2604	467	1144	837	677
24.2809	453	1423	1052	702
24.3013	488	1685	1239	798
24.3218	487	1916	1333	769
24.3422	462	2253	1593	755
24.3627	459	2521	1737	780
24.3832	479	2652	1715	818
24.4036	483	2614	1549	858
24.4241	518	2312	1497	865
24.4445	504	2032	1283	957
24.465	567	1786	1101	973
24.4855	612	1576	975	1055
24.5059	608	1407	906	1093
24.5264	695	1184	891	1160
24.5468	771	1082	846	1169
24.5673	849	1027	830	1130
24.5878	945	930	753	1026
24.6082	1098	879	713	915
24.6287	1412	839	667	887
24.6491	1633	764	655	805
24.6696	2012	765	568	780
24.6901	2393	740	560	751
24.7105	2683	698	608	696
24.731	2522	724	576	711
24.7514	2162	662	537	708
24.7719	1835	590	529	659
24.7924	1453	630	507	648
24.8128	1112	625	466	661
24.8333	800	625	527	675
24.8537	623	598	466	670
24.8742	570	577	495	612
24.8947	582	592	496	637
24.9151	524	558	464	535
24.9356	496	529	527	627
24.956	462	593	500	627
24.9765	490	595	451	624
24.9969	495	605	489	632
25.0174	447	547	434	597
25.0379	427	571	439	573
25.0583	454	566	418	572
25.0788	460	581	405	582
25.0992	472	523	433	576
25.1197	482	535	420	604
25.1402	428	489	431	539
25.1606	452	570	456	567
25.1811	440	472	480	570
25.2015	467	530	430	570
25.222	442	492	417	605
25.2425	427	525	434	545
25.2629	467	532	408	530
25.2834	414	513	433	571
25.3038	418	490	440	573
25.3243	455	493	411	551
25.3448	439	517	432	546
25.3652	415	509	425	542
25.3857	436	514	392	592
25.4061	417	513	397	542
25.4266	427	536	372	561
25.4471	460	505	450	512
25.4675	421	512	405	486
25.488	444	490	430	508
25.5084	487	534	394	530
25.5289	423	465	438	454
25.5494	437	483	413	558
25.5698	455	495	419	558
25.5903	401	495	433	556
25.6107	468	500	409	592
25.6312	423	511	438	543
25.6517	468	454	438	527
25.6721	396	506	446	574
25.6926	436	462	471	566
25.713	457	547	440	591
25.7335	414	490	438	530
25.754	469	501	456	564
25.7744	429	526	418	522
25.7949	442	474	451	535
25.8153	411	467	452	552
25.8358	426	481	421	522
25.8562	405	464	440	494
25.8767	432	477	406	474
25.8972	442	447	412	512
25.9176	421	429	406	505
25.9381	409	462	384	536
25.9585	422	428	401	496
25.979	411	447	427	469
25.9995	422	450	407	542
26.0199	423	482	399	484
26.0404	427	482	384	541
26.0608	430	442	375	556
26.0813	462	473	434	514
26.1018	403	459	449	490
26.1222	419	476	362	476
26.1427	422	450	396	525
26.1631	403	470	410	533
26.1836	427	468	336	521
26.2041	408	484	385	501
26.2245	431	442	425	487
26.245	414	449	404	527
26.2654	426	419	366	519
26.2859	429	491	401	509
26.3064	403	463	397	505
26.3268	436	453	399	464
26.3473	406	470	407	492
26.3677	411	492	387	482
26.3882	443	457	402	524
26.4087	437	473	381	493
26.4291	436	430	421	486
26.4496	416	488	392	513
26.47	411	469	408	537
26.4905	417	431	376	523
26.511	411	478	414	508
26.5314	410	423	394	510
26.5519	427	470	374	540
26.5723	455	442	425	491
26.5928	453	461	399	469
26.6133	395	462	392	500
26.6337	372	481	405	500
26.6542	466	428	373	538
26.6746	408	477	411	488
26.6951	431	457	400	478
26.7156	383	442	393	504
26.736	436	482	372	501
26.7565	448	458	406	506
26.7769	437	425	394	516
26.7974	402	455	391	491
26.8178	410	486	397	538
26.8383	386	434	416	507
26.8588	375	517	367	484
26.8792	409	423	379	527
26.8997	428	435	368	504
26.9201	396	426	390	504
26.9406	409	425	428	503
26.9611	389	412	410	539
26.9815	380	428	386	486
27.002	419	463	405	525
27.0224	364	456	384	520
27.0429	387	489	404	469
27.0634	433	439	402	512
27.0838	433	423	403	497
27.1043	413	456	422	515
27.1247	396	432	385	449
27.1452	437	485	397	533
27.1657	397	456	385	539
27.1861	368	439	381	514
27.2066	427	458	399	492
27.227	417	469	401	492
27.2475	388	447	425	525
27.268	420	395	421	485
27.2884	443	433	403	471
27.3089	403	442	428	472
27.3293	396	413	373	513
27.3498	413	457	393	488
27.3703	432	470	419	475
27.3907	422	469	406	493
27.4112	409	461	391	469
27.4316	425	418	389	519
27.4521	421	490	402	521
27.4726	412	452	391	480
27.493	414	437	405	490
27.5135	407	432	406	466
27.5339	415	408	428	474
27.5544	422	485	448	531
27.5749	444	417	435	484
27.5953	393	470	408	476
27.6158	426	447	407	485
27.6362	388	461	381	482
27.6567	403	440	405	481
27.6771	385	434	383	433
27.6976	426	465	444	455
27.7181	392	488	402	510
27.7385	419	498	412	537
27.759	401	453	397	479
27.7794	435	441	421	516
27.7999	413	446	425	513
27.8204	430	442	412	515
27.8408	417	423	392	503
27.8613	442	459	423	473
27.8817	393	490	432	485
27.9022	414	430	408	500
27.9227	406	398	423	443
27.9431	430	408	425	474
27.9636	399	445	390	490
27.984	382	459	387	472
28.0045	388	442	418	512
28.025	410	417	396	499
28.0454	404	441	428	523
28.0659	387	446	410	470
28.0863	436	447	379	463
28.1068	371	420	410	464
28.1273	420	444	406	506
28.1477	444	494	399	482
28.1682	404	439	431	471
28.1886	396	469	407	471
28.2091	424	429	424	509
28.2296	400	481	430	518
28.25	420	406	431	475
28.2705	388	468	389	466
28.2909	452	432	401	529
28.3114	379	470	427	479
28.3319	395	466	412	487
28.3523	405	465	413	481
28.3728	437	451	442	492
28.3932	421	447	467	519
28.4137	380	468	440	500
28.4342	384	500	442	536
28.4546	414	537	484	530
28.4751	365	497	488	487
28.4955	344	492	467	510
28.516	369	471	487	502
28.5364	389	501	503	520
28.5569	370	520	470	538
28.5774	403	548	554	606
28.5978	381	558	610	620
28.6183	379	620	565	599
28.6387	336	641	628	565
28.6592	416	684	574	611
28.6797	399	636	563	559
28.7001	375	670	589	565
28.7206	402	603	543	500
28.741	380	578	461	547
28.7615	385	559	489	540
28.782	402	555	488	548
28.8024	415	552	484	557
28.8229	368	452	442	529
28.8433	392	526	470	533
28.8638	398	481	462	498
28.8843	440	507	436	535
28.9047	409	467	475	479
28.9252	380	495	428	557
28.9456	420	441	450	558
28.9661	386	461	437	496
28.9866	393	471	423	480
29.007	413	487	455	519
29.0275	412	484	452	511
29.0479	409	483	426	479
29.0684	398	447	456	493
29.0889	414	467	454	508
29.1093	403	446	440	502
29.1298	409	477	441	532
29.1502	398	455	455	545
29.1707	398	465	439	497
29.1912	421	464	470	514
29.2116	355	452	448	506
29.2321	424	483	468	444
29.2525	361	445	445	439
29.273	373	487	436	460
29.2935	402	450	447	458
29.3139	371	470	434	449
29.3344	381	440	458	509
29.3548	374	453	440	461
29.3753	413	456	435	494
29.3958	385	418	460	469
29.4162	380	480	409	479
29.4367	357	501	433	482
29.4571	371	420	413	462
29.4776	409	452	432	495
29.498	386	439	410	466
29.5185	368	432	458	495
29.539	370	449	437	472
29.5594	363	432	441	470
29.5799	388	426	450	500
29.6003	421	456	421	507
29.6208	365	452	448	508
29.6413	387	448	449	499
29.6617	388	452	427	527
29.6822	371	493	493	532
29.7026	382	459	475	476
29.7231	375	486	440	513
29.7436	423	454	480	500
29.764	383	464	490	534
29.7845	360	456	452	456
29.8049	367	418	477	510
29.8254	375	457	452	505
29.8459	365	469	418	482
29.8663	380	467	431	462
29.8868	363	433	439	503
29.9072	374	449	445	476
29.9277	376	484	436	466
29.9482	381	494	450	494
29.9686	377	479	407	459
29.9891	371	444	437	497
30.0095	424	461	424	518
30.03	354	473	450	500
30.0505	367	420	422	515
30.0709	408	450	425	499
30.0914	388	432	442	481
30.1118	394	467	462	459
30.1323	385	456	464	479
30.1528	368	474	424	505
30.1732	360	444	436	461
30.1937	389	405	431	495
30.2141	387	413	451	519
30.2346	412	453	454	506
30.2551	373	433	458	541
30.2755	419	483	443	483
30.296	434	448	401	427
30.3164	464	424	436	506
30.3369	461	441	430	494
30.3573	470	418	448	465
30.3778	471	430	447	500
30.3983	510	433	421	507
30.4187	507	416	432	464
30.4392	475	441	476	449
30.4596	445	426	447	508
30.4801	443	449	460	413
30.5006	408	429	463	508
30.521	424	441	420	465
30.5415	374	437	429	494
30.5619	397	426	461	495
30.5824	408	441	452	472
30.6029	348	411	411	506
30.6233	398	368	420	455
30.6438	385	432	445	447
30.6642	371	431	436	473
30.6847	392	431	444	454
30.7052	377	444	428	450
30.7256	340	420	392	464
30.7461	339	466	417	468
30.7665	362	394	439	462
30.787	387	453	413	429
30.8075	348	454	428	461
30.8279	377	414	428	427
30.8484	390	372	444	442
30.8688	381	420	397	458
30.8893	347	401	416	439
30.9098	373	399	439	442
30.9302	363	418	449	460
30.9507	354	446	432	473
30.9711	400	467	447	463
30.9916	388	456	439	430
31.0121	397	401	446	436
31.0325	392	441	443	460
31.053	387	400	442	456
31.0734	366	440	419	471
31.0939	361	438	437	472
31.1144	388	429	439	465
31.1348	372	394	445	427
31.1553	377	456	403	474
31.1757	408	408	423	440
31.1962	366	416	448	469
31.2167	344	410	411	468
31.2371	373	412	422	434
31.2576	328	417	402	444
31.278	355	460	430	453
31.2985	329	396	422	486
31.3189	342	407	423	437
31.3394	374	424	426	454
31.3599	353	467	425	446
31.3803	346	444	407	418
31.4008	377	397	405	445
31.4212	350	401	394	456
31.4417	358	412	415	460
31.4622	369	399	429	471
31.4826	373	387	451	438
31.5031	396	419	402	445
31.5235	356	409	449	466
31.544	354	429	405	435
31.5645	366	410	455	414
31.5849	361	429	422	425
31.6054	357	419	416	447
31.6258	343	440	427	450
31.6463	366	433	408	409
31.6668	345	414	439	423
31.6872	358	407	410	434
31.7077	369	387	387	392
31.7281	406	444	392	407
31.7486	346	403	411	393
31.7691	404	395	440	433
31.7895	356	392	441	470
31.81	382	408	430	419
31.8304	315	404	426	456
31.8509	350	418	402	421
31.8714	364	390	434	469
31.8918	375	390	415	444
31.9123	355	409	407	425
31.9327	343	431	455	418
31.9532	321	400	418	420
31.9737	336	416	403	404
31.9941	338	388	368	400
32.0146	348	413	409	421
32.035	377	398	406	418
32.0555	357	436	430	407
32.076	344	410	402	436
32.0964	327	425	398	460
32.1169	319	412	426	464
32.1373	355	426	441	425
32.1578	357	406	439	406
32.1782	355	387	424	430
32.1987	352	394	412	439
32.2192	356	376	418	422
32.2396	316	407	409	425
32.2601	361	424	429	430
32.2805	339	400	423	431
32.301	354	397	417	433
32.3215	357	379	429	396
32.3419	354	406	407	441
32.3624	337	412	388	447
32.3828	362	419	406	461
32.4033	371	386	375	416
32.4238	350	406	440	445
32.4442	370	388	418	436
32.4647	346	383	394	446
32.4851	352	386	429	428
32.5056	370	409	402	456
32.5261	368	416	391	420
32.5465	319	375	425	431
32.567	344	403	422	403
32.5874	376	406	427	433
32.6079	338	392	422	429
32.6284	338	431	412	430
32.6488	346	393	353	408
32.6693	352	398	401	427
32.6897	320	387	417	420
32.7102	316	397	395	386
32.7307	337	418	424	403
32.7511	343	389	392	437
32.7716	357	383	453	430
32.792	373	426	396	417
32.8125	345	374	412	401
32.833	330	406	408	402
32.8534	406	389	405	409
32.8739	340	397	448	420
32.8943	371	389	429	397
32.9148	375	421	442	433
32.9353	354	369	437	413
32.9557	361	401	422	424
32.9762	354	421	391	446
32.9966	367	425	449	467
33.0171	359	453	405	486
33.0376	355	404	459	486
33.058	325	416	451	501
33.0785	356	411	452	509
33.0989	346	448	439	459
33.1194	318	408	476	425
33.1398	363	416	430	441
33.1603	322	428	454	415
33.1808	351	434	464	433
33.2012	343	410	463	435
33.2217	340	388	437	426
33.2421	335	424	410	411
33.2626	341	398	432	419
33.2831	341	414	370	403
33.3035	326	428	415	446
33.324	349	402	421	408
33.3444	370	397	410	393
33.3649	322	383	439	414
33.3854	338	422	446	414
33.4058	339	437	396	432
33.4263	340	413	418	451
33.4467	309	384	405	447
33.4672	305	408	437	418
33.4877	325	441	418	446
33.5081	339	407	440	397
33.5286	355	390	409	390
33.549	349	413	427	395
33.5695	321	410	468	406
33.59	318	400	434	407
33.6104	344	385	395	406
33.6309	342	425	425	411
33.6513	347	408	369	385
33.6718	371	412	437	415
33.6923	330	421	398	431
33.7127	369	386	391	408
33.7332	348	444	389	426
33.7536	322	396	396	381
33.7741	386	383	433	406
33.7946	335	411	427	416
33.815	331	415	432	415
33.8355	334	428	406	398
33.8559	355	409	404	383
33.8764	314	395	393	393
33.8969	336	434	395	387
33.9173	326	434	419	406
33.9378	352	396	405	410
33.9582	351	400	396	413
33.9787	340	424	388	396
33.9991	320	429	437	410
34.0196	344	433	384	422
34.0401	333	419	417	419
34.0605	338	437	411	405
34.081	333	414	389	395
34.1014	377	437	405	384
34.1219	339	448	434	426
34.1424	364	425	439	374
34.1628	338	420	413	401
34.1833	333	448	418	414
34.2037	350	445	459	403
34.2242	348	439	421	406
34.2447	320	444	420	403
34.2651	366	475	440	390
34.2856	340	465	464	412
34.306	342	433	405	392
34.3265	333	478	454	384
34.347	323	479	458	403
34.3674	326	480	452	398
34.3879	336	474	471	390
34.4083	330	495	469	398
34.4288	336	565	498	363
34.4493	388	534	477	379
34.4697	312	540	489	416
34.4902	333	527	480	368
34.5106	372	559	517	413
34.5311	347	594	522	396
34.5516	321	651	603	386
34.572	306	651	601	398
34.5925	355	674	589	385
34.6129	331	767	647	419
34.6334	371	875	712	418
34.6539	321	914	768	386
34.6743	365	998	868	410
34.6948	353	1150	919	403
34.7152	362	1329	1002	471
34.7357	368	1302	1007	421
34.7562	325	1339	896	419
34.7766	346	1309	875	425
34.7971	358	1233	875	422
34.8175	367	1113	836	461
34.838	342	1106	748	467
34.8585	372	1077	695	442
34.8789	325	884	626	501
34.8994	394	792	608	476
34.9198	393	746	596	497
34.9403	407	684	584	503
34.9607	423	634	466	461
34.9812	399	603	483	448
35.0017	419	538	494	494
35.0221	454	584	492	478
35.0426	510	516	468	456
35.063	548	513	488	435
35.0835	646	556	468	442
35.104	653	514	437	444
35.1244	814	510	464	408
35.1449	916	441	503	468
35.1653	1210	514	439	436
35.1858	1605	467	425	478
35.2063	1941	474	481	462
35.2267	2221	456	480	481
35.2472	2067	451	494	463
35.2676	1703	486	507	477
35.2881	1421	438	454	478
35.3086	1341	481	482	443
35.329	1219	455	465	480
35.3495	999	447	485	456
35.3699	732	466	482	472
35.3904	562	425	475	460
35.4109	426	467	455	439
35.4313	408	427	442	464
35.4518	373	445	434	421
35.4722	373	489	451	476
35.4927	372	456	455	465
35.5132	376	466	450	483
35.5336	337	440	461	468
35.5541	365	434	438	489
35.5745	341	476	494	453
35.595	374	434	464	465
35.6155	316	433	436	438
35.6359	335	441	459	451
35.6564	303	436	429	398
35.6768	332	435	408	447
35.6973	311	369	382	401
35.7178	299	391	415	383
35.7382	361	388	434	396
35.7587	346	399	416	377
35.7791	300	390	404	434
35.7996	296	438	406	389
35.82	345	395	429	390
35.8405	315	397	412	389
35.861	335	423	405	366
35.8814	306	412	419	353
35.9019	327	415	402	374
35.9223	328	370	366	386
35.9428	335	408	412	397
35.9633	319	388	387	364
35.9837	358	408	368	380
36.0042	320	368	400	366
36.0246	342	398	389	393
36.0451	298	400	401	345
36.0656	318	400	376	366
36.086	337	410	305	358
36.1065	328	408	394	360
36.1269	326	399	387	346
36.1474	339	388	408	384
36.1679	326	387	415	387
36.1883	291	359	362	353
36.2088	334	393	399	382
36.2292	287	392	349	361
36.2497	298	379	344	331
36.2702	275	377	375	382
36.2906	314	380	366	371
36.3111	331	361	424	395
36.3315	314	401	393	406
36.352	302	352	403	362
36.3725	287	396	398	378
36.3929	306	374	392	358
36.4134	323	420	402	369
36.4338	290	378	381	373
36.4543	296	383	397	364
36.4748	300	388	366	363
36.4952	300	392	398	405
36.5157	334	350	347	327
36.5361	299	397	408	373
36.5566	301	376	419	363
36.5771	297	395	379	355
36.5975	304	360	355	335
36.618	284	362	367	377
36.6384	306	374	408	363
36.6589	299	396	369	373
36.6793	316	393	387	335
36.6998	287	362	374	357
36.7203	285	376	351	345
36.7407	296	352	363	337
36.7612	300	370	374	343
36.7816	299	366	346	339
36.8021	329	337	375	332
36.8226	298	399	366	376
36.843	308	377	356	342
36.8635	298	384	372	298
36.8839	280	377	386	363
36.9044	326	402	375	370
36.9249	290	382	377	320
36.9453	281	353	383	340
36.9658	297	380	378	328
36.9862	284	358	361	352
37.0067	285	368	370	364
37.0272	320	364	344	311
37.0476	297	405	361	351
37.0681	270	374	412	359
37.0885	258	349	355	351
37.109	262	379	394	379
37.1295	314	388	401	335
37.1499	287	360	385	343
37.1704	295	390	375	348
37.1908	321	394	367	390
37.2113	267	361	377	372
37.2318	283	362	360	370
37.2522	291	330	393	331
37.2727	307	357	370	346
37.2931	289	376	368	364
37.3136	282	386	381	331
37.3341	288	347	400	356
37.3545	255	369	372	333
37.375	290	375	409	340
37.3954	278	341	377	351
37.4159	268	381	340	351
37.4364	296	349	352	318
37.4568	300	363	343	347
37.4773	286	375	361	323
37.4977	271	367	360	318
37.5182	294	350	371	349
37.5387	300	362	360	334
37.5591	303	352	384	345
37.5796	315	434	375	348
37.6	278	364	371	332
37.6205	317	377	347	336
37.6409	281	403	357	345
37.6614	269	401	369	352
37.6819	282	357	407	357
37.7023	300	400	424	384
37.7228	270	385	407	374
37.7432	285	413	399	370
37.7637	262	399	404	353
37.7842	276	419	395	365
37.8046	281	402	371	348
37.8251	285	386	385	374
37.8455	273	421	374	329
37.866	295	406	412	359
37.8865	272	392	388	354
37.9069	292	408	414	378
37.9274	280	406	370	379
37.9478	267	406	398	339
37.9683	265	410	385	330
37.9888	292	385	404	334
38.0092	280	383	376	364
38.0297	272	383	380	354
38.0501	261	383	413	368
38.0706	295	397	453	393
38.0911	302	408	433	367
38.1115	252	408	412	347
38.132	282	376	403	346
38.1524	289	388	371	375
38.1729	303	392	376	365
38.1934	289	385	380	359
38.2138	278	390	360	342
38.2343	311	393	392	329
38.2547	276	355	399	351
38.2752	273	402	360	314
38.2957	266	389	397	337
38.3161	287	363	380	325
38.3366	292	406	352	339
38.357	269	409	349	309
38.3775	290	427	376	342
38.398	307	401	369	326
38.4184	279	412	359	364
38.4389	306	412	332	323
38.4593	293	386	369	356
38.4798	305	416	377	331
38.5002	286	406	355	351
38.5207	302	390	395	320
38.5412	311	459	412	340
38.5616	310	409	421	362
38.5821	331	426	409	326
38.6025	319	403	412	344
38.623	298	476	446	353
38.6435	296	424	402	345
38.6639	272	461	396	342
38.6844	310	462	447	380
38.7048	293	475	417	366
38.7253	295	458	442	352
38.7458	285	487	449	344
38.7662	296	524	479	347
38.7867	304	541	502	347
38.8071	297	537	480	376
38.8276	291	586	501	343
38.8481	278	627	552	367
38.8685	311	666	586	368
38.889	314	659	607	400
38.9094	287	719	652	354
38.9299	257	828	659	415
38.9504	306	856	748	317
38.9708	298	908	787	361
38.9913	298	917	751	384
39.0117	315	934	775	378
39.0322	307	898	675	372
39.0527	317	902	705	356
39.0731	306	874	680	361
39.0936	275	779	541	355
39.114	293	774	561	367
39.1345	283	725	542	368
39.155	281	624	490	368
39.1754	294	637	524	393
39.1959	328	620	444	328
39.2163	327	569	464	375
39.2368	322	488	447	334
39.2573	313	489	445	392
39.2777	332	538	414	387
39.2982	349	484	437	393
39.3186	348	486	425	382
39.3391	380	478	416	335
39.3596	393	478	408	358
39.38	408	444	395	368
39.4005	471	407	379	355
39.4209	477	381	402	391
39.4414	575	421	400	334
39.4618	678	421	361	354
39.4823	764	397	370	349
39.5028	917	402	407	336
39.5232	1050	415	390	348
39.5437	1205	407	379	343
39.5641	1179	371	424	356
39.5846	1081	383	381	355
39.6051	963	362	411	367
39.6255	929	397	373	375
39.646	853	392	388	341
39.6664	745	399	368	348
39.6869	588	356	403	357
39.7074	548	412	376	400
39.7278	456	391	388	356
39.7483	408	349	403	349
39.7687	337	374	369	359
39.7892	371	383	344	356
39.8097	335	368	359	344
39.8301	300	361	343	316
39.8506	337	397	362	334
39.871	283	399	393	360
39.8915	319	410	388	372
39.912	304	387	390	320
39.9324	302	359	371	364
39.9529	312	354	362	361
39.9733	302	393	359	323
39.9938	269	403	364	340
40.0143	294	380	390	337
40.0347	320	361	384	355
40.0552	277	365	378	321
40.0756	279	355	372	326
40.0961	268	368	380	366
40.1166	285	351	375	372
40.137	304	330	375	314
40.1575	259	353	352	318
40.1779	300	367	345	312
40.1984	272	350	356	319
40.2189	297	367	346	341
40.2393	260	340	349	363
40.2598	275	347	375	278
40.2802	312	334	366	333
40.3007	259	316	363	333
40.3211	282	352	320	319
40.3416	255	311	314	322
40.3621	310	319	353	326
40.3825	265	368	338	342
40.403	267	299	355	344
40.4234	247	340	333	324
40.4439	269	370	342	298
40.4644	285	329	348	322
40.4848	292	328	335	315
40.5053	252	347	337	357
40.5257	277	388	324	307
40.5462	272	335	347	281
40.5667	283	368	326	304
40.5871	267	355	330	318
40.6076	274	350	334	351
40.628	279	358	349	327
40.6485	283	369	341	313
40.669	261	316	343	313
40.6894	282	343	370	342
40.7099	281	328	335	295
40.7303	264	305	337	342
40.7508	264	366	338	335
40.7713	264	347	372	367
40.7917	282	335	334	310
40.8122	281	327	398	317
40.8326	273	334	342	330
40.8531	286	371	366	352
40.8736	258	354	404	337
40.894	257	357	359	379
40.9145	277	386	395	360
40.9349	262	379	390	334
40.9554	282	313	384	369
40.9759	272	336	322	359
40.9963	297	383	341	328
41.0168	238	339	384	343
41.0372	320	331	367	339
41.0577	280	348	350	353
41.0782	269	373	352	352
41.0986	262	353	364	331
41.1191	280	332	364	333
41.1395	273	351	377	352
41.16	255	348	350	284
41.1805	279	323	381	340
41.2009	264	327	372	342
41.2214	279	301	327	336
41.2418	263	358	338	356
41.2623	258	334	305	320
41.2827	270	327	341	337
41.3032	288	344	348	335
41.3237	287	351	379	318
41.3441	279	333	329	283
41.3646	294	315	325	304
41.385	280	357	343	279
41.4055	265	330	361	299
41.426	269	336	356	347
41.4464	242	332	347	322
41.4669	279	353	295	310
41.4873	250	309	307	275
41.5078	291	327	336	307
41.5283	271	350	328	308
41.5487	257	351	354	334
41.5692	254	373	373	321
41.5896	258	342	319	328
41.6101	256	332	344	323
41.6306	280	354	349	330
41.651	314	332	360	347
41.6715	242	325	340	329
41.6919	285	324	349	315
41.7124	296	334	326	332
41.7329	277	343	357	326
41.7533	267	344	351	319
41.7738	266	346	360	332
41.7942	289	319	375	333
41.8147	285	349	330	323
41.8352	263	293	345	318
41.8556	244	310	347	288
41.8761	270	331	385	302
41.8965	265	321	349	293
41.917	265	309	319	308
41.9375	235	303	325	292
41.9579	243	322	313	319
41.9784	276	317	345	313
41.9988	278	331	312	282
42.0193	259	346	355	305
42.0398	256	350	331	293
42.0602	272	319	319	321
42.0807	275	322	346	291
42.1011	282	324	312	308
42.1216	261	318	351	317
42.142	246	359	301	296
42.1625	285	312	356	279
42.183	272	332	297	301
42.2034	252	316	339	303
42.2239	275	334	345	301
42.2443	286	297	340	311
42.2648	273	312	306	325
42.2853	290	326	337	309
42.3057	272	312	316	324
42.3262	252	327	303	337
42.3466	257	350	328	345
42.3671	262	358	358	276
42.3876	281	316	357	281
42.408	283	340	339	300
42.4285	267	337	342	301
42.4489	277	361	319	270
42.4694	265	341	359	308
42.4899	252	333	330	295
42.5103	251	343	341	316
42.5308	262	317	340	294
42.5512	265	319	387	298
42.5717	269	348	364	315
42.5922	257	313	305	314
42.6126	243	368	325	296
42.6331	222	383	359	304
42.6535	249	396	331	333
42.674	292	407	351	301
42.6945	283	348	379	311
42.7149	292	398	374	290
42.7354	282	351	355	279
42.7558	299	415	365	308
42.7763	275	381	390	296
42.7968	248	437	442	324
42.8172	250	465	429	280
42.8377	285	519	419	310
42.8581	276	472	455	292
42.8786	256	503	430	318
42.8991	291	474	434	306
42.9195	282	494	435	309
42.94	277	483	453	314
42.9604	273	498	423	311
42.9809	294	444	389	291
43.0013	275	478	413	316
43.0218	243	442	441	272
43.0423	286	433	379	308
43.0627	255	403	379	335
43.0832	286	416	373	327
43.1036	299	388	364	306
43.1241	263	441	380	334
43.1446	305	351	357	331
43.165	281	364	350	363
43.1855	298	378	340	331
43.2059	269	337	348	338
43.2264	288	327	357	299
43.2469	280	315	358	331
43.2673	261	312	368	310
43.2878	297	362	357	349
43.3082	305	318	355	311
43.3287	324	359	320	298
43.3492	327	360	311	294
43.3696	323	334	371	288
43.3901	346	333	330	312
43.4105	349	328	334	311
43.431	393	310	356	320
43.4515	424	319	347	317
43.4719	463	334	398	337
43.4924	478	326	337	295
43.5128	479	355	352	323
43.5333	485	385	353	331
43.5538	489	322	354	326
43.5742	478	295	323	314
43.5947	404	321	358	333
43.6151	411	329	319	318
43.6356	416	357	332	287
43.6561	409	335	374	279
43.6765	380	332	336	296
43.697	330	310	349	315
43.7174	318	341	337	296
43.7379	294	330	317	275
43.7584	283	308	339	308
43.7788	291	297	362	280
43.7993	265	314	320	296
43.8197	259	332	331	287
43.8402	288	319	331	310
43.8607	277	311	316	309
43.8811	273	346	309	284
43.9016	253	322	307	289
43.922	245	304	301	299
43.9425	306	338	329	294
43.9629	255	329	335	280
43.9834	256	307	316	307
44.0039	306	307	347	309
44.0243	282	305	307	287
44.0448	269	309	298	294
44.0652	257	321	302	295
44.0857	262	325	310	309
44.1062	254	317	314	306
44.1266	270	320	306	291
44.1471	239	278	288	277
44.1675	275	331	305	287
44.188	269	338	316	307
44.2085	247	284	290	300
44.2289	281	286	331	287
44.2494	235	298	316	284
44.2698	262	280	324	287
44.2903	245	311	294	280
44.3108	254	341	338	317
44.3312	257	315	310	306
44.3517	276	307	348	297
44.3721	269	350	369	286
44.3926	256	333	329	295
44.4131	286	337	327	327
44.4335	248	361	325	302
44.454	249	306	313	325
44.4744	257	341	336	272
44.4949	293	304	363	286
44.5154	250	335	319	334
44.5358	266	328	338	333
44.5563	271	305	282	279
44.5767	259	297	327	297
44.5972	248	313	290	314
44.6177	249	307	312	279
44.6381	254	327	291	307
44.6586	248	314	326	284
44.679	258	299	283	253
44.6995	275	313	315	305
44.72	287	291	298	249
44.7404	253	311	300	286
44.7609	279	315	309	313
44.7813	261	321	291	257
44.8018	237	323	331	275
44.8222	266	278	308	315
44.8427	265	300	344	301
44.8632	220	285	314	304
44.8836	240	286	336	305
44.9041	293	330	304	257
44.9245	258	297	348	296
44.945	245	307	341	303
44.9655	250	302	316	277
44.9859	231	324	325	271
45.0064	236	326	303	301
45.0268	264	287	326	281
45.0473	251	296	318	273
45.0678	252	322	336	275
45.0882	247	329	328	285
45.1087	258	335	329	276
45.1291	253	306	291	299
45.1496	267	326	290	269
45.1701	238	290	299	260
45.1905	283	291	308	306
45.211	272	316	315	267
45.2314	243	317	304	268
45.2519	257	312	320	269
45.2724	262	309	328	258
45.2928	289	322	290	299
45.3133	235	291	304	262
45.3337	276	313	290	286
45.3542	268	313	323	297
45.3747	263	327	323	326
45.3951	234	303	340	293
45.4156	270	314	310	281
45.436	239	279	342	319
45.4565	242	286	345	285
45.477	273	286	298	274
45.4974	243	334	334	246
45.5179	239	332	323	302
45.5383	233	309	296	305
45.5588	253	376	349	286
45.5793	278	329	319	279
45.5997	288	310	355	280
45.6202	246	376	307	258
45.6406	253	327	343	308
45.6611	232	330	345	279
45.6816	245	337	323	278
45.702	246	307	351	242
45.7225	270	313	335	309
45.7429	270	355	325	268
45.7634	250	333	294	264
45.7838	265	305	351	284
45.8043	278	322	334	264
45.8248	281	335	342	295
45.8452	299	335	334	305
45.8657	272	308	327	303
45.8861	260	313	285	285
45.9066	231	326	303	281
45.9271	264	291	308	263
45.9475	263	326	294	279
45.968	253	281	320	261
45.9884	244	298	305	263
46.0089	258	318	281	267
46.0294	231	280	306	278
46.0498	265	284	315	279
46.0703	262	284	293	266
46.0907	264	310	282	261
46.1112	274	277	281	311
46.1317	224	293	327	272
46.1521	281	296	330	275
46.1726	250	319	298	271
46.193	302	266	289	256
46.2135	280	295	263	261
46.234	283	275	332	262
46.2544	299	251	313	293
46.2749	290	305	314	283
46.2953	274	285	337	270
46.3158	262	262	326	283
46.3363	285	272	321	252
46.3567	249	314	277	265
46.3772	245	265	321	304
46.3976	282	331	303	295
46.4181	251	285	291	272
46.4386	293	318	298	277
46.459	242	297	305	301
46.4795	240	280	308	242
46.4999	281	269	348	270
46.5204	261	301	312	281
46.5409	288	326	314	278
46.5613	252	289	332	296
46.5818	240	294	334	283
46.6022	232	270	322	305
46.6227	305	334	315	296
46.6431	247	286	299	311
46.6636	268	281	286	264
46.6841	267	300	300	273
46.7045	242	324	313	275
46.725	242	295	291	265
46.7454	252	276	337	255
46.7659	258	295	313	290
46.7864	255	302	316	254
46.8068	245	286	268	303
46.8273	272	263	274	314
46.8477	277	309	307	280
46.8682	237	293	293	271
46.8887	247	292	283	268
46.9091	247	302	283	268
46.9296	245	290	302	274
46.95	261	320	286	297
46.9705	269	288	310	270
46.991	257	299	308	251
47.0114	259	294	297	244
47.0319	266	312	300	273
47.0523	292	282	317	261
47.0728	245	283	287	261
47.0933	208	289	290	281
47.1137	242	292	306	265
47.1342	231	326	294	245
47.1546	235	282	302	270
47.1751	282	264	305	269
47.1956	202	292	308	266
47.216	226	277	287	269
47.2365	266	301	328	252
47.2569	251	283	313	292
47.2774	260	294	325	277
47.2979	243	279	274	265
47.3183	256	297	328	259
47.3388	266	274	292	245
47.3592	239	268	301	266
47.3797	266	278	353	266
47.4002	258	289	279	288
47.4206	225	280	301	286
47.4411	231	282	330	317
47.4615	219	288	286	227
47.482	247	286	278	275
47.5025	224	267	331	251
47.5229	238	309	326	232
47.5434	277	274	329	292
47.5638	208	274	315	280
47.5843	280	316	340	265
47.6047	237	293	299	267
47.6252	251	285	316	243
47.6457	243	298	306	307
47.6661	250	281	287	268
47.6866	234	306	295	275
47.707	249	262	312	272
47.7275	229	283	293	281
47.748	272	280	324	245
47.7684	250	290	315	273
47.7889	228	320	308	293
47.8093	260	286	299	308
47.8298	280	289	289	279
47.8503	260	308	307	284
47.8707	247	263	333	272
47.8912	254	294	328	292
47.9116	273	303	347	284
47.9321	241	345	307	277
47.9526	243	294	317	275
47.973	257	275	365	297
47.9935	257	276	320	294
48.0139	250	298	321	280
48.0344	222	298	294	258
48.0549	267	313	316	287
48.0753	263	311	307	291
48.0958	260	283	266	279
48.1162	244	268	313	282
48.1367	230	272	312	258
48.1572	246	288	293	260
48.1776	283	298	291	262
48.1981	213	304	340	268
48.2185	274	276	311	274
48.239	263	288	284	259
48.2595	273	276	323	257
48.2799	267	307	288	284
48.3004	249	311	313	263
48.3208	244	299	306	270
48.3413	273	288	299	245
48.3618	268	315	311	263
48.3822	258	285	314	287
48.4027	283	297	312	301
48.4231	243	297	287	284
48.4436	258	321	310	279
48.464	256	287	277	263
48.4845	228	303	310	253
48.505	242	295	333	258
48.5254	229	273	346	273
48.5459	266	303	310	262
48.5663	230	306	288	264
48.5868	266	300	290	270
48.6073	254	320	293	308
48.6277	266	288	347	251
48.6482	245	276	308	283
48.6686	246	293	283	312
48.6891	254	278	305	288
48.7096	252	284	316	294
48.73	240	334	300	280
48.7505	239	328	304	296
48.7709	265	248	290	262
48.7914	249	290	283	304
48.8119	236	292	332	254
48.8323	270	299	298	252
48.8528	242	283	328	255
48.8732	246	270	276	269
48.8937	260	301	273	291
48.9142	257	272	288	277
48.9346	250	313	289	247
48.9551	237	284	301	275
48.9755	265	284	291	269
48.996	260	284	318	244
49.0165	239	289	309	272
49.0369	241	307	295	279
49.0574	236	329	312	255
49.0778	241	295	307	251
49.0983	244	284	344	273
49.1188	249	303	304	274
49.1392	243	287	319	292
49.1597	247	297	311	245
49.1801	228	284	323	271
49.2006	232	270	317	253
49.2211	277	290	322	270
49.2415	216	325	299	251
49.262	253	334	326	266
49.2824	267	308	288	280
49.3029	249	309	295	299
49.3234	250	298	323	270
49.3438	225	276	324	275
49.3643	229	300	311	279
49.3847	241	307	306	261
49.4052	237	338	322	278
49.4256	227	298	307	256
49.4461	253	308	337	256
49.4666	255	299	306	281
49.487	242	308	322	268
49.5075	250	324	309	245
49.5279	234	303	316	279
49.5484	293	324	338	270
49.5689	240	329	323	249
49.5893	222	322	304	281
49.6098	238	340	311	245
49.6302	267	290	312	263
49.6507	238	300	326	232
49.6712	232	319	326	292
49.6916	240	336	317	275
49.7121	246	327	374	276
49.7325	242	358	379	271
49.753	249	355	389	282
49.7735	229	396	398	280
49.7939	259	401	388	219
49.8144	247	406	378	255
49.8348	270	375	400	260
49.8553	249	444	407	280
49.8758	258	439	429	276
49.8962	223	471	417	279
49.9167	242	446	382	244
49.9371	238	483	426	281
49.9576	273	463	425	250
49.9781	257	457	420	228
49.9985	238	440	398	268
50.019	268	414	413	259
50.0394	248	456	410	269
50.0599	237	422	394	284
50.0804	250	402	434	274
50.1008	259	410	373	268
50.1213	243	433	374	269
50.1417	267	377	359	253
50.1622	251	396	335	268
50.1827	261	355	302	264
50.2031	241	388	335	284
50.2236	256	397	298	281
50.244	255	326	353	283
50.2645	254	312	335	280
50.2849	274	323	342	291
50.3054	248	327	324	252
50.3259	261	316	343	280
50.3463	289	353	333	301
50.3668	263	309	361	300
50.3872	293	332	360	319
50.4077	280	349	309	292
50.4282	267	277	332	296
50.4486	289	299	304	279
50.4691	324	299	310	280
50.4895	289	293	353	304
50.51	332	301	296	276
50.5305	375	300	276	293
50.5509	377	301	315	267
50.5714	403	306	314	251
50.5918	472	280	333	266
50.6123	519	328	319	280
50.6328	513	305	289	285
50.6532	559	304	323	281
50.6737	588	322	274	271
50.6941	612	320	329	287
50.7146	588	296	315	280
50.7351	559	278	305	290
50.7555	549	299	321	268
50.776	509	309	336	281
50.7964	514	303	325	266
50.8169	449	289	305	267
50.8374	477	283	317	285
50.8578	382	248	300	277
[truncated: 1,425 more rows]

## Sheet: Fig.2H
Fig. 2 (H) UV-Vis-NIR spectra of PB, ZnPB-1, ZnPB-2 and ZnPB-3.
Wavelength (nm)	PB	ZnPB-1	ZnPB-2	ZnPB-3
300	1.2726	1.7878	2.026	1.83
310	0.7843	1.4518	1.7117	1.5691
320	0.5313	1.1599	1.4142	1.3078
330	0.4072	0.9505	1.1575	1.0965
340	0.3451	0.8212	0.9923	0.9526
350	0.3194	0.7372	0.879	0.8524
360	0.292	0.6642	0.7864	0.7625
370	0.2495	0.605	0.7095	0.6899
380	0.2144	0.5512	0.6435	0.6241
390	0.1965	0.5057	0.5906	0.5677
400	0.185	0.4659	0.5409	0.5199
410	0.1722	0.4274	0.4894	0.4727
420	0.1572	0.3929	0.4414	0.4316
430	0.1458	0.362	0.3927	0.3933
440	0.1352	0.3358	0.3446	0.3602
450	0.1288	0.3175	0.3047	0.3352
460	0.1272	0.3075	0.2726	0.319
470	0.1309	0.3071	0.2492	0.3105
480	0.1397	0.316	0.2355	0.3093
490	0.1549	0.3278	0.2301	0.3157
500	0.1755	0.3516	0.2346	0.3299
510	0.2037	0.3803	0.2476	0.3488
520	0.237	0.4161	0.2691	0.3741
530	0.2744	0.4577	0.3003	0.4046
540	0.3338	0.5114	0.3476	0.4438
550	0.3952	0.5688	0.3987	0.4882
560	0.4672	0.6315	0.4604	0.5359
570	0.5531	0.7087	0.5382	0.5952
580	0.6441	0.7794	0.6117	0.6515
590	0.7445	0.8606	0.695	0.7131
600	0.8417	0.9433	0.7823	0.7784
610	0.9507	1.0166	0.8601	0.8383
620	1.0507	1.0983	0.9451	0.9044
630	1.1443	1.1683	1.0192	0.9616
640	1.228	1.2422	1.0977	1.0243
650	1.2993	1.3017	1.1618	1.076
660	1.3568	1.3557	1.2234	1.1252
670	1.3989	1.4038	1.2768	1.168
680	1.4276	1.444	1.3259	1.2089
690	1.4416	1.4752	1.3655	1.2413
700	1.4425	1.4988	1.3977	1.2708
710	1.4261	1.5122	1.4197	1.2888
720	1.4031	1.5178	1.4349	1.3037
730	1.3741	1.5203	1.4463	1.3153
740	1.3377	1.5151	1.4495	1.3192
750	1.2936	1.5028	1.445	1.3178
760	1.2439	1.4858	1.4364	1.3118
770	1.1976	1.4626	1.4223	1.2997
780	1.1442	1.439	1.4032	1.2838
790	1.0885	1.4065	1.3813	1.2648
800	1.0357	1.3754	1.3536	1.2443
810	0.9831	1.3418	1.3236	1.2163
820	0.9281	1.3077	1.293	1.189
830	0.8895	1.2723	1.2581	1.1635
840	0.8372	1.2342	1.222	1.1322
850	0.7918	1.1924	1.1832	1.099
860	0.7452	1.1555	1.1436	1.0665
870	0.7082	1.1212	1.1111	1.0362
880	0.6622	1.0783	1.0676	0.9983
890	0.6274	1.0362	1.0237	0.9607
900	0.5902	0.9949	0.9829	0.9235
910	0.5565	0.9571	0.9438	0.889
920	0.5295	0.9258	0.9095	0.8595
930	0.5018	0.8966	0.876	0.833
940	0.4883	0.873	0.8511	0.8103
950	0.4837	0.8632	0.8398	0.8025
960	0.4888	0.8566	0.8351	0.7932
970	0.4688	0.825	0.806	0.7684
980	0.4478	0.7955	0.7715	0.7388
990	0.4134	0.7494	0.723	0.693
1000	0.3853	0.7085	0.6774	0.6525
