# Supplementary material for: Zinc-doped Prussian blue enhances photothermal clearance of Staphylococcus aureus and promotes tissue repair in infected wounds
Source: Nat Commun. 2019 Oct 3;10:4490. doi: 10.1038/s41467-019-12429-6 (PMC6776522; doi:10.1038/s41467-019-12429-6)
Supplement: Supplementary file 5 — Source Data [file 41467_2019_12429_MOESM5_ESM.zip › Source Data/Source Data Fig. 3.xlsx]

## Sheet: Fig. 3A (Band)
Fig. 3 Theoretical calculations of band structure of (A) PB
0	-17.5385
0.02324	-17.5382
0.04649	-17.5375
0.06973	-17.5363
0.09298	-17.5346
0.11622	-17.5326
0.13947	-17.5301
0.16271	-17.5272
0.18596	-17.524
0.2092	-17.5205
0.23245	-17.5168
0.25569	-17.5129
0.27894	-17.509
0.30218	-17.5052
0.32543	-17.5015
0.34867	-17.4982
0.37192	-17.4954
0.39516	-17.4933
0.41841	-17.4922
0.44165	-17.492
0.44165	-17.492
0.45809	-17.492
0.47453	-17.4923
0.49096	-17.4927
0.5074	-17.4932
0.52384	-17.4939
0.54027	-17.4947
0.55671	-17.4955
0.57315	-17.4964
0.58958	-17.4973
0.60602	-17.4982
0.62246	-17.499
0.63889	-17.4998
0.65533	-17.5006
0.67177	-17.5012
0.6882	-17.5018
0.70464	-17.5022
0.72108	-17.5025
0.73751	-17.5027
0.75395	-17.5028
0.75395	-17.5028
0.7772	-17.5082
0.80044	-17.5146
0.82369	-17.521
0.84693	-17.5275
0.87018	-17.5338
0.89342	-17.54
0.91667	-17.546
0.93991	-17.5516
0.96315	-17.557
0.9864	-17.5619
1.00964	-17.5664
1.03289	-17.5705
1.05613	-17.574
1.07938	-17.5771
1.10262	-17.5796
1.12587	-17.5816
1.14911	-17.583
1.17236	-17.5839
1.1956	-17.5841
1.1956	-17.5841
1.22407	-17.5837
1.25254	-17.5824
1.28101	-17.5803
1.30948	-17.5773
1.33795	-17.5736
1.36642	-17.5691
1.39489	-17.5638
1.42336	-17.5579
1.45183	-17.5514
1.4803	-17.5444
1.50876	-17.537
1.53723	-17.5294
1.5657	-17.5217
1.59417	-17.5141
1.62264	-17.5069
1.65111	-17.5006
1.67958	-17.4956
1.70805	-17.4925
1.73652	-17.492
#
1.73652	-17.4907
1.70805	-17.4912
1.67958	-17.4914
1.65111	-17.4912
1.62264	-17.4909
1.59417	-17.4904
1.5657	-17.4899
1.53723	-17.4893
1.50876	-17.4886
1.4803	-17.4878
1.45183	-17.487
1.42336	-17.4861
1.39489	-17.4852
1.36642	-17.4843
1.33795	-17.4835
1.30948	-17.4828
1.28101	-17.4822
1.25254	-17.4817
1.22407	-17.4814
1.1956	-17.4813
1.1956	-17.4813
1.17236	-17.4814
1.14911	-17.4818
1.12587	-17.4824
1.10262	-17.4834
1.07938	-17.4847
1.05613	-17.4862
1.03289	-17.4878
1.00964	-17.4896
0.9864	-17.4913
0.96315	-17.4931
0.93991	-17.4948
0.91667	-17.4964
0.89342	-17.4979
0.87018	-17.4992
0.84693	-17.5003
0.82369	-17.5012
0.80044	-17.5018
0.7772	-17.5022
0.75395	-17.5019
0.75395	-17.5019
0.73751	-17.5018
0.72108	-17.5016
0.70464	-17.5013
0.6882	-17.5008
0.67177	-17.5003
0.65533	-17.4996
0.63889	-17.4988
0.62246	-17.498
0.60602	-17.4971
0.58958	-17.4962
0.57315	-17.4953
0.55671	-17.4944
0.54027	-17.4935
0.52384	-17.4927
0.5074	-17.492
0.49096	-17.4914
0.47453	-17.491
0.45809	-17.4908
0.44165	-17.4907
0.44165	-17.4907
0.41841	-17.4912
0.39516	-17.4925
0.37192	-17.4947
0.34867	-17.4976
0.32543	-17.501
0.30218	-17.5047
0.27894	-17.5086
0.25569	-17.5126
0.23245	-17.5164
0.2092	-17.5202
0.18596	-17.5237
0.16271	-17.5269
0.13947	-17.5298
0.11622	-17.5323
0.09298	-17.5344
0.06973	-17.5361
0.04649	-17.5373
0.02324	-17.538
0	-17.5383
#
0	-17.4695
0.02324	-17.4697
0.04649	-17.4702
0.06973	-17.471
0.09298	-17.4721
0.11622	-17.4734
0.13947	-17.4749
0.16271	-17.4766
0.18596	-17.4783
0.2092	-17.4801
0.23245	-17.4819
0.25569	-17.4836
0.27894	-17.4853
0.30218	-17.4868
0.32543	-17.4881
0.34867	-17.4892
0.37192	-17.49
0.39516	-17.4906
0.41841	-17.4908
0.44165	-17.4907
0.44165	-17.4907
0.45809	-17.4908
0.47453	-17.491
0.49096	-17.4914
0.5074	-17.4919
0.52384	-17.4926
0.54027	-17.4934
0.55671	-17.4942
0.57315	-17.4951
0.58958	-17.496
0.60602	-17.4969
0.62246	-17.4978
0.63889	-17.4986
0.65533	-17.4993
0.67177	-17.5
0.6882	-17.5005
0.70464	-17.501
0.72108	-17.5013
0.73751	-17.5015
0.75395	-17.5016
0.75395	-17.5016
0.7772	-17.5014
0.80044	-17.501
0.82369	-17.5004
0.84693	-17.4995
0.87018	-17.4983
0.89342	-17.497
0.91667	-17.4956
0.93991	-17.4939
0.96315	-17.4922
0.9864	-17.4904
1.00964	-17.4886
1.03289	-17.4869
1.05613	-17.4852
1.07938	-17.4837
1.10262	-17.4824
1.12587	-17.4813
1.14911	-17.4805
1.17236	-17.48
1.1956	-17.4798
1.1956	-17.4798
1.22407	-17.4799
1.25254	-17.4802
1.28101	-17.4807
1.30948	-17.4813
1.33795	-17.4821
1.36642	-17.4829
1.39489	-17.4839
1.42336	-17.4848
1.45183	-17.4857
1.4803	-17.4866
1.50876	-17.4874
1.53723	-17.4882
1.5657	-17.4888
1.59417	-17.4894
1.62264	-17.4899
1.65111	-17.4902
1.67958	-17.4905
1.70805	-17.4906
1.73652	-17.4907
#
1.73652	-17.4907
1.70805	-17.4906
1.67958	-17.4905
1.65111	-17.4902
1.62264	-17.4899
1.59417	-17.4894
1.5657	-17.4888
1.53723	-17.4882
1.50876	-17.4874
1.4803	-17.4866
1.45183	-17.4857
1.42336	-17.4848
1.39489	-17.4839
1.36642	-17.4829
1.33795	-17.4821
1.30948	-17.4813
1.28101	-17.4807
1.25254	-17.4802
1.22407	-17.4799
1.1956	-17.4798
1.1956	-17.4798
1.17236	-17.4798
1.14911	-17.4796
1.12587	-17.479
1.10262	-17.4782
1.07938	-17.4773
1.05613	-17.4762
1.03289	-17.4751
1.00964	-17.4741
0.9864	-17.4734
0.96315	-17.473
0.93991	-17.4732
0.91667	-17.4741
0.89342	-17.4757
0.87018	-17.4782
0.84693	-17.4816
0.82369	-17.4857
0.80044	-17.4906
0.7772	-17.496
0.75395	-17.5016
0.75395	-17.5016
0.73751	-17.5015
0.72108	-17.5013
0.70464	-17.501
0.6882	-17.5005
0.67177	-17.5
0.65533	-17.4993
0.63889	-17.4986
0.62246	-17.4978
0.60602	-17.4969
0.58958	-17.496
0.57315	-17.4951
0.55671	-17.4942
0.54027	-17.4934
0.52384	-17.4926
0.5074	-17.4919
0.49096	-17.4914
0.47453	-17.491
0.45809	-17.4908
0.44165	-17.4907
0.44165	-17.4907
0.41841	-17.4905
0.39516	-17.4901
0.37192	-17.4895
0.34867	-17.4886
0.32543	-17.4874
0.30218	-17.4861
0.27894	-17.4846
0.25569	-17.4829
0.23245	-17.4812
0.2092	-17.4794
0.18596	-17.4776
0.16271	-17.4758
0.13947	-17.4741
0.11622	-17.4726
0.09298	-17.4713
0.06973	-17.4702
0.04649	-17.4693
0.02324	-17.4688
0	-17.4687
#
0	-17.3384
0.02324	-17.3388
0.04649	-17.3397
0.06973	-17.3413
0.09298	-17.3433
0.11622	-17.3456
0.13947	-17.3482
0.16271	-17.3508
0.18596	-17.3535
0.2092	-17.3561
0.23245	-17.3587
0.25569	-17.3611
0.27894	-17.3633
0.30218	-17.3653
0.32543	-17.3671
0.34867	-17.3686
0.37192	-17.3699
0.39516	-17.371
0.41841	-17.3718
0.44165	-17.3722
0.44165	-17.3722
0.45809	-17.372
0.47453	-17.3714
0.49096	-17.3705
0.5074	-17.3692
0.52384	-17.3675
0.54027	-17.3656
0.55671	-17.3635
0.57315	-17.3611
0.58958	-17.3586
0.60602	-17.3559
0.62246	-17.3533
0.63889	-17.3506
0.65533	-17.3481
0.67177	-17.3457
0.6882	-17.3436
0.70464	-17.3419
0.72108	-17.3405
0.73751	-17.3397
0.75395	-17.3394
0.75395	-17.3394
0.7772	-17.3421
0.80044	-17.3451
0.82369	-17.3474
0.84693	-17.3488
0.87018	-17.3492
0.89342	-17.3484
0.91667	-17.3466
0.93991	-17.3437
0.96315	-17.3398
0.9864	-17.3352
1.00964	-17.3299
1.03289	-17.3242
1.05613	-17.3182
1.07938	-17.3119
1.10262	-17.3056
1.12587	-17.2994
1.14911	-17.2935
1.17236	-17.2887
1.1956	-17.2866
1.1956	-17.2866
1.22407	-17.2893
1.25254	-17.2947
1.28101	-17.301
1.30948	-17.3076
1.33795	-17.3142
1.36642	-17.3208
1.39489	-17.3272
1.42336	-17.3334
1.45183	-17.3393
1.4803	-17.3449
1.50876	-17.3501
1.53723	-17.3549
1.5657	-17.3591
1.59417	-17.3629
1.62264	-17.366
1.65111	-17.3685
1.67958	-17.3704
1.70805	-17.3717
1.73652	-17.3722
#
1.73652	-17.3697
1.70805	-17.3693
1.67958	-17.3682
1.65111	-17.3665
1.62264	-17.364
1.59417	-17.361
1.5657	-17.3573
1.53723	-17.3531
1.50876	-17.3484
1.4803	-17.3432
1.45183	-17.3377
1.42336	-17.3318
1.39489	-17.3256
1.36642	-17.3193
1.33795	-17.3128
1.30948	-17.3062
1.28101	-17.2998
1.25254	-17.2936
1.22407	-17.2884
1.1956	-17.286
1.1956	-17.286
1.17236	-17.2876
1.14911	-17.2911
1.12587	-17.2951
1.10262	-17.2995
1.07938	-17.3038
1.05613	-17.308
1.03289	-17.312
1.00964	-17.3159
0.9864	-17.3196
0.96315	-17.3229
0.93991	-17.326
0.91667	-17.3288
0.89342	-17.3312
0.87018	-17.3333
0.84693	-17.335
0.82369	-17.3364
0.80044	-17.3374
0.7772	-17.3379
0.75395	-17.3378
0.75395	-17.3378
0.73751	-17.3381
0.72108	-17.3389
0.70464	-17.3402
0.6882	-17.3419
0.67177	-17.3439
0.65533	-17.3462
0.63889	-17.3487
0.62246	-17.3512
0.60602	-17.3538
0.58958	-17.3564
0.57315	-17.3588
0.55671	-17.3611
0.54027	-17.3632
0.52384	-17.3651
0.5074	-17.3667
0.49096	-17.368
0.47453	-17.3689
0.45809	-17.3695
0.44165	-17.3697
0.44165	-17.3697
0.41841	-17.3695
0.39516	-17.369
0.37192	-17.3682
0.34867	-17.367
0.32543	-17.3656
0.30218	-17.3639
0.27894	-17.3619
0.25569	-17.3597
0.23245	-17.3572
0.2092	-17.3547
0.18596	-17.352
0.16271	-17.3492
0.13947	-17.3465
0.11622	-17.3439
0.09298	-17.3416
0.06973	-17.3395
0.04649	-17.3379
0.02324	-17.3369
0	-17.3366
#
0	-17.2848
0.02324	-17.2863
0.04649	-17.2897
0.06973	-17.2942
0.09298	-17.2993
0.11622	-17.3048
0.13947	-17.3105
0.16271	-17.3164
0.18596	-17.3225
0.2092	-17.3286
0.23245	-17.3348
0.25569	-17.3408
0.27894	-17.3466
0.30218	-17.3522
0.32543	-17.3572
0.34867	-17.3617
0.37192	-17.3653
0.39516	-17.3679
0.41841	-17.3693
0.44165	-17.3697
0.44165	-17.3697
0.45809	-17.3695
0.47453	-17.3689
0.49096	-17.368
0.5074	-17.3667
0.52384	-17.3651
0.54027	-17.3632
0.55671	-17.3611
0.57315	-17.3588
0.58958	-17.3564
0.60602	-17.3538
0.62246	-17.3512
0.63889	-17.3487
0.65533	-17.3462
0.67177	-17.3439
0.6882	-17.3419
0.70464	-17.3402
0.72108	-17.3389
0.73751	-17.3381
0.75395	-17.3378
0.75395	-17.3378
0.7772	-17.3376
0.80044	-17.337
0.82369	-17.3361
0.84693	-17.3347
0.87018	-17.333
0.89342	-17.3309
0.91667	-17.3284
0.93991	-17.3257
0.96315	-17.3226
0.9864	-17.3192
1.00964	-17.3156
1.03289	-17.3117
1.05613	-17.3077
1.07938	-17.3034
1.10262	-17.2991
1.12587	-17.2949
1.14911	-17.2908
1.17236	-17.2874
1.1956	-17.286
1.1956	-17.286
1.22407	-17.2884
1.25254	-17.2936
1.28101	-17.2998
1.30948	-17.3062
1.33795	-17.3128
1.36642	-17.3193
1.39489	-17.3256
1.42336	-17.3318
1.45183	-17.3377
1.4803	-17.3432
1.50876	-17.3484
1.53723	-17.3531
1.5657	-17.3573
1.59417	-17.361
1.62264	-17.364
1.65111	-17.3665
1.67958	-17.3682
1.70805	-17.3693
1.73652	-17.3697
#
1.73652	-17.3697
1.70805	-17.3686
1.67958	-17.3653
1.65111	-17.36
1.62264	-17.3533
1.59417	-17.3456
1.5657	-17.3373
1.53723	-17.3289
1.50876	-17.3205
1.4803	-17.3123
1.45183	-17.3045
1.42336	-17.2972
1.39489	-17.2906
1.36642	-17.2847
1.33795	-17.2796
1.30948	-17.2754
1.28101	-17.2724
1.25254	-17.2719
1.22407	-17.2726
1.1956	-17.2729
1.1956	-17.2729
1.17236	-17.2729
1.14911	-17.2729
1.12587	-17.2728
1.10262	-17.2728
1.07938	-17.2743
1.05613	-17.2772
1.03289	-17.2805
1.00964	-17.2843
0.9864	-17.2885
0.96315	-17.293
0.93991	-17.2978
0.91667	-17.3028
0.89342	-17.308
0.87018	-17.3132
0.84693	-17.3185
0.82369	-17.3237
0.80044	-17.3288
0.7772	-17.3335
0.75395	-17.337
0.75395	-17.337
0.73751	-17.3373
0.72108	-17.3381
0.70464	-17.3395
0.6882	-17.3412
0.67177	-17.3434
0.65533	-17.3457
0.63889	-17.3483
0.62246	-17.3509
0.60602	-17.3535
0.58958	-17.3561
0.57315	-17.3587
0.55671	-17.361
0.54027	-17.3632
0.52384	-17.3651
0.5074	-17.3667
0.49096	-17.368
0.47453	-17.3689
0.45809	-17.3695
0.44165	-17.3697
0.44165	-17.3697
0.41841	-17.3691
0.39516	-17.3673
0.37192	-17.3645
0.34867	-17.3607
0.32543	-17.3562
0.30218	-17.3511
0.27894	-17.3456
0.25569	-17.3398
0.23245	-17.3338
0.2092	-17.3277
0.18596	-17.3215
0.16271	-17.3155
0.13947	-17.3095
0.11622	-17.3037
0.09298	-17.2982
0.06973	-17.2931
0.04649	-17.2885
0.02324	-17.2849
0	-17.2834
#
0	-17.2722
0.02324	-17.272
0.04649	-17.2713
0.06973	-17.2703
0.09298	-17.2689
0.11622	-17.2672
0.13947	-17.2653
0.16271	-17.2631
0.18596	-17.2608
0.2092	-17.2584
0.23245	-17.2557
0.25569	-17.253
0.27894	-17.2502
0.30218	-17.2474
0.32543	-17.2445
0.34867	-17.2418
0.37192	-17.2392
0.39516	-17.2372
0.41841	-17.2359
0.44165	-17.2354
0.44165	-17.2354
0.45809	-17.2357
0.47453	-17.2366
0.49096	-17.238
0.5074	-17.2399
0.52384	-17.242
0.54027	-17.2444
0.55671	-17.247
0.57315	-17.2496
0.58958	-17.2524
0.60602	-17.2552
0.62246	-17.2579
0.63889	-17.2606
0.65533	-17.2632
0.67177	-17.2655
0.6882	-17.2676
0.70464	-17.2694
0.72108	-17.2707
0.73751	-17.2715
0.75395	-17.2718
0.75395	-17.2718
0.7772	-17.2718
0.80044	-17.2718
0.82369	-17.2719
0.84693	-17.2719
0.87018	-17.272
0.89342	-17.272
0.91667	-17.2721
0.93991	-17.2722
0.96315	-17.2723
0.9864	-17.2724
1.00964	-17.2725
1.03289	-17.2726
1.05613	-17.2727
1.07938	-17.2728
1.10262	-17.2721
1.12587	-17.2712
1.14911	-17.2719
1.17236	-17.2726
1.1956	-17.2729
1.1956	-17.2729
1.22407	-17.2726
1.25254	-17.2719
1.28101	-17.2707
1.30948	-17.2692
1.33795	-17.2675
1.36642	-17.2656
1.39489	-17.2636
1.42336	-17.2614
1.45183	-17.259
1.4803	-17.2564
1.50876	-17.2537
1.53723	-17.2508
1.5657	-17.2478
1.59417	-17.2449
1.62264	-17.242
1.65111	-17.2394
1.67958	-17.2372
1.70805	-17.2359
1.73652	-17.2354
#
1.73652	-17.2354
1.70805	-17.2359
1.67958	-17.2372
1.65111	-17.2394
1.62264	-17.242
1.59417	-17.2449
1.5657	-17.2478
1.53723	-17.2508
1.50876	-17.2537
1.4803	-17.2564
1.45183	-17.259
1.42336	-17.2614
1.39489	-17.2636
1.36642	-17.2656
1.33795	-17.2675
1.30948	-17.2692
1.28101	-17.2707
1.25254	-17.2718
1.22407	-17.2724
1.1956	-17.2729
1.1956	-17.2729
1.17236	-17.2724
1.14911	-17.2715
1.12587	-17.271
1.10262	-17.2712
1.07938	-17.2712
1.05613	-17.2712
1.03289	-17.2712
1.00964	-17.2712
0.9864	-17.2712
0.96315	-17.2711
0.93991	-17.2711
0.91667	-17.2711
0.89342	-17.2711
0.87018	-17.271
0.84693	-17.271
0.82369	-17.2709
0.80044	-17.2709
0.7772	-17.2709
0.75395	-17.2709
0.75395	-17.2709
0.73751	-17.2706
0.72108	-17.2697
0.70464	-17.2684
0.6882	-17.2666
0.67177	-17.2645
0.65533	-17.2621
0.63889	-17.2595
0.62246	-17.2568
0.60602	-17.254
0.58958	-17.2512
0.57315	-17.2484
0.55671	-17.2456
0.54027	-17.243
0.52384	-17.2406
0.5074	-17.2383
0.49096	-17.2364
0.47453	-17.2354
0.45809	-17.2354
0.44165	-17.2354
0.44165	-17.2354
0.41841	-17.2355
0.39516	-17.236
0.37192	-17.2379
0.34867	-17.2405
0.32543	-17.2433
0.30218	-17.2462
0.27894	-17.2491
0.25569	-17.2519
0.23245	-17.2546
0.2092	-17.2571
0.18596	-17.2594
0.16271	-17.2615
0.13947	-17.2635
0.11622	-17.2655
0.09298	-17.2674
0.06973	-17.2689
0.04649	-17.2704
0.02324	-17.2717
0	-17.2722
#
0	-17.2714
0.02324	-17.271
0.04649	-17.2701
0.06973	-17.2686
0.09298	-17.267
0.11622	-17.2652
0.13947	-17.2632
0.16271	-17.2607
0.18596	-17.258
0.2092	-17.2552
0.23245	-17.2523
0.25569	-17.2493
0.27894	-17.2464
0.30218	-17.2436
0.32543	-17.2409
0.34867	-17.2385
0.37192	-17.2369
0.39516	-17.2356
0.41841	-17.2341
0.44165	-17.2336
0.44165	-17.2336
0.45809	-17.2339
0.47453	-17.2349
0.49096	-17.2354
0.5074	-17.237
0.52384	-17.2391
0.54027	-17.2415
0.55671	-17.244
0.57315	-17.2466
0.58958	-17.2493
0.60602	-17.2521
0.62246	-17.2548
0.63889	-17.2574
0.65533	-17.2599
0.67177	-17.2622
0.6882	-17.2643
0.70464	-17.266
0.72108	-17.2672
0.73751	-17.268
0.75395	-17.2683
0.75395	-17.2683
0.7772	-17.2683
0.80044	-17.2683
0.82369	-17.2683
0.84693	-17.2683
0.87018	-17.2683
0.89342	-17.2683
0.91667	-17.2683
0.93991	-17.2683
0.96315	-17.2683
0.9864	-17.2683
1.00964	-17.2683
1.03289	-17.2683
1.05613	-17.2683
1.07938	-17.2683
1.10262	-17.2692
1.12587	-17.2707
1.14911	-17.2712
1.17236	-17.2712
1.1956	-17.2712
1.1956	-17.2712
1.22407	-17.2706
1.25254	-17.2698
1.28101	-17.2691
1.30948	-17.2679
1.33795	-17.266
1.36642	-17.264
1.39489	-17.2617
1.42336	-17.2593
1.45183	-17.2569
1.4803	-17.2543
1.50876	-17.2517
1.53723	-17.2489
1.5657	-17.2462
1.59417	-17.2433
1.62264	-17.2405
1.65111	-17.238
1.67958	-17.2357
1.70805	-17.2342
1.73652	-17.2336
#
1.73652	-17.2336
1.70805	-17.2342
1.67958	-17.2357
1.65111	-17.238
1.62264	-17.2405
1.59417	-17.2433
1.5657	-17.2462
1.53723	-17.2489
1.50876	-17.2517
1.4803	-17.2543
1.45183	-17.2569
1.42336	-17.2593
1.39489	-17.2617
1.36642	-17.264
1.33795	-17.266
1.30948	-17.2676
1.28101	-17.2689
1.25254	-17.2698
1.22407	-17.2706
1.1956	-17.2712
1.1956	-17.2712
1.17236	-17.2704
1.14911	-17.2693
1.12587	-17.2684
1.10262	-17.2683
1.07938	-17.2674
1.05613	-17.2671
1.03289	-17.2672
1.00964	-17.2673
0.9864	-17.2674
0.96315	-17.2675
0.93991	-17.2676
0.91667	-17.2677
0.89342	-17.2679
0.87018	-17.268
0.84693	-17.2681
0.82369	-17.2682
0.80044	-17.2682
0.7772	-17.2683
0.75395	-17.2683
0.75395	-17.2683
0.73751	-17.268
0.72108	-17.2672
0.70464	-17.266
0.6882	-17.2643
0.67177	-17.2622
0.65533	-17.2599
0.63889	-17.2574
0.62246	-17.2548
0.60602	-17.2521
0.58958	-17.2493
0.57315	-17.2466
0.55671	-17.244
0.54027	-17.2415
0.52384	-17.2391
0.5074	-17.237
0.49096	-17.2352
0.47453	-17.2341
0.45809	-17.2337
0.44165	-17.2336
0.44165	-17.2336
0.41841	-17.2339
0.39516	-17.2349
0.37192	-17.2365
0.34867	-17.2382
0.32543	-17.2403
0.30218	-17.243
0.27894	-17.2459
0.25569	-17.2488
0.23245	-17.2517
0.2092	-17.2545
0.18596	-17.2572
0.16271	-17.2596
0.13947	-17.2618
0.11622	-17.2639
0.09298	-17.2664
0.06973	-17.2686
0.04649	-17.2701
0.02324	-17.271
0	-17.2714
#
0	-17.2679
0.02324	-17.2677
0.04649	-17.2672
0.06973	-17.2664
0.09298	-17.2652
0.11622	-17.2637
0.13947	-17.2611
0.16271	-17.2582
0.18596	-17.2552
0.2092	-17.2522
0.23245	-17.2494
0.25569	-17.2466
0.27894	-17.2441
0.30218	-17.2418
0.32543	-17.2398
0.34867	-17.2378
0.37192	-17.2355
0.39516	-17.2342
0.41841	-17.2337
0.44165	-17.2336
0.44165	-17.2336
0.45809	-17.2337
0.47453	-17.2341
0.49096	-17.2352
0.5074	-17.2354
0.52384	-17.2354
0.54027	-17.2354
0.55671	-17.2354
0.57315	-17.2354
0.58958	-17.2354
0.60602	-17.2354
0.62246	-17.2354
0.63889	-17.2354
0.65533	-17.2354
0.67177	-17.2354
0.6882	-17.2354
0.70464	-17.2354
0.72108	-17.2354
0.73751	-17.2354
0.75395	-17.2354
0.75395	-17.2354
0.7772	-17.2359
0.80044	-17.2372
0.82369	-17.2394
0.84693	-17.242
0.87018	-17.2448
0.89342	-17.2477
0.91667	-17.2506
0.93991	-17.2535
0.96315	-17.2562
0.9864	-17.2587
1.00964	-17.2611
1.03289	-17.2633
1.05613	-17.2655
1.07938	-17.267
1.10262	-17.2676
1.12587	-17.2683
1.14911	-17.2683
1.17236	-17.2696
1.1956	-17.2712
1.1956	-17.2712
1.22407	-17.2691
1.25254	-17.2686
1.28101	-17.2689
1.30948	-17.2676
1.33795	-17.2659
1.36642	-17.2634
1.39489	-17.261
1.42336	-17.2588
1.45183	-17.2565
1.4803	-17.2539
1.50876	-17.2512
1.53723	-17.2483
1.5657	-17.2453
1.59417	-17.2423
1.62264	-17.2393
1.65111	-17.2366
1.67958	-17.2347
1.70805	-17.2339
1.73652	-17.2336
#
1.73652	-17.2319
1.70805	-17.2325
1.67958	-17.2342
1.65111	-17.2361
1.62264	-17.2379
1.59417	-17.2401
1.5657	-17.2427
1.53723	-17.2455
1.50876	-17.2485
1.4803	-17.2516
1.45183	-17.2547
1.42336	-17.2578
1.39489	-17.2607
1.36642	-17.2629
1.33795	-17.2645
1.30948	-17.2658
1.28101	-17.2669
1.25254	-17.2676
1.22407	-17.2681
1.1956	-17.2683
1.1956	-17.2683
1.17236	-17.2683
1.14911	-17.2679
1.12587	-17.2683
1.10262	-17.2671
1.07938	-17.2657
1.05613	-17.2638
1.03289	-17.2616
1.00964	-17.2592
0.9864	-17.2567
0.96315	-17.2541
0.93991	-17.2514
0.91667	-17.2486
0.89342	-17.2457
0.87018	-17.2429
0.84693	-17.2401
0.82369	-17.2376
0.80044	-17.2354
0.7772	-17.2338
0.75395	-17.2332
0.75395	-17.2332
0.73751	-17.2332
0.72108	-17.2332
0.70464	-17.2332
0.6882	-17.2332
0.67177	-17.2332
0.65533	-17.2332
0.63889	-17.2332
0.62246	-17.2332
0.60602	-17.2332
0.58958	-17.2332
0.57315	-17.2332
0.55671	-17.2331
0.54027	-17.2331
0.52384	-17.2331
0.5074	-17.233
0.49096	-17.2329
0.47453	-17.2326
0.45809	-17.2321
0.44165	-17.2319
0.44165	-17.2319
0.41841	-17.2324
0.39516	-17.2337
0.37192	-17.2348
0.34867	-17.2357
0.32543	-17.2376
0.30218	-17.2398
0.27894	-17.2422
0.25569	-17.2449
0.23245	-17.2477
0.2092	-17.2507
0.18596	-17.2537
0.16271	-17.2568
0.13947	-17.2597
0.11622	-17.2623
0.09298	-17.2645
0.06973	-17.266
0.04649	-17.267
0.02324	-17.2676
0	-17.2679
#
0	-17.2677
0.02324	-17.2669
0.04649	-17.2645
0.06973	-17.2615
0.09298	-17.2583
0.11622	-17.2552
0.13947	-17.2523
0.16271	-17.2495
0.18596	-17.247
0.2092	-17.2447
0.23245	-17.2427
0.25569	-17.2409
0.27894	-17.2393
0.30218	-17.2379
0.32543	-17.2367
0.34867	-17.2357
0.37192	-17.2342
0.39516	-17.233
0.41841	-17.2322
0.44165	-17.2319
0.44165	-17.2319
0.45809	-17.2321
0.47453	-17.2326
0.49096	-17.2329
0.5074	-17.233
0.52384	-17.2331
0.54027	-17.2331
0.55671	-17.2331
0.57315	-17.2332
0.58958	-17.2332
0.60602	-17.2332
0.62246	-17.2332
0.63889	-17.2332
0.65533	-17.2332
0.67177	-17.2332
0.6882	-17.2332
0.70464	-17.2332
0.72108	-17.2332
0.73751	-17.2332
0.75395	-17.2332
0.75395	-17.2332
0.7772	-17.2335
0.80044	-17.2344
0.82369	-17.2358
0.84693	-17.2378
0.87018	-17.2401
0.89342	-17.2428
0.91667	-17.2457
0.93991	-17.2487
0.96315	-17.2518
0.9864	-17.2549
1.00964	-17.2579
1.03289	-17.2608
1.05613	-17.2634
1.07938	-17.2656
1.10262	-17.267
1.12587	-17.2669
1.14911	-17.2669
1.17236	-17.2675
1.1956	-17.2683
1.1956	-17.2683
1.22407	-17.2672
1.25254	-17.2662
1.28101	-17.2655
1.30948	-17.2644
1.33795	-17.263
1.36642	-17.2613
1.39489	-17.2591
1.42336	-17.2566
1.45183	-17.2538
1.4803	-17.2508
1.50876	-17.2477
1.53723	-17.2447
1.5657	-17.2419
1.59417	-17.2393
1.62264	-17.237
1.65111	-17.235
1.67958	-17.2334
1.70805	-17.2323
1.73652	-17.2319
#
1.73652	-17.2319
1.70805	-17.2323
1.67958	-17.2334
1.65111	-17.235
1.62264	-17.237
1.59417	-17.2393
1.5657	-17.2419
1.53723	-17.2447
1.50876	-17.2477
1.4803	-17.2508
1.45183	-17.2538
1.42336	-17.2566
1.39489	-17.2591
1.36642	-17.2613
1.33795	-17.263
1.30948	-17.2644
1.28101	-17.2655
1.25254	-17.2662
1.22407	-17.2667
1.1956	-17.2683
1.1956	-17.2683
1.17236	-17.2671
1.14911	-17.2662
1.12587	-17.2655
1.10262	-17.2644
1.07938	-17.263
1.05613	-17.2612
1.03289	-17.2592
1.00964	-17.2568
0.9864	-17.254
0.96315	-17.2512
0.93991	-17.2482
0.91667	-17.2452
0.89342	-17.2424
0.87018	-17.2397
0.84693	-17.2373
0.82369	-17.2352
0.80044	-17.2335
0.7772	-17.2323
0.75395	-17.2319
0.75395	-17.2319
0.73751	-17.2319
0.72108	-17.2319
0.70464	-17.2319
0.6882	-17.2319
0.67177	-17.2319
0.65533	-17.2319
0.63889	-17.2319
0.62246	-17.2319
0.60602	-17.2319
0.58958	-17.2319
0.57315	-17.2319
0.55671	-17.2319
0.54027	-17.2319
0.52384	-17.2319
0.5074	-17.2319
0.49096	-17.2319
0.47453	-17.2319
0.45809	-17.2319
0.44165	-17.2319
0.44165	-17.2319
0.41841	-17.2321
0.39516	-17.2325
0.37192	-17.2331
0.34867	-17.234
0.32543	-17.235
0.30218	-17.2362
0.27894	-17.2377
0.25569	-17.2394
0.23245	-17.2413
0.2092	-17.2434
0.18596	-17.2458
0.16271	-17.2484
0.13947	-17.2512
0.11622	-17.2543
0.09298	-17.2575
0.06973	-17.2608
0.04649	-17.264
0.02324	-17.2667
0	-17.2677
#
0	-17.2104
0.02324	-17.2105
0.04649	-17.2105
0.06973	-17.2105
0.09298	-17.2105
0.11622	-17.2105
0.13947	-17.2105
0.16271	-17.2105
0.18596	-17.2106
0.2092	-17.2106
0.23245	-17.2106
0.25569	-17.2107
0.27894	-17.2107
0.30218	-17.2107
0.32543	-17.2108
0.34867	-17.2108
0.37192	-17.2108
0.39516	-17.2109
0.41841	-17.2109
0.44165	-17.211
0.44165	-17.211
0.45809	-17.211
0.47453	-17.211
0.49096	-17.211
0.5074	-17.211
0.52384	-17.211
0.54027	-17.211
0.55671	-17.211
0.57315	-17.211
0.58958	-17.211
0.60602	-17.211
0.62246	-17.211
0.63889	-17.211
0.65533	-17.211
0.67177	-17.2109
0.6882	-17.2109
0.70464	-17.2109
0.72108	-17.2109
0.73751	-17.2109
0.75395	-17.211
0.75395	-17.211
0.7772	-17.211
0.80044	-17.212
0.82369	-17.2139
0.84693	-17.2162
0.87018	-17.2188
0.89342	-17.2216
0.91667	-17.2248
0.93991	-17.2281
0.96315	-17.2318
0.9864	-17.2356
1.00964	-17.2396
1.03289	-17.2438
1.05613	-17.2482
1.07938	-17.2526
1.10262	-17.2572
1.12587	-17.2616
1.14911	-17.2658
1.17236	-17.2668
1.1956	-17.2668
1.1956	-17.2668
1.22407	-17.2667
1.25254	-17.264
1.28101	-17.2584
1.30948	-17.2528
1.33795	-17.2474
1.36642	-17.2422
1.39489	-17.2373
1.42336	-17.2329
1.45183	-17.2288
1.4803	-17.2251
1.50876	-17.2219
1.53723	-17.2191
1.5657	-17.2168
1.59417	-17.2148
1.62264	-17.2133
1.65111	-17.2121
1.67958	-17.2113
1.70805	-17.2109
1.73652	-17.211
#
1.73652	-17.211
1.70805	-17.2107
1.67958	-17.2106
1.65111	-17.2111
1.62264	-17.2122
1.59417	-17.2137
1.5657	-17.2155
1.53723	-17.2179
1.50876	-17.2206
1.4803	-17.2238
1.45183	-17.2274
1.42336	-17.2314
1.39489	-17.2359
1.36642	-17.2407
1.33795	-17.2458
1.30948	-17.2511
1.28101	-17.2566
1.25254	-17.262
1.22407	-17.2665
1.1956	-17.2668
1.1956	-17.2668
1.17236	-17.2667
1.14911	-17.2648
1.12587	-17.2608
1.10262	-17.2565
1.07938	-17.252
1.05613	-17.2476
1.03289	-17.2432
1.00964	-17.239
0.9864	-17.235
0.96315	-17.2312
0.93991	-17.2276
0.91667	-17.2242
0.89342	-17.2211
0.87018	-17.2182
0.84693	-17.2156
0.82369	-17.2134
0.80044	-17.2117
0.7772	-17.2106
0.75395	-17.2101
0.75395	-17.2101
0.73751	-17.2101
0.72108	-17.2101
0.70464	-17.2101
0.6882	-17.2101
0.67177	-17.2101
0.65533	-17.2102
0.63889	-17.2102
0.62246	-17.2102
0.60602	-17.2102
0.58958	-17.2102
0.57315	-17.2102
0.55671	-17.2102
0.54027	-17.2103
0.52384	-17.2103
0.5074	-17.2103
0.49096	-17.2104
0.47453	-17.2106
0.45809	-17.2108
0.44165	-17.211
0.44165	-17.211
0.41841	-17.2107
0.39516	-17.2106
0.37192	-17.2105
0.34867	-17.2103
0.32543	-17.2102
0.30218	-17.2101
0.27894	-17.21
0.25569	-17.2099
0.23245	-17.2099
0.2092	-17.2098
0.18596	-17.2098
0.16271	-17.2098
0.13947	-17.2099
0.11622	-17.2099
0.09298	-17.2099
0.06973	-17.2099
0.04649	-17.2099
0.02324	-17.2099
0	-17.2099
#
0	-17.2072
0.02324	-17.2072
0.04649	-17.2072
0.06973	-17.2072
0.09298	-17.2073
0.11622	-17.2074
0.13947	-17.2075
0.16271	-17.2075
0.18596	-17.2077
0.2092	-17.2078
0.23245	-17.2079
0.25569	-17.208
0.27894	-17.2081
0.30218	-17.2083
0.32543	-17.2087
0.34867	-17.2091
0.37192	-17.2096
0.39516	-17.2101
0.41841	-17.2107
0.44165	-17.2107
0.44165	-17.2107
0.45809	-17.2107
0.47453	-17.2106
0.49096	-17.2104
0.5074	-17.2103
0.52384	-17.2103
0.54027	-17.2103
0.55671	-17.2102
0.57315	-17.2102
0.58958	-17.2102
0.60602	-17.2102
0.62246	-17.2102
0.63889	-17.2102
0.65533	-17.2102
0.67177	-17.2101
0.6882	-17.2101
0.70464	-17.2101
0.72108	-17.2101
0.73751	-17.2101
0.75395	-17.2101
0.75395	-17.2101
0.7772	-17.2095
0.80044	-17.2081
0.82369	-17.2059
0.84693	-17.2055
0.87018	-17.2088
0.89342	-17.2122
0.91667	-17.2158
0.93991	-17.2197
0.96315	-17.2237
0.9864	-17.228
1.00964	-17.2325
1.03289	-17.2372
1.05613	-17.2421
1.07938	-17.2472
1.10262	-17.2524
1.12587	-17.2576
1.14911	-17.2626
1.17236	-17.2666
1.1956	-17.2668
1.1956	-17.2668
1.22407	-17.2665
1.25254	-17.262
1.28101	-17.2566
1.30948	-17.2511
1.33795	-17.2458
1.36642	-17.2407
1.39489	-17.2359
1.42336	-17.2314
1.45183	-17.2274
1.4803	-17.2238
1.50876	-17.2206
1.53723	-17.2179
1.5657	-17.2155
1.59417	-17.2137
1.62264	-17.2122
1.65111	-17.2111
1.67958	-17.2106
1.70805	-17.2107
1.73652	-17.2107
#
1.73652	-17.2107
1.70805	-17.2101
1.67958	-17.2085
1.65111	-17.2061
1.62264	-17.2033
1.59417	-17.2004
1.5657	-17.1974
1.53723	-17.1944
1.50876	-17.1915
1.4803	-17.1888
1.45183	-17.1863
1.42336	-17.1839
1.39489	-17.1818
1.36642	-17.18
1.33795	-17.1783
1.30948	-17.177
1.28101	-17.1759
1.25254	-17.1752
1.22407	-17.1747
1.1956	-17.1745
1.1956	-17.1745
1.17236	-17.1747
1.14911	-17.1752
1.12587	-17.1759
1.10262	-17.177
1.07938	-17.1784
1.05613	-17.18
1.03289	-17.1819
1.00964	-17.184
0.9864	-17.1864
0.96315	-17.189
0.93991	-17.1917
0.91667	-17.1946
0.89342	-17.1975
0.87018	-17.2005
0.84693	-17.2033
0.82369	-17.2046
0.80044	-17.2069
0.7772	-17.2082
0.75395	-17.2083
0.75395	-17.2083
0.73751	-17.2083
0.72108	-17.2083
0.70464	-17.2083
0.6882	-17.2083
0.67177	-17.2083
0.65533	-17.2083
0.63889	-17.2084
0.62246	-17.2084
0.60602	-17.2084
0.58958	-17.2084
0.57315	-17.2084
0.55671	-17.2084
0.54027	-17.2084
0.52384	-17.2084
0.5074	-17.2084
0.49096	-17.2091
0.47453	-17.2101
0.45809	-17.2107
0.44165	-17.2107
0.44165	-17.2107
0.41841	-17.2106
0.39516	-17.21
0.37192	-17.209
0.34867	-17.2083
0.32543	-17.2083
0.30218	-17.2082
0.27894	-17.2079
0.25569	-17.2076
0.23245	-17.2073
0.2092	-17.207
0.18596	-17.2067
0.16271	-17.2065
0.13947	-17.2064
0.11622	-17.2062
0.09298	-17.2061
0.06973	-17.206
0.04649	-17.2059
0.02324	-17.2059
0	-17.2059
#
0	-17.1972
0.02324	-17.1972
0.04649	-17.1973
0.06973	-17.1976
0.09298	-17.1979
0.11622	-17.1984
0.13947	-17.1989
0.16271	-17.1996
0.18596	-17.2003
0.2092	-17.2012
0.23245	-17.2021
0.25569	-17.2032
0.27894	-17.2043
0.30218	-17.2055
0.32543	-17.2067
0.34867	-17.2079
0.37192	-17.2083
0.39516	-17.2091
0.41841	-17.2102
0.44165	-17.2107
0.44165	-17.2107
0.45809	-17.2105
0.47453	-17.2099
0.49096	-17.209
0.5074	-17.208
0.52384	-17.2067
0.54027	-17.2055
0.55671	-17.2042
0.57315	-17.2029
0.58958	-17.2018
0.60602	-17.2007
0.62246	-17.1997
0.63889	-17.1988
0.65533	-17.1979
0.67177	-17.1973
0.6882	-17.1967
0.70464	-17.1963
0.72108	-17.196
0.73751	-17.1958
0.75395	-17.1957
0.75395	-17.1957
0.7772	-17.1972
0.80044	-17.1998
0.82369	-17.2026
0.84693	-17.2019
0.87018	-17.199
0.89342	-17.196
0.91667	-17.193
0.93991	-17.1902
0.96315	-17.1875
0.9864	-17.185
1.00964	-17.1826
1.03289	-17.1805
1.05613	-17.1787
1.07938	-17.1771
1.10262	-17.1758
1.12587	-17.175
1.14911	-17.1748
1.17236	-17.1746
1.1956	-17.1745
1.1956	-17.1745
1.22407	-17.1747
1.25254	-17.1752
1.28101	-17.1759
1.30948	-17.177
1.33795	-17.1783
1.36642	-17.18
1.39489	-17.1818
1.42336	-17.1839
1.45183	-17.1863
1.4803	-17.1888
1.50876	-17.1915
1.53723	-17.1944
1.5657	-17.1974
1.59417	-17.2004
1.62264	-17.2033
1.65111	-17.2061
1.67958	-17.2085
1.70805	-17.2101
1.73652	-17.2107
#
1.73652	-17.2084
1.70805	-17.2082
1.67958	-17.2071
1.65111	-17.2051
1.62264	-17.2025
1.59417	-17.1997
1.5657	-17.1968
1.53723	-17.1938
1.50876	-17.191
1.4803	-17.1882
1.45183	-17.1856
1.42336	-17.1832
1.39489	-17.1811
1.36642	-17.1791
1.33795	-17.1775
1.30948	-17.1761
1.28101	-17.175
1.25254	-17.1743
1.22407	-17.1738
1.1956	-17.1736
1.1956	-17.1736
1.17236	-17.1738
1.14911	-17.1742
1.12587	-17.1749
1.10262	-17.1754
1.07938	-17.176
1.05613	-17.1768
1.03289	-17.1777
1.00964	-17.1789
0.9864	-17.1802
0.96315	-17.1817
0.93991	-17.1833
0.91667	-17.185
0.89342	-17.1868
0.87018	-17.1886
0.84693	-17.1905
0.82369	-17.1923
0.80044	-17.1939
0.7772	-17.1951
0.75395	-17.1953
0.75395	-17.1953
0.73751	-17.1954
0.72108	-17.1956
0.70464	-17.1959
0.6882	-17.1963
0.67177	-17.1969
0.65533	-17.1976
0.63889	-17.1984
0.62246	-17.1993
0.60602	-17.2004
0.58958	-17.2015
0.57315	-17.2027
0.55671	-17.204
0.54027	-17.2053
0.52384	-17.2067
0.5074	-17.2079
0.49096	-17.2084
0.47453	-17.2084
0.45809	-17.2084
0.44165	-17.2084
0.44165	-17.2084
0.41841	-17.2084
0.39516	-17.2084
0.37192	-17.2078
0.34867	-17.2065
0.32543	-17.2052
0.30218	-17.204
0.27894	-17.2028
0.25569	-17.2017
0.23245	-17.2006
0.2092	-17.1996
0.18596	-17.1988
0.16271	-17.198
0.13947	-17.1973
0.11622	-17.1968
0.09298	-17.1963
0.06973	-17.196
0.04649	-17.1957
0.02324	-17.1956
0	-17.1955
#
0	-17.1739
0.02324	-17.174
0.04649	-17.1745
0.06973	-17.1752
0.09298	-17.1763
0.11622	-17.1777
0.13947	-17.1793
0.16271	-17.1812
0.18596	-17.1834
0.2092	-17.1857
0.23245	-17.1883
0.25569	-17.191
0.27894	-17.1939
0.30218	-17.1968
0.32543	-17.1997
0.34867	-17.2025
0.37192	-17.2051
0.39516	-17.207
0.41841	-17.2081
0.44165	-17.2084
0.44165	-17.2084
0.45809	-17.2082
0.47453	-17.2077
0.49096	-17.2069
0.5074	-17.2059
0.52384	-17.2047
0.54027	-17.2034
0.55671	-17.2021
0.57315	-17.2009
0.58958	-17.1997
0.60602	-17.1986
0.62246	-17.1976
0.63889	-17.1967
0.65533	-17.1959
0.67177	-17.1952
0.6882	-17.1947
0.70464	-17.1942
0.72108	-17.1939
0.73751	-17.1937
0.75395	-17.1937
0.75395	-17.1937
0.7772	-17.1933
0.80044	-17.1922
0.82369	-17.1906
0.84693	-17.1888
0.87018	-17.187
0.89342	-17.1851
0.91667	-17.1833
0.93991	-17.1816
0.96315	-17.1799
0.9864	-17.1785
1.00964	-17.1776
1.03289	-17.1768
1.05613	-17.1761
1.07938	-17.1754
1.10262	-17.1748
1.12587	-17.1743
1.14911	-17.174
1.17236	-17.1737
1.1956	-17.1736
1.1956	-17.1736
1.22407	-17.1738
1.25254	-17.1743
1.28101	-17.175
1.30948	-17.1761
1.33795	-17.1775
1.36642	-17.1791
1.39489	-17.1811
1.42336	-17.1832
1.45183	-17.1856
1.4803	-17.1882
1.50876	-17.191
1.53723	-17.1938
1.5657	-17.1968
1.59417	-17.1997
1.62264	-17.2025
1.65111	-17.2051
1.67958	-17.2071
1.70805	-17.2082
1.73652	-17.2084
#
1.73652	-17.2084
1.70805	-17.2078
1.67958	-17.2061
1.65111	-17.2036
1.62264	-17.2008
1.59417	-17.1978
1.5657	-17.1948
1.53723	-17.1918
1.50876	-17.1889
1.4803	-17.1861
1.45183	-17.1835
1.42336	-17.1811
1.39489	-17.1789
1.36642	-17.177
1.33795	-17.1753
1.30948	-17.1739
1.28101	-17.1728
1.25254	-17.1721
1.22407	-17.1716
1.1956	-17.1714
1.1956	-17.1714
1.17236	-17.1715
1.14911	-17.1719
1.12587	-17.1723
1.10262	-17.173
1.07938	-17.1738
1.05613	-17.1748
1.03289	-17.1759
1.00964	-17.1771
0.9864	-17.1784
0.96315	-17.1795
0.93991	-17.1806
0.91667	-17.1818
0.89342	-17.1832
0.87018	-17.1847
0.84693	-17.1864
0.82369	-17.1882
0.80044	-17.1901
0.7772	-17.1921
0.75395	-17.1937
0.75395	-17.1937
0.73751	-17.1937
0.72108	-17.1939
0.70464	-17.1942
0.6882	-17.1947
0.67177	-17.1952
0.65533	-17.1959
0.63889	-17.1967
0.62246	-17.1976
0.60602	-17.1986
0.58958	-17.1997
0.57315	-17.2009
0.55671	-17.2021
0.54027	-17.2034
0.52384	-17.2047
0.5074	-17.2059
0.49096	-17.2069
0.47453	-17.2077
0.45809	-17.2082
0.44165	-17.2084
0.44165	-17.2084
0.41841	-17.208
0.39516	-17.2068
0.37192	-17.2048
0.34867	-17.2022
0.32543	-17.1993
0.30218	-17.1964
0.27894	-17.1934
0.25569	-17.1906
0.23245	-17.1879
0.2092	-17.1853
0.18596	-17.1829
0.16271	-17.1808
0.13947	-17.1789
0.11622	-17.1773
0.09298	-17.1759
0.06973	-17.1748
0.04649	-17.1741
0.02324	-17.1736
0	-17.1734
#
0	-8.82365
0.02324	-8.82215
0.04649	-8.81761
0.06973	-8.81008
0.09298	-8.79958
0.11622	-8.78617
0.13947	-8.76992
0.16271	-8.75092
0.18596	-8.72928
0.2092	-8.70516
0.23245	-8.67873
0.25569	-8.65023
0.27894	-8.61995
0.30218	-8.58835
0.32543	-8.55605
0.34867	-8.52397
0.37192	-8.49365
0.39516	-8.46748
0.41841	-8.44902
0.44165	-8.44223
0.44165	-8.44223
0.45809	-8.44395
0.47453	-8.44892
0.49096	-8.4567
0.5074	-8.46663
0.52384	-8.47807
0.54027	-8.49041
0.55671	-8.50315
0.57315	-8.51588
0.58958	-8.52828
0.60602	-8.54006
0.62246	-8.55104
0.63889	-8.56104
0.65533	-8.56993
0.67177	-8.57761
0.6882	-8.584
0.70464	-8.58903
0.72108	-8.59266
0.73751	-8.59485
0.75395	-8.59559
0.75395	-8.59559
0.7772	-8.63345
0.80044	-8.67161
0.82369	-8.70933
0.84693	-8.74621
0.87018	-8.78184
0.89342	-8.81603
0.91667	-8.84844
0.93991	-8.87891
0.96315	-8.90724
0.9864	-8.93332
1.00964	-8.95699
1.03289	-8.97814
1.05613	-8.99667
1.07938	-9.01248
[truncated: 13,552 more rows]

## Sheet: Fig. 3A (DOS)
Fig. 3 Theoretical calculations of DOS of (A) PB
-18.9795	0	0	0	0	0	0
-18.967	0	0	0	0	0	0
-18.9544	0	0	0	0	0	0
-18.9418	0	0	0	0	0	0
-18.9292	0	0	0	0	0	0
-18.9167	0	0	0	0	0	0
-18.9041	0	0	0	0	0	0
-18.8915	0	0	0	0	0	0
-18.8789	0	0	0	0	0	0
-18.8664	0	0	0	0	0	0
-18.8538	0	0	0	0	0	0
-18.8412	0	0	0	0	0	0
-18.8286	0	0	0	0	0	0
-18.8161	0	0	0	0	0	0
-18.8035	0	0	0	0	0	0
-18.7909	0	0	0	0	0	0
-18.7783	0	0	0	0	0	0
-18.7657	0	0	0	0	0	0
-18.7532	0	0	0	0	0	0
-18.7406	0	0	0	0	0	0
-18.728	0	0	0	0	0	0
-18.7154	0	0	0	0	0	0
-18.7029	0	0	0	0	0	0
-18.6903	0	0	0	0	0	0
-18.6777	0	0	0	0	0	0
-18.6651	0	0	0	0	0	0
-18.6526	0	0	0	0	0	0
-18.64	0	0	0	0	0	0
-18.6274	0	0	0	0	0	0
-18.6148	0	0	0	0	0	0
-18.6023	0	0	0	0	0	0
-18.5897	0	0	0	0	0	0
-18.5771	0	0	0	0	0	0
-18.5645	0	0	0	0	0	0
-18.552	0	0	0	0	0	0
-18.5394	0	0	0	0	0	0
-18.5268	0	0	0	0	0	0
-18.5142	0	0	0	0	0	0
-18.5017	0	0	0	0	0	0
-18.4891	0	0	0	0	0	0
-18.4765	0	0	0	0	0	0
-18.4639	0	0	0	0	0	0
-18.4513	0	0	0	0	0	0
-18.4388	0	0	0	0	0	0
-18.4262	0	0	0	0	0	0
-18.4136	0	0	0	0	0	0
-18.401	0	0	0	0	0	0
-18.3885	0	0	0	0	0	0
-18.3759	0	0	0	0	0	0
-18.3633	0	0	0	0	0	0
-18.3507	0	0	0	0	0	0
-18.3382	0	0	0	0	0	0
-18.3256	0	0	0	0	0	0
-18.313	0	0	0	0	0	0
-18.3004	0	0	0	0	0	0
-18.2879	0	0	0	0	0	0
-18.2753	0	0	0	0	0	0
-18.2627	0	0	0	0	0	0
-18.2501	0	0	0	0	0	0
-18.2376	0	0	0	0	0	0
-18.225	0	0	0	0	0	0
-18.2124	0	0	0	0	0	0
-18.1998	0	0	0	0	0	0
-18.1873	0	0	0	0	0	0
-18.1747	0	0	0	0	0	0
-18.1621	0	0	0	0	0	0
-18.1495	0.0001	0	0	0	0	0
-18.1369	0.0001	0	0	0	0	0
-18.1244	0.0003	0	0	0	0	0
-18.1118	0.0006	0	0	0	0	0
-18.0992	0.0013	0	0	0	0	0
-18.0866	0.0028	0	0	0	0.0024	0
-18.0741	0.0056	0	0.0016	0	0.0024	0
-18.0615	0.0111	0	0.0024	0.0004	0.0048	0
-18.0489	0.0211	0	0.0048	0.0024	0.01	0.0024
-18.0363	0.0392	0	0.0088	0.0048	0.019	0.0024
-18.0238	0.0707	0	0.0156	0.0072	0.0348	0.0048
-18.0112	0.1242	0	0.0276	0.0132	0.061	0.0096
-17.9986	0.2124	0	0.0466	0.0228	0.1046	0.016
-17.986	0.3538	0	0.0772	0.0376	0.1744	0.027
-17.9735	0.574	0	0.1254	0.061	0.283	0.0438
-17.9609	0.9071	0	0.1982	0.0962	0.4478	0.0696
-17.9483	1.3968	0	0.3052	0.1484	0.69	0.1066
-17.9357	2.0963	0	0.4572	0.2231	1.0365	0.1598
-17.9232	3.0667	0	0.6677	0.3274	1.5168	0.2342
-17.9106	4.3734	0.0006	0.9515	0.4682	2.1649	0.333
-17.898	6.0805	0.0008	1.3206	0.6526	3.012	0.4638
-17.8854	8.2427	0.0012	1.7879	0.8864	4.0858	0.6286
-17.8729	10.8948	0.0016	2.3598	1.1739	5.4046	0.8312
-17.8603	14.0407	0.0027	3.0374	1.5168	6.9697	1.0712
-17.8477	17.6436	0.0036	3.8112	1.9102	8.7642	1.3472
-17.8351	21.6183	0.0046	4.6644	2.346	10.7451	1.6511
-17.8226	25.8301	0.0053	5.5671	2.8085	12.8466	1.9733
-17.81	30.1005	0.0072	6.4809	3.2796	14.9784	2.3017
-17.7974	34.2222	0.0084	7.3633	3.7362	17.0368	2.6202
-17.7848	37.9825	0.0103	8.1686	4.1546	18.9149	2.9126
-17.7722	41.1928	0.0116	8.8588	4.5136	20.5172	3.1662
-17.7597	43.7201	0.0134	9.4079	4.7989	21.7748	3.3718
-17.7471	45.5171	0.0152	9.8075	5.0044	22.6622	3.5278
-17.7345	46.6416	0.0168	10.0739	5.1366	23.2053	3.6399
-17.7219	47.2649	0.0189	10.246	5.2149	23.4872	3.7247
-17.7094	47.664	0.0213	10.3866	5.2701	23.6442	3.804
-17.6968	48.1981	0.0246	10.5748	5.3422	23.854	3.9098
-17.6842	49.274	0.0286	10.8988	5.479	24.3186	4.0744
-17.6716	51.3033	0.0344	11.447	5.726	25.2436	4.3342
-17.6591	54.659	0.0415	12.299	6.1291	26.8177	4.7194
-17.6465	59.6366	0.0509	13.5164	6.7229	29.1902	5.2526
-17.6339	66.4225	0.0631	15.136	7.5308	32.4576	5.9474
-17.6213	75.0724	0.0786	17.1665	8.5621	36.6523	6.8094
-17.6088	85.4995	0.0978	19.5848	9.8096	41.735	7.8313
-17.5962	97.4698	0.1213	22.3363	11.2464	47.5936	8.9911
-17.5836	110.606	0.15	25.3345	12.8294	54.0443	10.2599
-17.571	124.399	0.1843	28.4651	14.5001	60.8358	11.5819
-17.5585	138.226	0.2234	31.5896	16.1841	67.6608	12.9051
-17.5459	151.38	0.2672	34.5508	17.7958	74.1694	14.1647
-17.5333	163.115	0.3144	37.1828	19.2453	79.9905	15.2934
-17.5207	172.694	0.3628	39.3227	20.4421	84.7579	16.2184
-17.5082	179.454	0.4103	40.8232	21.3044	88.1406	16.8788
-17.4956	182.866	0.4538	41.5668	21.766	89.875	17.2246
-17.483	182.592	0.4899	41.4789	21.7833	89.7919	17.2209
-17.4704	178.528	0.5159	40.5366	21.342	87.8366	16.8603
-17.4578	170.818	0.5293	38.7731	20.4581	84.0801	16.1535
-17.4453	159.853	0.5285	36.276	19.1759	78.7117	15.1357
-17.4327	146.227	0.5139	33.1793	17.5677	72.0259	13.8578
-17.4201	130.689	0.486	29.6514	15.7217	64.3903	12.3999
-17.4075	114.06	0.4466	25.878	13.7382	56.2114	10.8341
-17.395	97.1649	0.3987	22.045	11.714	47.8957	9.2393
-17.3824	80.7536	0.3462	18.3226	9.7439	39.8138	7.6868
-17.3698	65.4479	0.2918	14.8505	7.9031	32.2734	6.2334
-17.3572	51.7037	0.239	11.7325	6.2485	25.5001	4.9269
-17.3447	39.7974	0.19	9.0315	4.8133	19.6307	3.7952
-17.3321	29.8346	0.1465	6.7709	3.6107	14.7185	2.8472
-17.3195	21.7745	0.1098	4.942	2.6368	10.7435	2.0792
-17.3069	15.466	0.0797	3.5103	1.8739	7.632	1.4777
-17.2944	10.6872	0.0563	2.4257	1.2952	5.2742	1.0216
-17.2818	7.1822	0.0385	1.6304	0.871	3.5447	0.6869
-17.2692	4.6928	0.0256	1.0653	0.5696	2.3163	0.4492
-17.2566	2.9804	0.0163	0.6764	0.362	1.4711	0.285
-17.2441	1.8393	0.0103	0.4171	0.2236	0.908	0.1758
-17.2315	1.1028	0.0062	0.2504	0.1342	0.5442	0.1054
-17.2189	0.6422	0.0036	0.1458	0.0778	0.317	0.0616
-17.2063	0.3632	0.0018	0.0824	0.0442	0.179	0.0348
-17.1938	0.1994	0.0008	0.0452	0.0246	0.0988	0.0192
-17.1812	0.1063	0.0008	0.024	0.0132	0.0524	0.0104
-17.1686	0.055	0	0.0126	0.0068	0.027	0.0052
-17.156	0.0276	0	0.0064	0.0032	0.0138	0.0024
-17.1434	0.0135	0	0.0024	0.0024	0.0064	0.0016
-17.1309	0.0064	0	0.002	0	0.0028	0
-17.1183	0.0029	0	0	0	0.002	0
-17.1057	0.0013	0	0	0	0	0
-17.0931	0.0006	0	0	0	0	0
-17.0806	0.0002	0	0	0	0	0
-17.068	0.0001	0	0	0	0	0
-17.0554	0	0	0	0	0	0
-17.0428	0	0	0	0	0	0
-17.0303	0	0	0	0	0	0
-17.0177	0	0	0	0	0	0
-17.0051	0	0	0	0	0	0
-16.9925	0	0	0	0	0	0
-16.98	0	0	0	0	0	0
-16.9674	0	0	0	0	0	0
-16.9548	0	0	0	0	0	0
-16.9422	0	0	0	0	0	0
-16.9297	0	0	0	0	0	0
-16.9171	0	0	0	0	0	0
-16.9045	0	0	0	0	0	0
-16.8919	0	0	0	0	0	0
-16.8794	0	0	0	0	0	0
-16.8668	0	0	0	0	0	0
-16.8542	0	0	0	0	0	0
-16.8416	0	0	0	0	0	0
-16.829	0	0	0	0	0	0
-16.8165	0	0	0	0	0	0
-16.8039	0	0	0	0	0	0
-16.7913	0	0	0	0	0	0
-16.7787	0	0	0	0	0	0
-16.7662	0	0	0	0	0	0
-16.7536	0	0	0	0	0	0
-16.741	0	0	0	0	0	0
-16.7284	0	0	0	0	0	0
-16.7159	0	0	0	0	0	0
-16.7033	0	0	0	0	0	0
-16.6907	0	0	0	0	0	0
-16.6781	0	0	0	0	0	0
-16.6656	0	0	0	0	0	0
-16.653	0	0	0	0	0	0
-16.6404	0	0	0	0	0	0
-16.6278	0	0	0	0	0	0
-16.6153	0	0	0	0	0	0
-16.6027	0	0	0	0	0	0
-16.5901	0	0	0	0	0	0
-16.5775	0	0	0	0	0	0
-16.565	0	0	0	0	0	0
-16.5524	0	0	0	0	0	0
-16.5398	0	0	0	0	0	0
-16.5272	0	0	0	0	0	0
-16.5146	0	0	0	0	0	0
-16.5021	0	0	0	0	0	0
-16.4895	0	0	0	0	0	0
-16.4769	0	0	0	0	0	0
-16.4643	0	0	0	0	0	0
-16.4518	0	0	0	0	0	0
-16.4392	0	0	0	0	0	0
-16.4266	0	0	0	0	0	0
-16.414	0	0	0	0	0	0
-16.4015	0	0	0	0	0	0
-16.3889	0	0	0	0	0	0
-16.3763	0	0	0	0	0	0
-16.3637	0	0	0	0	0	0
-16.3512	0	0	0	0	0	0
-16.3386	0	0	0	0	0	0
-16.326	0	0	0	0	0	0
-16.3134	0	0	0	0	0	0
-16.3009	0	0	0	0	0	0
-16.2883	0	0	0	0	0	0
-16.2757	0	0	0	0	0	0
-16.2631	0	0	0	0	0	0
-16.2506	0	0	0	0	0	0
-16.238	0	0	0	0	0	0
-16.2254	0	0	0	0	0	0
-16.2128	0	0	0	0	0	0
-16.2003	0	0	0	0	0	0
-16.1877	0	0	0	0	0	0
-16.1751	0	0	0	0	0	0
-16.1625	0	0	0	0	0	0
-16.1499	0	0	0	0	0	0
-16.1374	0	0	0	0	0	0
-16.1248	0	0	0	0	0	0
-16.1122	0	0	0	0	0	0
-16.0996	0	0	0	0	0	0
-16.0871	0	0	0	0	0	0
-16.0745	0	0	0	0	0	0
-16.0619	0	0	0	0	0	0
-16.0493	0	0	0	0	0	0
-16.0368	0	0	0	0	0	0
-16.0242	0	0	0	0	0	0
-16.0116	0	0	0	0	0	0
-15.999	0	0	0	0	0	0
-15.9865	0	0	0	0	0	0
-15.9739	0	0	0	0	0	0
-15.9613	0	0	0	0	0	0
-15.9487	0	0	0	0	0	0
-15.9362	0	0	0	0	0	0
-15.9236	0	0	0	0	0	0
-15.911	0	0	0	0	0	0
-15.8984	0	0	0	0	0	0
-15.8859	0	0	0	0	0	0
-15.8733	0	0	0	0	0	0
-15.8607	0	0	0	0	0	0
-15.8481	0	0	0	0	0	0
-15.8355	0	0	0	0	0	0
-15.823	0	0	0	0	0	0
-15.8104	0	0	0	0	0	0
-15.7978	0	0	0	0	0	0
-15.7852	0	0	0	0	0	0
-15.7727	0	0	0	0	0	0
-15.7601	0	0	0	0	0	0
-15.7475	0	0	0	0	0	0
-15.7349	0	0	0	0	0	0
-15.7224	0	0	0	0	0	0
-15.7098	0	0	0	0	0	0
-15.6972	0	0	0	0	0	0
-15.6846	0	0	0	0	0	0
-15.6721	0	0	0	0	0	0
-15.6595	0	0	0	0	0	0
-15.6469	0	0	0	0	0	0
-15.6343	0	0	0	0	0	0
-15.6218	0	0	0	0	0	0
-15.6092	0	0	0	0	0	0
-15.5966	0	0	0	0	0	0
-15.584	0	0	0	0	0	0
-15.5715	0	0	0	0	0	0
-15.5589	0	0	0	0	0	0
-15.5463	0	0	0	0	0	0
-15.5337	0	0	0	0	0	0
-15.5211	0	0	0	0	0	0
-15.5086	0	0	0	0	0	0
-15.496	0	0	0	0	0	0
-15.4834	0	0	0	0	0	0
-15.4708	0	0	0	0	0	0
-15.4583	0	0	0	0	0	0
-15.4457	0	0	0	0	0	0
-15.4331	0	0	0	0	0	0
-15.4205	0	0	0	0	0	0
-15.408	0	0	0	0	0	0
-15.3954	0	0	0	0	0	0
-15.3828	0	0	0	0	0	0
-15.3702	0	0	0	0	0	0
-15.3577	0	0	0	0	0	0
-15.3451	0	0	0	0	0	0
-15.3325	0	0	0	0	0	0
-15.3199	0	0	0	0	0	0
-15.3074	0	0	0	0	0	0
-15.2948	0	0	0	0	0	0
-15.2822	0	0	0	0	0	0
-15.2696	0	0	0	0	0	0
-15.2571	0	0	0	0	0	0
-15.2445	0	0	0	0	0	0
-15.2319	0	0	0	0	0	0
-15.2193	0	0	0	0	0	0
-15.2067	0	0	0	0	0	0
-15.1942	0	0	0	0	0	0
-15.1816	0	0	0	0	0	0
-15.169	0	0	0	0	0	0
-15.1564	0	0	0	0	0	0
-15.1439	0	0	0	0	0	0
-15.1313	0	0	0	0	0	0
-15.1187	0	0	0	0	0	0
-15.1061	0	0	0	0	0	0
-15.0936	0	0	0	0	0	0
-15.081	0	0	0	0	0	0
-15.0684	0	0	0	0	0	0
-15.0558	0	0	0	0	0	0
-15.0433	0	0	0	0	0	0
-15.0307	0	0	0	0	0	0
-15.0181	0	0	0	0	0	0
-15.0055	0	0	0	0	0	0
-14.993	0	0	0	0	0	0
-14.9804	0	0	0	0	0	0
-14.9678	0	0	0	0	0	0
-14.9552	0	0	0	0	0	0
-14.9427	0	0	0	0	0	0
-14.9301	0	0	0	0	0	0
-14.9175	0	0	0	0	0	0
-14.9049	0	0	0	0	0	0
-14.8924	0	0	0	0	0	0
-14.8798	0	0	0	0	0	0
-14.8672	0	0	0	0	0	0
-14.8546	0	0	0	0	0	0
-14.842	0	0	0	0	0	0
-14.8295	0	0	0	0	0	0
-14.8169	0	0	0	0	0	0
-14.8043	0	0	0	0	0	0
-14.7917	0	0	0	0	0	0
-14.7792	0	0	0	0	0	0
-14.7666	0	0	0	0	0	0
-14.754	0	0	0	0	0	0
-14.7414	0	0	0	0	0	0
-14.7289	0	0	0	0	0	0
-14.7163	0	0	0	0	0	0
-14.7037	0	0	0	0	0	0
-14.6911	0	0	0	0	0	0
-14.6786	0	0	0	0	0	0
-14.666	0	0	0	0	0	0
-14.6534	0	0	0	0	0	0
-14.6408	0	0	0	0	0	0
-14.6283	0	0	0	0	0	0
-14.6157	0	0	0	0	0	0
-14.6031	0	0	0	0	0	0
-14.5905	0	0	0	0	0	0
-14.578	0	0	0	0	0	0
-14.5654	0	0	0	0	0	0
-14.5528	0	0	0	0	0	0
-14.5402	0	0	0	0	0	0
-14.5276	0	0	0	0	0	0
-14.5151	0	0	0	0	0	0
-14.5025	0	0	0	0	0	0
-14.4899	0	0	0	0	0	0
-14.4773	0	0	0	0	0	0
-14.4648	0	0	0	0	0	0
-14.4522	0	0	0	0	0	0
-14.4396	0	0	0	0	0	0
-14.427	0	0	0	0	0	0
-14.4145	0	0	0	0	0	0
-14.4019	0	0	0	0	0	0
-14.3893	0	0	0	0	0	0
-14.3767	0	0	0	0	0	0
-14.3642	0	0	0	0	0	0
-14.3516	0	0	0	0	0	0
-14.339	0	0	0	0	0	0
-14.3264	0	0	0	0	0	0
-14.3139	0	0	0	0	0	0
-14.3013	0	0	0	0	0	0
-14.2887	0	0	0	0	0	0
-14.2761	0	0	0	0	0	0
-14.2636	0	0	0	0	0	0
-14.251	0	0	0	0	0	0
-14.2384	0	0	0	0	0	0
-14.2258	0	0	0	0	0	0
-14.2132	0	0	0	0	0	0
-14.2007	0	0	0	0	0	0
-14.1881	0	0	0	0	0	0
-14.1755	0	0	0	0	0	0
-14.1629	0	0	0	0	0	0
-14.1504	0	0	0	0	0	0
-14.1378	0	0	0	0	0	0
-14.1252	0	0	0	0	0	0
-14.1126	0	0	0	0	0	0
-14.1001	0	0	0	0	0	0
-14.0875	0	0	0	0	0	0
-14.0749	0	0	0	0	0	0
-14.0623	0	0	0	0	0	0
-14.0498	0	0	0	0	0	0
-14.0372	0	0	0	0	0	0
-14.0246	0	0	0	0	0	0
-14.012	0	0	0	0	0	0
-13.9995	0	0	0	0	0	0
-13.9869	0	0	0	0	0	0
-13.9743	0	0	0	0	0	0
-13.9617	0	0	0	0	0	0
-13.9492	0	0	0	0	0	0
-13.9366	0	0	0	0	0	0
-13.924	0	0	0	0	0	0
-13.9114	0	0	0	0	0	0
-13.8988	0	0	0	0	0	0
-13.8863	0	0	0	0	0	0
-13.8737	0	0	0	0	0	0
-13.8611	0	0	0	0	0	0
-13.8485	0	0	0	0	0	0
-13.836	0	0	0	0	0	0
-13.8234	0	0	0	0	0	0
-13.8108	0	0	0	0	0	0
-13.7982	0	0	0	0	0	0
-13.7857	0	0	0	0	0	0
-13.7731	0	0	0	0	0	0
-13.7605	0	0	0	0	0	0
-13.7479	0	0	0	0	0	0
-13.7354	0	0	0	0	0	0
-13.7228	0	0	0	0	0	0
-13.7102	0	0	0	0	0	0
-13.6976	0	0	0	0	0	0
-13.6851	0	0	0	0	0	0
-13.6725	0	0	0	0	0	0
-13.6599	0	0	0	0	0	0
-13.6473	0	0	0	0	0	0
-13.6348	0	0	0	0	0	0
-13.6222	0	0	0	0	0	0
-13.6096	0	0	0	0	0	0
-13.597	0	0	0	0	0	0
-13.5844	0	0	0	0	0	0
-13.5719	0	0	0	0	0	0
-13.5593	0	0	0	0	0	0
-13.5467	0	0	0	0	0	0
-13.5341	0	0	0	0	0	0
-13.5216	0	0	0	0	0	0
-13.509	0	0	0	0	0	0
-13.4964	0	0	0	0	0	0
-13.4838	0	0	0	0	0	0
-13.4713	0	0	0	0	0	0
-13.4587	0	0	0	0	0	0
-13.4461	0	0	0	0	0	0
-13.4335	0	0	0	0	0	0
-13.421	0	0	0	0	0	0
-13.4084	0	0	0	0	0	0
-13.3958	0	0	0	0	0	0
-13.3832	0	0	0	0	0	0
-13.3707	0	0	0	0	0	0
-13.3581	0	0	0	0	0	0
-13.3455	0	0	0	0	0	0
-13.3329	0	0	0	0	0	0
-13.3204	0	0	0	0	0	0
-13.3078	0	0	0	0	0	0
-13.2952	0	0	0	0	0	0
-13.2826	0	0	0	0	0	0
-13.2701	0	0	0	0	0	0
-13.2575	0	0	0	0	0	0
-13.2449	0	0	0	0	0	0
-13.2323	0	0	0	0	0	0
-13.2197	0	0	0	0	0	0
-13.2072	0	0	0	0	0	0
-13.1946	0	0	0	0	0	0
-13.182	0	0	0	0	0	0
-13.1694	0	0	0	0	0	0
-13.1569	0	0	0	0	0	0
-13.1443	0	0	0	0	0	0
-13.1317	0	0	0	0	0	0
-13.1191	0	0	0	0	0	0
-13.1066	0	0	0	0	0	0
-13.094	0	0	0	0	0	0
-13.0814	0	0	0	0	0	0
-13.0688	0	0	0	0	0	0
-13.0563	0	0	0	0	0	0
-13.0437	0	0	0	0	0	0
-13.0311	0	0	0	0	0	0
-13.0185	0	0	0	0	0	0
-13.006	0	0	0	0	0	0
-12.9934	0	0	0	0	0	0
-12.9808	0	0	0	0	0	0
-12.9682	0	0	0	0	0	0
-12.9557	0	0	0	0	0	0
-12.9431	0	0	0	0	0	0
-12.9305	0	0	0	0	0	0
-12.9179	0	0	0	0	0	0
-12.9053	0	0	0	0	0	0
-12.8928	0	0	0	0	0	0
-12.8802	0	0	0	0	0	0
-12.8676	0	0	0	0	0	0
-12.855	0	0	0	0	0	0
-12.8425	0	0	0	0	0	0
-12.8299	0	0	0	0	0	0
-12.8173	0	0	0	0	0	0
-12.8047	0	0	0	0	0	0
-12.7922	0	0	0	0	0	0
-12.7796	0	0	0	0	0	0
-12.767	0	0	0	0	0	0
-12.7544	0	0	0	0	0	0
-12.7419	0	0	0	0	0	0
-12.7293	0	0	0	0	0	0
-12.7167	0	0	0	0	0	0
-12.7041	0	0	0	0	0	0
-12.6916	0	0	0	0	0	0
-12.679	0	0	0	0	0	0
-12.6664	0	0	0	0	0	0
-12.6538	0	0	0	0	0	0
-12.6413	0	0	0	0	0	0
-12.6287	0	0	0	0	0	0
-12.6161	0	0	0	0	0	0
-12.6035	0	0	0	0	0	0
-12.5909	0	0	0	0	0	0
-12.5784	0	0	0	0	0	0
-12.5658	0	0	0	0	0	0
-12.5532	0	0	0	0	0	0
-12.5406	0	0	0	0	0	0
-12.5281	0	0	0	0	0	0
-12.5155	0	0	0	0	0	0
-12.5029	0	0	0	0	0	0
-12.4903	0	0	0	0	0	0
-12.4778	0	0	0	0	0	0
-12.4652	0	0	0	0	0	0
-12.4526	0	0	0	0	0	0
-12.44	0	0	0	0	0	0
-12.4275	0	0	0	0	0	0
-12.4149	0	0	0	0	0	0
-12.4023	0	0	0	0	0	0
-12.3897	0	0	0	0	0	0
-12.3772	0	0	0	0	0	0
-12.3646	0	0	0	0	0	0
-12.352	0	0	0	0	0	0
-12.3394	0	0	0	0	0	0
-12.3269	0	0	0	0	0	0
-12.3143	0	0	0	0	0	0
-12.3017	0	0	0	0	0	0
-12.2891	0	0	0	0	0	0
-12.2765	0	0	0	0	0	0
-12.264	0	0	0	0	0	0
-12.2514	0	0	0	0	0	0
-12.2388	0	0	0	0	0	0
-12.2262	0	0	0	0	0	0
-12.2137	0	0	0	0	0	0
-12.2011	0	0	0	0	0	0
-12.1885	0	0	0	0	0	0
-12.1759	0	0	0	0	0	0
-12.1634	0	0	0	0	0	0
-12.1508	0	0	0	0	0	0
-12.1382	0	0	0	0	0	0
-12.1256	0	0	0	0	0	0
-12.1131	0	0	0	0	0	0
-12.1005	0	0	0	0	0	0
-12.0879	0	0	0	0	0	0
-12.0753	0	0	0	0	0	0
-12.0628	0	0	0	0	0	0
-12.0502	0	0	0	0	0	0
-12.0376	0	0	0	0	0	0
-12.025	0	0	0	0	0	0
-12.0125	0	0	0	0	0	0
-11.9999	0	0	0	0	0	0
-11.9873	0	0	0	0	0	0
-11.9747	0	0	0	0	0	0
-11.9622	0	0	0	0	0	0
-11.9496	0	0	0	0	0	0
-11.937	0	0	0	0	0	0
-11.9244	0	0	0	0	0	0
-11.9118	0	0	0	0	0	0
-11.8993	0	0	0	0	0	0
-11.8867	0	0	0	0	0	0
-11.8741	0	0	0	0	0	0
-11.8615	0	0	0	0	0	0
-11.849	0	0	0	0	0	0
-11.8364	0	0	0	0	0	0
-11.8238	0	0	0	0	0	0
-11.8112	0	0	0	0	0	0
-11.7987	0	0	0	0	0	0
-11.7861	0	0	0	0	0	0
-11.7735	0	0	0	0	0	0
-11.7609	0	0	0	0	0	0
-11.7484	0	0	0	0	0	0
-11.7358	0	0	0	0	0	0
-11.7232	0	0	0	0	0	0
-11.7106	0	0	0	0	0	0
-11.6981	0	0	0	0	0	0
-11.6855	0	0	0	0	0	0
-11.6729	0	0	0	0	0	0
-11.6603	0	0	0	0	0	0
-11.6478	0	0	0	0	0	0
-11.6352	0	0	0	0	0	0
-11.6226	0	0	0	0	0	0
-11.61	0	0	0	0	0	0
-11.5974	0	0	0	0	0	0
-11.5849	0	0	0	0	0	0
-11.5723	0	0	0	0	0	0
-11.5597	0	0	0	0	0	0
-11.5471	0	0	0	0	0	0
-11.5346	0	0	0	0	0	0
-11.522	0	0	0	0	0	0
-11.5094	0	0	0	0	0	0
-11.4968	0	0	0	0	0	0
-11.4843	0	0	0	0	0	0
-11.4717	0	0	0	0	0	0
-11.4591	0	0	0	0	0	0
-11.4465	0	0	0	0	0	0
-11.434	0	0	0	0	0	0
-11.4214	0	0	0	0	0	0
-11.4088	0	0	0	0	0	0
-11.3962	0	0	0	0	0	0
-11.3837	0	0	0	0	0	0
-11.3711	0	0	0	0	0	0
-11.3585	0	0	0	0	0	0
-11.3459	0	0	0	0	0	0
-11.3334	0	0	0	0	0	0
-11.3208	0	0	0	0	0	0
-11.3082	0	0	0	0	0	0
-11.2956	0	0	0	0	0	0
-11.283	0	0	0	0	0	0
-11.2705	0	0	0	0	0	0
-11.2579	0	0	0	0	0	0
-11.2453	0	0	0	0	0	0
-11.2327	0	0	0	0	0	0
-11.2202	0	0	0	0	0	0
-11.2076	0	0	0	0	0	0
-11.195	0	0	0	0	0	0
-11.1824	0	0	0	0	0	0
-11.1699	0	0	0	0	0	0
-11.1573	0	0	0	0	0	0
-11.1447	0	0	0	0	0	0
-11.1321	0	0	0	0	0	0
-11.1196	0	0	0	0	0	0
-11.107	0	0	0	0	0	0
-11.0944	0	0	0	0	0	0
-11.0818	0	0	0	0	0	0
-11.0693	0	0	0	0	0	0
-11.0567	0	0	0	0	0	0
-11.0441	0	0	0	0	0	0
-11.0315	0	0	0	0	0	0
-11.019	0	0	0	0	0	0
-11.0064	0	0	0	0	0	0
-10.9938	0	0	0	0	0	0
-10.9812	0	0	0	0	0	0
-10.9686	0	0	0	0	0	0
-10.9561	0	0	0	0	0	0
-10.9435	0	0	0	0	0	0
-10.9309	0	0	0	0	0	0
-10.9183	0	0	0	0	0	0
-10.9058	0	0	0	0	0	0
-10.8932	0	0	0	0	0	0
-10.8806	0	0	0	0	0	0
-10.868	0	0	0	0	0	0
-10.8555	0	0	0	0	0	0
-10.8429	0	0	0	0	0	0
-10.8303	0	0	0	0	0	0
-10.8177	0	0	0	0	0	0
-10.8052	0	0	0	0	0	0
-10.7926	0	0	0	0	0	0
-10.78	0	0	0	0	0	0
-10.7674	0	0	0	0	0	0
-10.7549	0	0	0	0	0	0
-10.7423	0	0	0	0	0	0
-10.7297	0	0	0	0	0	0
-10.7171	0	0	0	0	0	0
-10.7046	0	0	0	0	0	0
-10.692	0	0	0	0	0	0
-10.6794	0	0	0	0	0	0
-10.6668	0	0	0	0	0	0
-10.6542	0	0	0	0	0	0
-10.6417	0	0	0	0	0	0
-10.6291	0	0	0	0	0	0
-10.6165	0	0	0	0	0	0
-10.6039	0	0	0	0	0	0
-10.5914	0	0	0	0	0	0
-10.5788	0	0	0	0	0	0
-10.5662	0	0	0	0	0	0
-10.5536	0	0	0	0	0	0
-10.5411	0	0	0	0	0	0
-10.5285	0	0	0	0	0	0
-10.5159	0	0	0	0	0	0
-10.5033	0	0	0	0	0	0
-10.4908	0	0	0	0	0	0
-10.4782	0	0	0	0	0	0
-10.4656	0	0	0	0	0	0
-10.453	0	0	0	0	0	0
-10.4405	0	0	0	0	0	0
-10.4279	0	0	0	0	0	0
-10.4153	0	0	0	0	0	0
-10.4027	0	0	0	0	0	0
-10.3902	0	0	0	0	0	0
-10.3776	0	0	0	0	0	0
-10.365	0	0	0	0	0	0
-10.3524	0	0	0	0	0	0
-10.3399	0	0	0	0	0	0
-10.3273	0	0	0	0	0	0
-10.3147	0	0	0	0	0	0
-10.3021	0	0	0	0	0	0
-10.2895	0	0	0	0	0	0
-10.277	0	0	0	0	0	0
-10.2644	0	0	0	0	0	0
-10.2518	0	0	0	0	0	0
-10.2392	0	0	0	0	0	0
-10.2267	0	0	0	0	0	0
-10.2141	0	0	0	0	0	0
-10.2015	0	0	0	0	0	0
-10.1889	0	0	0	0	0	0
-10.1764	0	0	0	0	0	0
-10.1638	0	0	0	0	0	0
-10.1512	0	0	0	0	0	0
-10.1386	0	0	0	0	0	0
-10.1261	0	0	0	0	0	0
-10.1135	0	0	0	0	0	0
-10.1009	0	0	0	0	0	0
-10.0883	0	0	0	0	0	0
-10.0758	0	0	0	0	0	0
-10.0632	0	0	0	0	0	0
-10.0506	0	0	0	0	0	0
-10.038	0	0	0	0	0	0
-10.0255	0	0	0	0	0	0
-10.0129	0	0	0	0	0	0
-10.0003	0	0	0	0	0	0
-9.9877	0	0	0	0	0	0
-9.9751	0	0	0	0	0	0
-9.9626	0	0	0	0	0	0
-9.95	0	0	0	0	0	0
-9.9374	0	0	0	0	0	0
-9.9248	0	0	0	0	0	0
-9.9123	0	0	0	0	0	0
-9.8997	0	0	0	0	0	0
-9.8871	0	0	0	0	0	0
-9.8745	0	0	0	0	0	0
-9.862	0	0	0	0	0	0
-9.8494	0	0	0	0	0	0
-9.8368	0	0	0	0	0	0
-9.8242	0	0	0	0	0	0
-9.8117	0	0	0	0	0	0
-9.7991	0	0	0	0	0	0
-9.7865	0	0	0	0	0	0
-9.7739	0	0	0	0	0	0
-9.7614	0	0	0	0	0	0
-9.7488	0	0	0	0	0	0
-9.7362	0	0	0	0	0	0
-9.7236	0	0	0	0	0	0
-9.7111	0	0	0	0	0	0
-9.6985	0	0	0	0	0	0
-9.6859	0	0	0	0	0	0
-9.6733	0	0	0	0	0	0
-9.6607	0	0	0	0	0	0
-9.6482	0	0	0	0	0	0
-9.6356	0	0	0	0	0	0
-9.623	0	0	0	0	0	0
-9.6104	0	0	0	0	0	0
-9.5979	0	0	0	0	0	0
-9.5853	0	0	0	0	0	0
-9.5727	0	0	0	0	0	0
-9.5601	0.0001	0	0	0	0	0
-9.5476	0.0002	0	0	0	0	0
-9.535	0.0004	0	0	0	0	0
-9.5224	0.0007	0	0	0	0	0
-9.5098	0.0013	0	0	0	0	0
-9.4973	0.0024	0	0	0	0	0
-9.4847	0.0042	0	0	0	0	0
-9.4721	0.0071	0	0.0024	0	0	0
-9.4595	0.0118	0	0.0024	0	0.0024	0.0024
-9.447	0.0191	0	0.0048	0	0.0024	0.0024
-9.4344	0.0302	0	0.0072	0	0.0024	0.0024
-9.4218	0.0466	0	0.0096	0.0024	0.0048	0.0048
-9.4092	0.0703	0	0.0144	0.0024	0.0072	0.0072
-9.3967	0.1035	0	0.0216	0.0032	0.012	0.0112
-9.3841	0.1492	0	0.032	0.0048	0.0168	0.016
-9.3715	0.2106	0	0.0448	0.0072	0.0232	0.0224
-9.3589	0.291	0	0.0616	0.0104	0.0328	0.0304
-9.3463	0.3941	0	0.0832	0.0152	0.0432	0.0424
-9.3338	0.5231	0	0.1104	0.02	0.0582	0.0552
-9.3212	0.681	0	0.144	0.0256	0.0758	0.072
-9.3086	0.8698	0	0.184	0.0328	0.0968	0.0928
-9.296	1.0904	0	0.2304	0.0416	0.1208	0.116
-9.2835	1.3421	0	0.2824	0.052	0.148	0.1424
-9.2709	1.6225	0	0.342	0.0632	0.1792	0.172
-9.2583	1.9277	0.0004	0.4056	0.0768	0.2128	0.2048
-9.2457	2.2518	0.0008	0.4734	0.0908	0.2488	0.2392
-9.2332	2.5879	0.0008	0.5434	0.1056	0.2856	0.2744
-9.2206	2.9281	0.0008	0.6144	0.12	0.3236	0.3104
-9.208	3.2646	0.0008	0.6838	0.1366	0.3606	0.3456
-9.1954	3.5907	0.0012	0.7514	0.1526	0.3966	0.3792
-9.1829	3.9011	0.0024	0.8154	0.1678	0.4302	0.4126
-9.1703	4.1932	0.0024	0.875	0.183	0.4622	0.442
-9.1577	4.4678	0.0032	0.9304	0.199	0.4922	0.4704
-9.1451	4.7287	0.0036	0.983	0.2142	0.5214	0.4956
-9.1326	4.9828	0.0048	1.0338	0.2304	0.5492	0.5212
-9.12	5.2394	0.006	1.0848	0.2478	0.5772	0.5464
-9.1074	5.5092	0.0076	1.138	0.2672	0.6066	0.572
-9.0948	5.8021	0.0096	1.1958	0.2878	0.6388	0.5996
-9.0823	6.1266	0.0116	1.2596	0.3118	0.6742	0.6298
-9.0697	6.4876	0.0135	1.3308	0.338	0.7132	0.6632
-9.0571	6.8855	0.016	1.4086	0.367	0.7566	0.6998
-9.0445	7.3164	0.0187	1.4944	0.3994	0.804	0.7402
-9.032	7.7716	0.0213	1.5834	0.433	0.8538	0.7808
-9.0194	8.2397	0.0244	1.6758	0.4682	0.905	0.8232
-9.0068	8.7082	0.028	1.7674	0.505	0.9564	0.8642
-8.9942	9.1662	0.0316	1.8568	0.542	1.0062	0.9018
-8.9816	9.6069	0.0364	1.9422	0.5796	1.0544	0.9368
-8.9691	10.03	0.0415	2.0238	0.6176	1.1008	0.9668
-8.9565	10.4432	0.0473	2.1036	0.6584	1.1466	0.9934
-8.9439	10.8617	0.0549	2.183	0.7016	1.1922	1.0176
-8.9313	11.308	0.0637	2.2678	0.7496	1.2416	1.0414
-8.9188	11.8079	0.074	2.3624	0.8046	1.2968	1.0642
-8.9062	12.3877	0.0859	2.4728	0.8694	1.361	1.0902
-8.8936	13.0691	0.0996	2.6024	0.9466	1.4362	1.1198
-8.881	13.8649	0.1145	2.7542	1.034	1.5244	1.155
-8.8685	14.7758	0.1313	2.9288	1.1338	1.6252	1.1942
-8.8559	15.7881	0.1489	3.1234	1.2444	1.7376	1.236
-8.8433	16.8741	0.1672	3.3322	1.3642	1.858	1.2778
-8.8307	17.9936	0.1855	3.5482	1.4904	1.9824	1.3158
-8.8182	19.0976	0.2038	3.7609	1.6184	2.105	1.3466
-8.8056	20.1325	0.2215	3.9602	1.7442	2.2204	1.3667
-8.793	21.0445	0.2374	4.135	1.8624	2.3222	1.371
-8.7804	21.7833	0.252	4.2762	1.9688	2.4056	1.3588
-8.7679	22.305	0.2633	4.3754	2.0586	2.4652	1.3264
-8.7553	22.5735	0.2728	4.425	2.126	2.4974	1.276
-8.7427	22.562	0.2776	4.42	2.1674	2.4978	1.2096
-8.7301	22.2529	0.279	4.3568	2.179	2.4654	1.1288
-8.7176	21.6389	0.2758	4.2344	2.1582	2.3996	1.0352
-8.705	20.7247	0.2686	4.0542	2.1026	2.3	0.9332
-8.6924	19.5276	0.2564	3.8184	2.0134	2.1689	0.8272
-8.6798	18.0794	0.24	3.5338	1.8912	2.0092	0.7206
-8.6672	16.4257	0.2199	3.2098	1.7396	1.827	0.6178
-8.6547	14.6254	0.1973	2.8572	1.5678	1.6272	0.5198
-8.6421	12.7461	0.1732	2.49	1.3808	1.419	0.4302
-8.6295	10.8598	0.1483	2.1212	1.1872	1.2096	0.3494
-8.6169	9.0363	0.1235	1.7646	0.9946	1.0068	0.277
-8.6044	7.3375	0.1002	1.4324	0.813	0.8176	0.2182
-8.5918	5.8122	0.0794	1.1338	0.6466	0.648	0.1684
-8.5792	4.4939	0.0613	0.8764	0.5004	0.5002	0.1306
-8.5666	3.3998	0.0466	0.6618	0.377	0.3778	0.1042
-8.5541	2.5333	0.0344	0.4914	0.2762	0.281	0.092
-8.5415	1.8877	0.0248	0.3634	0.197	0.2082	0.092
-8.5289	1.4502	0.0184	0.2754	0.1368	0.1574	0.108
-8.5163	1.2073	0.0143	0.2228	0.094	0.1276	0.1444
-8.5038	1.1477	0.0128	0.2046	0.064	0.1172	0.2048
-8.4912	1.2649	0.0134	0.2182	0.0446	0.1252	0.2936
-8.4786	1.5577	0.016	0.2628	0.0366	0.1508	0.4176
-8.466	2.029	0.0203	0.3376	0.0336	0.1942	0.5828
-8.4535	2.6833	0.0272	0.4434	0.0366	0.255	0.7946
-8.4409	3.5227	0.0368	0.581	0.0448	0.3338	1.0564
-8.4283	4.5441	0.0484	0.7486	0.0552	0.4296	1.3674
-8.4157	5.7349	0.0629	0.9436	0.0732	0.542	1.726
-8.4032	7.0719	0.0793	1.1634	0.092	0.6686	2.1224
-8.3906	8.5203	0.098	1.401	0.1168	0.805	2.5478
-8.378	10.0352	0.1184	1.6496	0.1494	0.9482	2.9894
-8.3654	11.565	0.1389	1.9002	0.1824	1.0928	3.4268
-8.3528	13.0553	0.1608	2.1446	0.2208	1.2338	3.8458
-8.3403	14.4536	0.182	2.3732	0.2616	1.366	4.2296
-8.3277	15.7136	0.2024	2.5784	0.306	1.4854	4.5636
-8.3151	16.7981	0.221	2.7542	0.352	1.5886	4.8394
-8.3025	17.6807	0.238	2.8968	0.3982	1.6724	5.049
-8.29	18.3464	0.2528	3.0038	0.4464	1.736	5.1908
-8.2774	18.7901	0.2658	3.0736	0.4904	1.7786	5.2654
-8.2648	19.0158	0.2767	3.107	0.5308	1.8002	5.2776
-8.2522	19.0343	0.2857	3.1064	0.565	1.8026	5.2304
-8.2397	18.8621	0.2923	3.0744	0.5944	1.7864	5.1332
-8.2271	18.5196	0.2972	3.0146	0.616	1.7538	4.9924
-8.2145	18.0303	0.3005	2.9306	0.6328	1.7072	4.8162
-8.2019	17.4194	0.3019	2.8264	0.6422	1.6492	4.6124
-8.1894	16.7133	0.3008	2.707	0.6446	1.5822	4.3886
-8.1768	15.9386	0.298	2.5766	0.6424	1.5082	4.152
-8.1642	15.1214	0.2927	2.4398	0.6358	1.4302	3.9092
-8.1516	14.2871	0.2854	2.3	0.6202	1.35	3.6664
-8.1391	13.4595	0.2755	2.1614	0.6078	1.271	3.4286
-8.1265	12.6603	0.2636	2.0276	0.5938	1.195	3.2018
-8.1139	11.9082	0.2507	1.9022	0.58	1.123	2.9886
-8.1013	11.2176	0.2361	1.7864	0.5656	1.057	2.7938
-8.0888	10.5977	0.2212	1.6824	0.5542	0.9986	2.6196
-8.0762	10.0513	0.206	1.5906	0.5456	0.9464	2.466
-8.0636	9.575	0.1912	1.5104	0.538	0.901	2.331
-8.051	9.1599	0.1765	1.4402	0.5312	0.8618	2.2146
-8.0384	8.7942	0.1636	1.3782	0.5258	0.827	2.1112
-8.0259	8.4649	0.1519	1.3222	0.5186	0.7948	2.0196
-8.0133	8.1608	0.1414	1.2706	0.5136	0.766	1.9358
-8.0007	7.8738	0.1322	1.2224	0.5066	0.7388	1.8594
-7.9881	7.5995	0.124	1.1758	0.4992	0.712	1.7866
-7.9756	7.3361	0.118	1.132	0.492	0.6872	1.7194
-7.963	7.0824	0.1127	1.0886	0.4822	0.6632	1.6548
-7.9504	6.8361	0.1085	1.0472	0.4736	0.6386	1.5922
-7.9378	6.5923	0.1044	1.0064	0.4656	0.6152	1.5322
-7.9253	6.3436	0.101	0.9664	0.4544	0.592	1.4718
-7.9127	6.0814	0.0972	0.9232	0.4408	0.5664	1.4076
-7.9001	5.7985	0.0938	0.8778	0.4244	0.5388	1.341
-7.8875	5.4911	0.0898	0.8288	0.4056	0.5104	1.2674
-7.875	5.1616	0.0852	0.7776	0.3848	0.4792	1.1902
-7.8624	4.8182	0.08	0.7232	0.3632	0.4464	1.1106
-7.8498	4.4744	0.0748	0.6702	0.3424	0.4136	1.0306
-7.8372	4.1462	0.0692	0.6182	0.32	0.3824	0.9546
-7.8247	3.8489	0.0644	0.572	0.3016	0.3546	0.8864
-7.8121	3.5936	0.0592	0.532	0.2872	0.3296	0.827
-7.7995	3.3851	0.0548	0.4984	0.2746	0.3104	0.7792
-7.7869	3.2212	0.0504	0.472	0.2652	0.2944	0.741
-7.7744	3.093	0.0464	0.4512	0.2576	0.2816	0.7112
-7.7618	2.9878	0.0428	0.4336	0.252	0.272	0.6864
-7.7492	2.8914	0.0392	0.4184	0.2464	0.2632	0.6626
-7.7366	2.792	0.0352	0.4032	0.2408	0.2528	0.6416
-7.724	2.6823	0.0312	0.3856	0.2328	0.2432	0.6168
-7.7115	2.561	0.0276	0.3676	0.224	0.232	0.588
-7.6989	2.4331	0.024	0.3488	0.2144	0.22	0.5592
-7.6863	2.308	0.0208	0.3288	0.2064	0.208	0.528
-7.6737	2.1977	0.018	0.3116	0.1992	0.1968	0.504
-7.6612	2.1139	0.0156	0.2984	0.193	0.1888	0.485
-7.6486	2.0649	0.014	0.2904	0.1928	0.184	0.4752
-7.636	2.0535	0.0128	0.2864	0.1944	0.1832	0.4728
-7.6234	2.0764	0.0123	0.2874	0.1992	0.184	0.4792
-7.6109	2.1238	0.0116	0.2936	0.2048	0.188	0.49
-7.5983	2.1812	0.0123	0.3	0.2112	0.1928	0.5024
-7.5857	2.2315	0.012	0.3064	0.2194	0.1976	0.5158
-7.5731	2.2581	0.012	0.3096	0.2224	0.1984	0.5208
-7.5606	2.2479	0.0116	0.3072	0.2224	0.1976	0.52
-7.548	2.1929	0.0116	0.2984	0.2176	0.1928	0.5064
-7.5354	2.0919	0.0112	0.2856	0.208	0.184	0.484
-7.5228	1.9506	0.0104	0.2656	0.1936	0.171	0.4512
-7.5103	1.7801	0.0096	0.2416	0.1768	0.156	0.412
-7.4977	1.5955	0.0092	0.2168	0.1584	0.14	0.3696
-7.4851	1.4134	0.0088	0.1912	0.1424	0.124	0.3272
-7.4725	1.2491	0.008	0.1672	0.1272	0.1088	0.2896
-7.46	1.115	0.008	0.1488	0.1136	0.0968	0.2592
-7.4474	1.0189	0.008	0.1344	0.1056	0.088	0.2368
-7.4348	0.9631	0.0088	0.1264	0.1008	0.0832	0.2264
-7.4222	0.9449	0.0092	0.123	0.1008	0.0816	0.2224
-7.4097	0.9571	0.01	0.1232	0.1032	0.0816	0.2256
-7.3971	0.989	0.0112	0.1264	0.1064	0.084	0.2336
-7.3845	1.0286	0.0116	0.1312	0.1112	0.0872	0.2424
-7.3719	1.0637	0.0132	0.1352	0.116	0.0904	0.251
-7.3593	1.0838	0.0135	0.1376	0.12	0.0912	0.2568
-7.3468	1.0812	0.0132	0.1376	0.12	0.0914	0.2568
-7.3342	1.0518	0.0128	0.1336	0.116	0.0888	0.2502
-7.3216	0.9952	0.0123	0.126	0.1088	0.0848	0.2352
-7.309	0.9146	0.0112	0.116	0.1	0.0768	0.2176
-7.2965	0.8154	0.0104	0.103	0.0904	0.0688	0.1936
-7.2839	0.705	0.0085	0.0888	0.0768	0.0592	0.1672
-7.2713	0.5909	0.0069	0.0744	0.0664	0.0496	0.1398
-7.2587	0.4801	0.0064	0.0608	0.0528	0.0408	0.1136
-7.2462	0.3779	0.0048	0.048	0.0416	0.032	0.0888
-7.2336	0.2883	0.004	0.0364	0.0304	0.024	0.0696
-7.221	0.2132	0.0024	0.0272	0.0232	0.0176	0.0504
-7.2084	0.1528	0.002	0.0192	0.0178	0.0128	0.0368
-7.1959	0.1062	0.0016	0.0136	0.012	0.0088	0.0248
-7.1833	0.0719	0.0004	0.0088	0.0072	0.0064	0.0168
-7.1707	0.0478	0.0004	0.0056	0.0048	0.004	0.0112
-7.1581	0.0324	0.0004	0.004	0.0024	0.0024	0.008
-7.1456	0.0245	0.0012	0.0032	0.0024	0.0024	0.0056
-7.133	0.0243	0.002	0.004	0	0.0024	0.0048
-7.1204	0.0335	0.0036	0.0056	0	0.0048	0.0072
-7.1078	0.0569	0.0076	0.0104	0	0.008	0.0118
-7.0953	0.1033	0.0147	0.0192	0	0.0158	0.02
-7.0827	0.1876	0.0267	0.0356	0.004	0.0278	0.0382
-7.0701	0.3337	0.0482	0.0624	0.0072	0.0496	0.0708
-7.0575	0.5777	0.0841	0.1086	0.0104	0.086	0.119
-7.0449	0.9714	0.1419	0.1826	0.0176	0.1448	0.201
-7.0324	1.5862	0.2324	0.298	0.0272	0.2362	0.327
-7.0198	2.5154	0.3699	0.4726	0.0446	0.3742	0.5188
-7.0072	3.8743	0.5717	0.7286	0.068	0.5762	0.7992
-6.9946	5.7974	0.8576	1.0904	0.1018	0.8618	1.1976
-6.9821	8.43	1.2503	1.5868	0.1462	1.2532	1.741
-6.9695	11.9161	1.7718	2.2448	0.2052	1.7707	2.4604
-6.9569	16.38	2.4423	3.089	0.281	2.4332	3.382
-6.9443	21.9062	3.2731	4.1363	0.3734	3.2522	4.5244
-6.9318	28.5189	4.2675	5.3926	0.4832	4.232	5.8882
-6.9192	36.1651	5.4172	6.8506	0.6088	5.363	7.4656
-6.9066	44.7061	6.7002	8.4852	0.7472	6.6245	9.2277
-6.894	53.9201	8.0787	10.2583	0.8938	7.9822	11.1282
-6.8815	63.5174	9.5057	12.1176	1.0452	9.393	13.107
-6.8689	73.1658	10.925	14.0038	1.1932	10.8064	15.0948
-6.8563	82.5245	12.2763	15.8548	1.3329	12.1707	17.0216
-6.8437	91.2784	13.5048	17.6132	1.4596	13.4399	18.8207
-6.8312	99.1662	14.5627	19.23	1.5686	14.5748	20.4408
-6.8186	105.998	15.4163	20.6696	1.6572	15.5475	21.8392
-6.806	111.659	16.0408	21.9086	1.723	16.3424	22.996
-6.7934	116.097	16.4317	22.9325	1.7698	16.9532	23.8976
-6.7809	119.3	16.5906	23.7338	1.7956	17.3808	24.544
-6.7683	121.275	16.528	24.3046	1.802	17.628	24.9362
-6.7557	122.019	16.2608	24.636	1.7906	17.6974	25.0743
-6.7431	121.509	15.8049	24.7132	1.7614	17.589	24.9544
-6.7305	119.703	15.177	24.5176	1.7152	17.2972	24.5714
-6.718	116.551	14.394	24.0296	1.652	16.8182	23.9124
-6.7054	112.02	13.4734	23.2362	1.5714	16.1475	22.9732
-6.6928	106.123	12.4334	22.1346	1.475	15.2868	21.756
-6.6802	98.9397	11.298	20.7371	1.3632	14.2464	20.2778
-6.6677	90.6345	10.0951	19.0786	1.239	13.0502	18.5711
-6.6551	81.4561	8.8573	17.2118	1.1054	11.7318	16.6886
-6.6425	71.7229	7.6204	15.2045	0.9668	10.3349	14.6945
-6.6299	61.7951	6.4193	13.1374	0.8278	8.9111	12.6611
-6.6174	52.0401	5.2892	11.09	0.6916	7.512	10.6629
-6.6048	42.7962	4.2583	9.1395	0.5664	6.185	8.771
-6.5922	34.3411	3.3452	7.3466	0.4516	4.9693	7.0402
-6.5796	26.8717	2.5625	5.7572	0.353	3.894	5.5104
-6.5671	20.4955	1.9135	4.396	0.2696	2.9738	4.2054
-6.5545	15.2346	1.3913	3.269	0.2016	2.2132	3.1286
-6.5419	11.039	0.9849	2.368	0.1498	1.6046	2.2698
-6.5293	7.806	0.6774	1.671	0.1106	1.1338	1.6084
-6.5168	5.4017	0.454	1.149	0.0848	0.7806	1.118
-6.5042	3.68	0.2969	0.772	0.0698	0.5258	0.7694
-6.4916	2.4985	0.1902	0.5092	0.064	0.3482	0.5306
-6.479	1.7284	0.1201	0.3326	0.0656	0.2286	0.3776
-6.4665	1.2606	0.0761	0.2188	0.0736	0.1522	0.2884
-6.4539	1.0064	0.0495	0.1496	0.084	0.106	0.2448
-6.4413	0.8966	0.0348	0.11	0.0992	0.0796	0.23
-6.4287	0.8784	0.0265	0.0896	0.1186	0.0664	0.2356
-6.4161	0.9123	0.0236	0.0812	0.136	0.0616	0.2504
-6.4036	0.9695	0.0228	0.0792	0.1514	0.0608	0.2696
-6.391	1.0291	0.0224	0.08	0.1656	0.0624	0.2882
-6.3784	1.0777	0.0228	0.0816	0.1744	0.0632	0.3032
-6.3658	1.1079	0.0232	0.0832	0.18	0.0652	0.313
-6.3533	1.1179	0.0228	0.0832	0.1824	0.0648	0.3176
-6.3407	1.111	0.0228	0.0816	0.1832	0.064	0.3148
-6.3281	1.0949	0.0212	0.08	0.1808	0.0632	0.313
-6.3155	1.08	0.0207	0.0776	0.18	0.0624	0.3096
-6.303	1.0777	0.0196	0.076	0.18	0.0608	0.3104
-6.2904	1.0991	0.0192	0.076	0.1848	0.062	0.3184
-6.2778	1.1525	0.0184	0.0776	0.1952	0.064	0.336
-6.2652	1.242	0.0194	0.0808	0.2128	0.068	0.3632
-6.2527	1.3669	0.02	0.088	0.2344	0.074	0.4016
-6.2401	1.5209	0.0212	0.0968	0.2624	0.0832	0.4488
-6.2275	1.693	0.0228	0.1064	0.2928	0.0912	0.5008
-6.2149	1.8692	0.0252	0.1168	0.3234	0.1	0.5552
-6.2024	2.0346	0.0276	0.1258	0.3528	0.1084	0.6034
-6.1898	2.1758	0.0296	0.1344	0.3766	0.1156	0.6474
-6.1772	2.2833	0.0311	0.1408	0.3976	0.1212	0.6808
-6.1646	2.3531	0.0332	0.1432	0.4104	0.1252	0.7002
-6.1521	2.388	0.0352	0.1448	0.4154	0.126	0.7136
-6.1395	2.3963	0.0376	0.144	0.418	0.126	0.7172
-6.1269	2.3909	0.0404	0.1424	0.4164	0.1248	0.7178
-6.1143	2.3866	0.0448	0.14	0.4176	0.1248	0.718
-6.1018	2.3973	0.0508	0.1384	0.42	0.1238	0.7236
-6.0892	2.4336	0.0589	0.1378	0.4274	0.1256	0.7366
-6.0766	2.5012	0.0684	0.1392	0.4392	0.1272	0.761
-6.064	2.6006	0.0793	0.1424	0.4576	0.1316	0.7926
-6.0514	2.7278	0.0924	0.1472	0.4802	0.1368	0.8338
-6.0389	2.8764	0.1076	0.1528	0.5066	0.1432	0.8814
-6.0263	3.0399	0.1244	0.16	0.5361	0.1504	0.934
-6.0137	3.2141	0.1421	0.1664	0.5674	0.1584	0.9892
-6.0011	3.3987	0.1624	0.174	0.6	0.166	1.05
-5.9886	3.5975	0.1848	0.1808	0.6342	0.1752	1.1144
-5.976	3.8178	0.2094	0.1888	0.6738	0.1848	1.186
-5.9634	4.0683	0.2376	0.1984	0.7174	0.196	1.2682
-5.9508	4.3569	0.2696	0.2076	0.7668	0.2084	1.3638
-5.9383	4.6885	0.3051	0.2184	0.8266	0.2232	1.4732
-5.9257	5.0639	0.3452	0.2312	0.8928	0.2396	1.5974
-5.9131	5.4797	0.3888	0.2446	0.9646	0.2584	1.7344
-5.9005	5.9297	0.4379	0.258	1.0434	0.2786	1.8852
-5.888	6.4065	0.4909	0.2728	1.1258	0.2994	2.0464
-5.8754	6.9041	0.5486	0.287	1.213	0.3222	2.215
-5.8628	7.4193	0.6112	0.3	1.3014	0.3456	2.3918
-5.8502	7.9526	0.68	0.3128	1.3942	0.3692	2.5776
-5.8377	8.5079	0.7558	0.324	1.4872	0.3946	2.7714
-5.8251	9.0909	0.84	0.335	1.5856	0.4212	2.9802
-5.8125	9.7077	0.9328	0.3448	1.69	0.4496	3.2018
-5.7999	10.3632	1.0361	0.3554	1.7986	0.4796	3.4386
-5.7874	11.0602	1.1489	0.3648	1.9134	0.5118	3.6937
-5.7748	11.7991	1.2731	0.3736	2.0346	0.5464	3.9668
-5.7622	12.5789	1.4058	0.3808	2.1606	0.5836	4.2578
-5.7496	13.3976	1.5456	0.3884	2.2938	0.6214	4.567
-5.737	14.2532	1.6898	0.3952	2.4316	0.662	4.893
-5.7245	15.144	1.8355	0.4	2.5734	0.7042	5.239
-5.7119	16.0673	1.9789	0.4036	2.722	0.7474	5.5996
-5.6993	17.018	2.1163	0.4064	2.8746	0.7916	5.9778
-5.6867	17.9857	2.2445	0.4072	3.0304	0.837	6.3672
-5.6742	18.9517	2.3595	0.4072	3.1862	0.8814	6.7606
-5.6616	19.887	2.4568	0.4044	3.3378	0.9242	7.148
-5.649	20.751	2.5334	0.4	3.4772	0.9632	7.5128
-5.6364	21.4928	2.5847	0.3936	3.5996	0.9966	7.834
-5.6239	22.0546	2.608	0.3856	3.6906	1.0214	8.0896
-5.6113	22.3772	2.597	0.3732	3.7432	1.0346	8.2546
-5.5987	22.4073	2.5509	0.3576	3.747	1.0346	8.3106
-5.5861	22.1049	2.4688	0.3384	3.6948	1.0186	8.2384
-5.5736	21.4501	2.3499	0.3152	3.5844	0.9874	8.0308
-5.561	20.4467	2.1966	0.2902	3.4156	0.9396	7.687
-5.5484	19.1241	2.0159	0.2608	3.1948	0.8778	7.2178
-5.5358	17.5347	1.8122	0.2316	2.9284	0.8032	6.6426
-5.5233	15.7486	1.5959	0.2012	2.6302	0.7202	5.9878
-5.5107	13.8464	1.3758	0.1704	2.312	0.6326	5.2822
-5.4981	11.9112	1.1591	0.142	1.9892	0.543	4.5596
-5.4855	10.0209	0.9546	0.116	1.6724	0.4564	3.8478
-5.473	8.2418	0.7678	0.092	1.3768	0.3748	3.1742
-5.4604	6.6242	0.6028	0.0724	1.1058	0.3006	2.5594
-5.4478	5.2012	0.462	0.0544	0.869	0.2358	2.0142
-5.4352	3.9884	0.3459	0.0408	0.6664	0.18	1.5492
-5.4226	2.9861	0.2527	0.0296	0.4992	0.1344	1.163
-5.4101	2.1829	0.1798	0.0208	0.3656	0.0984	0.8524
-5.3975	1.5589	0.1262	0.0152	0.2618	0.0696	0.609
-5.3849	1.0902	0.0874	0.0104	0.1838	0.048	0.4246
-5.3723	0.752	0.0615	0.0078	0.1264	0.0328	0.2896
-5.3598	0.5215	0.0479	0.0064	0.0902	0.0216	0.1956
-5.3472	0.3807	0.0451	0.0072	0.0688	0.0136	0.1316
-5.3346	0.3178	0.0525	0.0096	0.0622	0.0088	0.0948
-5.322	0.3287	0.0747	0.0136	0.0716	0.0064	0.077
-5.3095	0.4175	0.1125	0.0224	0.0956	0.0048	0.076
-5.2969	0.5975	0.1735	0.0344	0.1398	0.004	0.094
-5.2843	0.8903	0.2658	0.0528	0.212	0.0048	0.1322
-5.2717	1.3257	0.3951	0.0796	0.3182	0.0064	0.1924
-5.2592	1.9389	0.5737	0.1164	0.4666	0.008	0.2796
-5.2466	2.768	0.8086	0.1648	0.6674	0.012	0.402
-5.234	3.8495	1.1091	0.227	0.9288	0.0176	0.566
-5.2214	5.2131	1.4793	0.3048	1.2572	0.0224	0.775
-5.2089	6.8766	1.9202	0.398	1.6592	0.0304	1.034
-5.1963	8.841	2.4258	0.5052	2.132	0.04	1.3476
-5.1837	11.0884	2.988	0.6246	2.6728	0.0504	1.7154
-5.1711	13.5829	3.5919	0.752	3.2714	0.0624	2.1369
-5.1586	16.2758	4.2194	0.8834	3.9146	0.0746	2.6078
-5.146	19.1152	4.8537	1.0132	4.5886	0.088	3.1274
-5.1334	22.0598	5.4825	1.1354	5.2808	0.1016	3.6944
-5.1208	25.0939	6.0995	1.2454	5.9862	0.1152	4.3162
-5.1082	28.2429	6.714	1.3406	6.7058	0.1272	5.0032
-5.0957	31.5825	7.3448	1.4198	7.4556	0.14	5.7792
-5.0831	35.2418	8.029	1.484	8.2626	0.1512	6.6754
-5.0705	39.3939	8.8147	1.5378	9.1642	0.161	7.7302
-5.0579	44.2356	9.7597	1.5866	10.2056	0.1706	8.983
-5.0454	49.9548	10.92	1.6368	11.4291	0.181	10.4704
-5.0328	56.6911	12.3439	1.6956	12.8676	0.1918	12.2136
-5.0202	64.4938	14.0608	1.7686	14.5346	0.2038	14.2127
-5.0076	73.2875	16.0692	1.859	16.4168	0.2174	16.4378
-4.9951	82.8505	18.3322	1.967	18.4679	0.2316	18.8288
-4.9825	92.8153	20.7733	2.089	20.6101	0.2482	21.2906
-4.9699	102.692	23.279	2.2178	22.7356	0.2658	23.7056
-4.9573	111.914	25.7065	2.344	24.7234	0.2836	25.9394
-4.9448	119.902	27.8989	2.4556	26.4446	0.3004	27.8615
-4.9322	126.135	29.7013	2.5426	27.786	0.3152	29.356
-4.9196	130.208	30.9798	2.5934	28.6576	0.3266	30.3378
-4.907	131.89	31.6382	2.602	29.008	0.3336	30.7628
-4.8945	131.143	31.6264	2.5652	28.8296	0.3354	30.6314
-4.8819	128.118	30.9498	2.4818	28.1536	0.3328	29.9864
-4.8693	123.136	29.6637	2.3588	27.051	0.324	28.9062
-4.8567	116.635	27.8658	2.2034	25.6184	0.3108	27.4926
-4.8442	109.116	25.6847	2.025	23.967	0.2922	25.8612
-4.8316	101.092	23.2625	1.8362	22.2138	0.2712	24.125
-4.819	93.0327	20.7389	1.6476	20.4606	0.248	22.3848
-4.8064	85.3328	18.2428	1.4676	18.798	0.2232	20.7272
-4.7938	78.2852	15.878	1.305	17.29	0.1992	19.2113
-4.7813	72.0738	13.7205	1.1644	15.9812	0.1756	17.8766
-4.7687	66.7768	11.8159	1.048	14.8856	0.1546	16.7356
-4.7561	62.3789	10.1822	0.9562	13.9976	0.136	15.7824
-4.7435	58.791	8.8152	0.8864	13.2962	0.1202	14.999
-4.731	55.874	7.6915	0.8352	12.7452	0.1078	14.3524
-4.7184	53.4625	6.7809	0.7976	12.3042	0.0982	13.8058
-4.7058	51.3889	6.0456	0.7698	11.9308	0.0896	13.3235
-4.6932	49.5033	5.4489	0.7462	11.5856	0.0848	12.8736
-4.6807	47.6881	4.9601	0.725	11.2408	0.0828	12.4306
-4.6681	45.8669	4.5536	0.7024	10.8764	0.082	11.9776
-4.6555	44.0068	4.2125	0.6782	10.4858	0.083	11.51
-4.6429	42.1144	3.9256	0.652	10.0697	0.0854	11.029
-4.6304	40.2274	3.6855	0.6248	9.6416	0.0888	10.5458
-4.6178	38.4026	3.4912	0.5968	9.2148	0.0936	10.0746
-4.6052	36.7036	3.3408	0.57	8.807	0.1	9.634
-4.5926	35.1883	3.2349	0.5456	8.435	0.1064	9.2366
-4.5801	33.8997	3.1702	0.5234	8.1106	0.1136	8.8956
-4.5675	32.8598	3.1436	0.505	7.8402	0.12	8.6176
-4.5549	32.0674	3.1506	0.488	7.6226	0.1272	8.4018
-4.5423	31.5002	3.184	0.4726	7.455	0.1328	8.2464
-4.5298	31.1193	3.2368	0.4582	7.328	0.1376	8.1398
-4.5172	30.8759	3.3014	0.443	7.2288	0.141	8.073
-4.5046	30.7184	3.3698	0.427	7.1484	0.1434	8.029
-4.492	30.5984	3.4358	0.4092	7.0756	0.1432	7.9986
-4.4795	30.4751	3.494	0.3904	6.9996	0.142	7.9688
-4.4669	30.3169	3.5399	0.3686	6.9162	0.139	7.933
-4.4543	30.102	3.5701	0.3464	6.8227	0.135	7.8834
-4.4417	29.8168	3.5829	0.3224	6.7154	0.1302	7.8166
-4.4291	29.4555	3.5781	0.2976	6.5946	0.1246	7.7308
-4.4166	29.0194	3.5556	0.2736	6.4636	0.119	7.6246
-4.404	28.5184	3.5173	0.2496	6.3245	0.1136	7.5002
-4.3914	27.9734	3.4675	0.2266	6.1836	0.1096	7.3628
-4.3788	27.4191	3.4102	0.2054	6.0484	0.1072	7.2212
-4.3663	26.9061	3.3535	0.1868	5.9321	0.1064	7.086
-4.3537	26.5007	3.3062	0.1704	5.8509	0.1096	6.9776
-4.3411	26.2822	3.2773	0.1576	5.823	0.1148	6.9132
-4.3285	26.3367	3.2783	0.1482	5.8682	0.1242	6.9166
-4.316	26.7493	3.3184	0.1434	6.0059	0.1384	7.0102
-4.3034	27.5958	3.4051	0.143	6.2524	0.1566	7.2139
-4.2908	28.9344	3.5451	0.1466	6.6218	0.1796	7.5444
-4.2782	30.8005	3.7415	0.1554	7.1218	0.2078	8.01
-4.2657	33.2035	3.9947	0.1688	7.753	0.2408	8.6144
-4.2531	36.1271	4.3023	0.184	8.5109	0.2766	9.3536
-4.2405	39.5299	4.6596	0.2042	9.3832	0.3168	10.2194
-4.2279	43.347	5.0592	0.225	10.3517	0.3588	11.1948
-4.2154	47.4911	5.4923	0.2478	11.394	0.4024	12.2604
-4.2028	51.852	5.9455	0.2696	12.4796	0.4464	13.3932
-4.1902	56.2975	6.4037	0.2922	13.5728	0.4888	14.5606
-4.1776	60.6752	6.8508	0.3128	14.63	0.5276	15.7334
-4.1651	64.8183	7.2668	0.333	15.6076	0.5618	16.8713
-4.1525	68.5563	7.6322	0.3512	16.4576	0.5888	17.9388
-4.1399	71.7295	7.9298	0.3686	17.1365	0.606	18.8992
-4.1273	74.2064	8.1458	0.3848	17.6078	0.6132	19.7232
-4.1147	75.8995	8.2722	0.4	17.8472	0.6096	20.3888
-4.1022	76.7772	8.3092	0.4148	17.8462	0.595	20.8859
-4.0896	76.867	8.2644	0.4296	17.6128	0.57	21.2179
-4.077	76.2497	8.1505	0.4436	17.1706	0.5364	21.3954
-4.0644	75.045	7.9855	0.459	16.5578	0.4962	21.4366
-4.0519	73.3913	7.7871	0.473	15.8194	0.4522	21.3641
-4.0393	71.4243	7.5712	0.488	15.0017	0.407	21.1978
-4.0267	69.2589	7.3502	0.5006	14.1489	0.3612	20.9512
-4.0141	66.9775	7.1301	0.5128	13.2964	0.3184	20.631
-4.0016	64.6272	6.912	0.5222	12.471	0.2798	20.2396
-3.989	62.2244	6.6934	0.5288	11.6884	0.2458	19.7706
-3.9764	59.7657	6.4679	0.5326	10.9573	0.2184	19.2204
-3.9638	57.2401	6.2304	0.5326	10.2766	0.1952	18.5862
-3.9513	54.6411	5.9777	0.5296	9.6452	0.1776	17.8702
-3.9387	51.9753	5.7082	0.5222	9.0576	0.1648	17.0824
-3.9261	49.266	5.4244	0.5122	8.512	0.1552	16.2402
-3.9135	46.5533	5.1313	0.5	8.0044	0.1486	15.366
-3.901	43.8911	4.8361	0.4864	7.5334	0.1432	14.4857
-3.8884	41.3414	4.5474	0.472	7.102	0.14	13.629
-3.8758	38.9688	4.2757	0.4584	6.7128	0.1368	12.8228
-3.8632	36.8341	4.0273	0.4458	6.3711	0.136	12.0942
-3.8507	34.9889	3.8108	0.435	6.0793	0.1336	11.4622
-3.8381	33.4697	3.6317	0.428	5.8398	0.1332	10.9412
-3.8255	32.2934	3.4912	0.4248	5.6552	0.132	10.5376
-3.8129	31.4533	3.3894	0.4254	5.5235	0.1328	10.2502
-3.8003	30.9178	3.3222	0.4306	5.4372	0.1344	10.0677
-3.7878	30.6313	3.2836	0.44	5.3886	0.1366	9.9697
-3.7752	30.5189	3.2648	0.4532	5.3646	0.1392	9.9317
-3.7626	30.4946	3.2556	0.4695	5.3521	0.144	9.9249
-3.75	30.4711	3.2441	0.4878	5.3377	0.148	9.9174
-3.7375	30.3716	3.2229	0.5078	5.3088	0.1528	9.8854
-3.7249	30.1388	3.1839	0.5276	5.2576	0.1576	9.8092
-3.7123	29.7418	3.1227	0.546	5.18	0.1616	9.6768
-3.6997	29.177	3.0407	0.5632	5.0754	0.1656	9.489
-3.6872	28.465	2.9387	0.5776	4.9482	0.1686	9.2506
-3.6746	27.6425	2.8208	0.5894	4.808	0.1714	8.977
-3.662	26.7532	2.6941	0.5976	4.659	0.1744	8.6824
-3.6494	25.8379	2.5619	0.6024	4.5096	0.1766	8.3794
-3.6369	24.928	2.4301	0.6032	4.364	0.1784	8.0808
-3.6243	24.0424	2.3015	0.5998	4.2244	0.1808	7.7934
-3.6117	23.1895	2.1777	0.5918	4.0918	0.182	7.5203
-3.5991	22.3712	2.06	0.5806	3.9648	0.1836	7.2614
-3.5866	21.5899	1.9485	0.5662	3.8438	0.184	7.0192
-3.574	20.8535	1.843	0.549	3.7294	0.184	6.7958
-3.5614	20.179	1.7444	0.5304	3.6247	0.1848	6.5956
-3.5488	19.5923	1.6545	0.5116	3.5336	0.184	6.4282
-3.5363	19.124	1.5741	0.4944	3.4644	0.1856	6.3044
-3.5237	18.8039	1.5053	0.4792	3.4198	0.1864	6.232
-3.5111	18.6529	1.4489	0.4668	3.4054	0.1896	6.2212
-3.4985	18.6776	1.4049	0.457	3.4248	0.1936	6.2704
-3.4859	18.8662	1.3718	0.451	3.4721	0.1978	6.3766
-3.4734	19.1888	1.3475	0.4476	3.5452	0.2044	6.53
-3.4608	19.6017	1.3286	0.4464	3.635	0.2104	6.715
-3.4482	20.0545	1.3112	0.4462	3.7328	0.2166	6.9136
-3.4356	20.5002	1.2905	0.4468	3.8286	0.2226	7.1082
-3.4231	20.9051	1.2634	0.4474	3.9194	0.228	7.2904
-3.4105	21.2571	1.2272	0.4472	4.0022	0.2326	7.4566
-3.3979	21.5715	1.1797	0.4466	4.0804	0.2362	7.6132
-3.3853	21.8924	1.1217	0.4442	4.1656	0.2398	7.7798
-3.3728	22.289	1.0531	0.441	4.2706	0.244	7.9834
-3.3602	22.8488	0.9777	0.4366	4.413	0.2498	8.2582
-3.3476	23.666	0.8978	0.432	4.613	0.2586	8.64
-3.335	24.8295	0.8165	0.4272	4.8876	0.2704	9.1635
-3.3225	26.4102	0.7385	0.4232	5.2502	0.2876	9.8531
-3.3099	28.4498	0.6664	0.4208	5.7102	0.3094	10.7252
-3.2973	30.9531	0.6028	0.4208	6.2662	0.336	11.7792
-3.2847	33.8847	0.5496	0.4236	6.9092	0.367	13
-3.2722	37.1692	0.5082	0.4298	7.6243	0.4028	14.3578
-3.2596	40.6961	0.4781	0.4396	8.3868	0.4406	15.8056
-3.247	44.3286	0.4593	0.4542	9.1676	0.48	17.2896
-3.2344	47.9136	0.45	0.472	9.9344	0.5194	18.7487
-3.2219	51.2941	0.4489	0.4932	10.6538	0.5568	20.1203
-3.2093	54.3211	0.4541	0.5174	11.294	0.5908	21.3487
-3.1967	56.8655	0.4627	0.5434	11.83	0.6204	22.3792
-3.1841	58.8282	0.4738	0.5704	12.2374	0.6436	23.1748
-3.1715	60.1486	0.485	0.5968	12.5092	0.6602	23.7133
-3.159	60.8103	0.4939	0.6216	12.6384	0.6696	23.9888
-3.1464	60.8432	0.4999	0.6446	12.634	0.6708	24.0159
-3.1338	60.322	0.5026	0.6636	12.5126	0.6652	23.8231
-3.1212	59.359	0.5013	0.6794	12.2988	0.6532	23.4592
-3.1087	58.093	0.4969	0.6898	12.0224	0.6352	22.9793
-3.0961	56.6743	0.4902	0.6958	11.7164	0.6132	22.444
-3.0835	55.2474	0.4816	0.6976	11.4108	0.5888	21.9107
-3.0709	53.934	0.4733	0.6958	11.1328	0.563	21.427
-3.0584	52.8193	0.4649	0.6898	10.9006	0.5372	21.0278
-3.0458	51.9439	0.4593	0.6812	10.7226	0.5126	20.7259
-3.0332	51.303	0.4547	0.6706	10.5978	0.4897	20.5176
-3.0206	50.8533	0.4524	0.6592	10.5169	0.4688	20.3842
-3.0081	50.5264	0.4518	0.648	10.4666	0.4502	20.2936
-2.9955	50.2467	0.4523	0.638	10.4286	0.433	20.2146
-2.9829	49.9486	0.4534	0.6306	10.3908	0.4176	20.119
-2.9703	49.5915	0.4545	0.6272	10.3434	0.4032	19.9884
-2.9578	49.1678	0.4558	0.6288	10.2852	0.3888	19.8198
-2.9452	48.703	0.4564	0.6368	10.2199	0.3754	19.6224
-2.9326	48.2477	0.4574	0.6526	10.159	0.3628	19.4182
-2.92	47.8635	0.4585	0.6764	10.1146	0.3506	19.2324
-2.9075	47.6076	0.4609	0.7086	10.0994	0.3392	19.0892
-2.8949	47.5168	0.4644	0.7484	10.1192	0.3278	19.0057
-2.8823	47.5971	0.4694	0.7948	10.1752	0.3184	18.9857
-2.8697	47.8204	0.4747	0.8446	10.2638	0.309	19.0194
-2.8572	48.1269	0.4806	0.8954	10.3684	0.2998	19.086
-2.8446	48.4356	0.4856	0.9448	10.4738	0.2912	19.1544
-2.832	48.6572	0.489	0.9894	10.5598	0.2808	19.1912
-2.8194	48.7095	0.4895	1.0262	10.609	0.2704	19.1667
-2.8068	48.531	0.4869	1.0542	10.607	0.2582	19.0554
-2.7943	48.0914	0.4805	1.0718	10.549	0.2444	18.8472
-2.7817	47.3982	0.4703	1.0802	10.434	0.229	18.5445
-2.7691	46.4977	0.4573	1.0802	10.275	0.213	18.1664
-2.7565	45.4723	0.4424	1.0756	10.086	0.1964	17.7438
-2.744	44.4327	0.4273	1.069	9.8958	0.1798	17.3188
-2.7314	43.5081	0.4132	1.0656	9.7302	0.1642	16.9412
-2.7188	42.8333	0.4027	1.0684	9.6208	0.1496	16.6613
-2.7062	42.5357	0.3981	1.0834	9.5963	0.137	16.5276
-2.6937	42.7215	0.4003	1.1124	9.6794	0.1266	16.5784
-2.6811	43.4648	0.4122	1.159	9.8906	0.1192	16.8412
-2.6685	44.7987	0.4338	1.2246	10.2352	0.1146	17.3292
-2.6559	46.7116	0.4657	1.3092	10.7118	0.1138	18.0348
-2.6434	49.1461	0.5077	1.4112	11.3076	0.1168	18.936
-2.6308	52.0034	0.5585	1.5276	12.0015	0.123	19.9948
-2.6182	55.1495	0.6159	1.654	12.763	0.1332	21.1595
-2.6056	58.4236	0.6774	1.7852	13.5542	0.1458	22.3718
-2.5931	61.6465	0.7396	1.9146	14.3356	0.1612	23.5629
-2.5805	64.629	0.7988	2.036	15.0626	0.1784	24.6631
-2.5679	67.1806	0.852	2.1416	15.6892	0.1968	25.6002
-2.5553	69.1188	0.8948	2.2258	16.1738	0.215	26.3078
-2.5428	70.2794	0.9248	2.2822	16.4777	0.2312	26.7231
-2.5302	70.5293	0.9391	2.3056	16.5669	0.2458	26.7973
-2.5176	69.7794	0.9354	2.2934	16.4214	0.257	26.4956
-2.505	67.9967	0.9143	2.2438	16.0304	0.2632	25.8074
-2.4924	65.2118	0.8758	2.1586	15.4028	0.264	24.7429
-2.4799	61.5206	0.8216	2.0402	14.5592	0.26	23.3391
-2.4673	57.0776	0.7553	1.8946	13.5342	0.2508	21.6535
-2.4547	52.0814	0.6783	1.7282	12.3753	0.2378	19.7611
-2.4421	46.7539	0.597	1.5498	11.1355	0.2208	17.7449
-2.4296	41.3181	0.5141	1.3668	9.865	0.201	15.6888
-2.417	35.9766	0.4329	1.1868	8.6134	0.1804	13.669
-2.4044	30.8958	0.3571	1.015	7.4185	0.1588	11.7472
-2.3918	26.196	0.2885	0.857	6.3104	0.1386	9.9682
-2.3793	21.9511	0.2283	0.715	5.3052	0.1192	8.3606
-2.3667	18.1921	0.177	0.59	4.4124	0.1004	6.9354
-2.3541	14.9173	0.1353	0.4816	3.6304	0.0844	5.691
-2.3415	12.1019	0.1013	0.3894	2.9562	0.0704	4.6214
-2.329	9.7081	0.0747	0.3118	2.3792	0.0576	3.7104
-2.3164	7.6932	0.0539	0.2464	1.8906	0.0462	2.9418
-2.3038	6.0143	0.0384	0.1928	1.4826	0.0368	2.3011
-2.2912	4.631	0.027	0.1484	1.1448	0.0288	1.772
-2.2787	3.5062	0.0187	0.1124	0.8676	0.0216	1.3424
-2.2661	2.6056	0.0124	0.084	0.647	0.0168	0.9972
-2.2535	1.8976	0.0086	0.0608	0.472	0.0128	0.7264
-2.2409	1.3523	0.0056	0.044	0.3366	0.0096	0.5174
-2.2284	0.9417	0.0028	0.0312	0.2344	0.0072	0.361
-2.2158	0.64	0.002	0.0208	0.1588	0.004	0.2448
-2.2032	0.4242	0.0012	0.0142	0.1064	0.0024	0.162
-2.1906	0.2739	0.0004	0.0096	0.068	0.0016	0.1052
-2.178	0.1722	0.0004	0.0056	0.0424	0.0014	0.0664
-2.1655	0.1053	0	0.0032	0.0264	0.0008	0.0392
-2.1529	0.0627	0	0.002	0.0152	0	0.0232
-2.1403	0.0363	0	0.0016	0.0088	0	0.0152
-2.1277	0.0206	0	0	0.004	0	0.0072
-2.1152	0.0116	0	0	0.0016	0	0.0048
-2.1026	0.0069	0.0008	0	0.0008	0	0.001
-2.09	0.0051	0.0012	0	0	0	0
-2.0774	0.0056	0.0024	0	0	0	0
-2.0649	0.0086	0.006	0	0	0	0
-2.0523	0.0148	0.0108	0	0	0	0
-2.0397	0.0261	0.0201	0	0	0	0.0016
-2.0271	0.0451	0.034	0	0.0016	0	0.0016
-2.0146	0.0757	0.0568	0	0.0016	0	0.0032
-2.002	0.1232	0.0927	0	0.0032	0	0.0056
-1.9894	0.1944	0.1471	0	0.0048	0	0.0124
-1.9768	0.2974	0.2248	0	0.0064	0	0.016
-1.9643	0.4407	0.3325	0	0.0128	0	0.0232
-1.9517	0.6328	0.478	0	0.016	0	0.0352
-1.9391	0.8805	0.6648	0	0.0224	0	0.0482
-1.9265	1.1872	0.8963	0	0.032	0	0.064
-1.914	1.5511	1.1711	0	0.0384	0	0.0832
-1.9014	1.9639	1.4826	0	0.0512	0	0.1084
-1.8888	2.4101	1.8195	0	0.0608	0	0.1316
-1.8762	2.8669	2.1644	0	0.0736	0	0.1554
-1.8636	3.3068	2.4961	0	0.082	0	0.1804
-1.8511	3.7002	2.7923	0	0.0936	0	0.203
-1.8385	4.0202	3.0329	0	0.101	0	0.2214
-1.8259	4.2473	3.2024	0	0.108	0	0.2346
-1.8133	4.374	3.2948	0	0.1112	0	0.2436
-1.8008	4.4087	3.3154	0.0008	0.1124	0	0.2492
-1.7882	4.3771	3.2828	0.0008	0.1138	0.0008	0.2532
-1.7756	4.3219	3.2281	0.0016	0.114	0.0008	0.2606
-1.763	4.2998	3.1918	0.0024	0.1168	0.0016	0.2728
-1.7505	4.3762	3.2225	0.004	0.1244	0.0024	0.2972
-1.7379	4.6175	3.3679	0.0056	0.1362	0.004	0.3362
-1.7253	5.0831	3.6707	0.008	0.1548	0.0048	0.3962
-1.7127	5.8161	4.1635	0.0112	0.1828	0.0064	0.4804
-1.7002	6.8346	4.859	0.0144	0.2202	0.0088	0.5874
-1.6876	8.1261	5.7493	0.0184	0.2672	0.0112	0.7188
-1.675	9.6439	6.8015	0.0232	0.3206	0.0136	0.87
-1.6624	11.3091	7.9597	0.0272	0.378	0.0168	1.0314
-1.6499	13.0179	9.1508	0.032	0.437	0.0192	1.1964
-1.6373	14.6532	10.2915	0.0362	0.4932	0.0224	1.3536
-1.6247	16.101	11.3018	0.0408	0.5418	0.024	1.4924
-1.6121	17.2679	12.1144	0.044	0.5806	0.0272	1.6082
-1.5996	18.0963	12.6888	0.0448	0.6092	0.028	1.6932
-1.587	18.5749	13.0158	0.0472	0.6242	0.0296	1.748
-1.5744	18.7405	13.1212	0.048	0.6292	0.0304	1.7782
-1.5618	18.6715	13.0598	0.0488	0.624	0.0312	1.7884
-1.5493	18.4723	12.9036	0.048	0.6164	0.0312	1.7916
-1.5367	18.2524	12.7291	0.0488	0.6068	0.0328	1.7968
-1.5241	18.1038	12.6024	0.0488	0.5978	0.0336	1.8114
-1.5115	18.0822	12.5638	0.0504	0.5942	0.0352	1.84
-1.4989	18.1952	12.6183	0.052	0.5958	0.0376	1.881
-1.4864	18.4009	12.7401	0.052	0.5994	0.0384	1.9302
-1.4738	18.6167	12.8711	0.0538	0.604	0.04	1.9766
-1.4612	18.7364	12.9394	0.0544	0.607	0.0408	2.0072
-1.4486	18.6528	12.871	0.055	0.602	0.0424	2.014
-1.4361	18.2797	12.6053	0.0536	0.5894	0.0416	1.984
-1.4235	17.57	12.1101	0.052	0.5656	0.04	1.9146
-1.4109	16.5261	11.3868	0.0488	0.5318	0.0376	1.8072
-1.3983	15.2021	10.47	0.0448	0.4876	0.0352	1.669
-1.3858	13.6964	9.4294	0.04	0.4388	0.0314	1.5106
-1.3732	12.1403	8.3527	0.0358	0.389	0.0272	1.348
-1.3606	10.6813	7.3424	0.031	0.3396	0.0248	1.2004
-1.348	9.4688	6.4991	0.0272	0.298	0.0212	1.0844
-1.3355	8.6401	5.9181	0.024	0.2682	0.0192	1.0158
-1.3229	8.3111	5.6779	0.023	0.2532	0.0184	1.0098
-1.3103	8.57	5.8384	0.0232	0.254	0.0194	1.0796
-1.2977	9.474	6.4385	0.024	0.2742	0.0208	1.2318
-1.2852	11.0474	7.4951	0.0272	0.3118	0.0252	1.4706
-1.2726	13.2803	9.0016	0.0316	0.3664	0.0296	1.7973
-1.26	16.1283	10.9279	0.0382	0.4354	0.0366	2.2057
-1.2474	19.511	13.2199	0.0452	0.5162	0.0452	2.687
-1.2349	23.3134	15.8005	0.0526	0.6052	0.054	3.2264
-1.2223	27.3871	18.5671	0.0596	0.698	0.0634	3.8054
-1.2097	31.5551	21.4018	0.0684	0.788	0.0736	4.401
-1.1971	35.6198	24.1691	0.0748	0.8716	0.0838	4.9846
-1.1845	39.3744	26.7289	0.0808	0.9416	0.0936	5.5282
-1.172	42.6174	28.9445	0.0856	0.9966	0.102	6.0042
-1.1594	45.17	30.6934	0.0888	1.0302	0.1088	6.3858
-1.1468	46.8941	31.8806	0.0896	1.0418	0.1144	6.6558
-1.1342	47.7083	32.4498	0.0882	1.0294	0.1168	6.7978
-1.1217	47.6009	32.3932	0.0848	0.9956	0.1172	6.8144
-1.1091	46.6353	31.7521	0.08	0.942	0.1144	6.7124
-1.0965	44.9474	30.6187	0.0744	0.8722	0.1104	6.5094
-1.0839	42.7354	29.1265	0.0664	0.7904	0.1052	6.2354
-1.0714	40.24	27.439	0.0584	0.7038	0.0984	5.9266
-1.0588	37.721	25.7339	0.0508	0.618	0.0912	5.6188
-1.0462	35.4295	24.181	0.0432	0.5366	0.0834	5.3492
-1.0336	33.5822	22.9261	0.0362	0.4664	0.076	5.15
-1.0211	32.3381	22.0809	0.0296	0.4104	0.0698	5.0444
-1.0085	31.7812	21.7003	0.0254	0.3684	0.0644	5.0428
-0.9959	31.9112	21.7856	0.0208	0.3422	0.0598	5.146
-0.9833	32.6429	22.2785	0.0176	0.3298	0.0562	5.3374
-0.9708	33.8149	23.0701	0.016	0.3292	0.0538	5.593
-0.9582	35.2079	24.0116	0.0144	0.3366	0.0514	5.8744
-0.9456	36.5695	24.9317	0.0136	0.3488	0.0496	6.1406
-0.933	37.6456	25.6579	0.0128	0.3618	0.0472	6.3512
-0.9205	38.2112	26.0366	0.012	0.3712	0.0456	6.4682
-0.9079	38.0982	25.9544	0.012	0.3744	0.0432	6.4658
-0.8953	37.2145	25.3481	0.0112	0.371	0.0392	6.3288
-0.8827	35.5525	24.2127	0.0104	0.3576	0.0362	6.0566
-0.8701	33.1844	22.5982	0.0096	0.3364	0.032	5.6612
-0.8576	30.2472	20.5963	0.008	0.31	0.028	5.168
-0.845	26.9197	18.3299	0.0072	0.278	0.024	4.605
-0.8324	23.397	15.9307	0.0064	0.2434	0.0184	4.0086
-0.8198	19.8662	13.5266	0.0048	0.2078	0.0152	3.4086
-0.8073	16.4877	11.2267	0.004	0.1722	0.012	2.8346
-0.7947	13.3839	9.1138	0.0032	0.1398	0.0088	2.3042
-0.7821	10.6353	7.243	0.0024	0.1122	0.0064	1.8336
-0.7695	8.2829	5.6426	0.0024	0.0884	0.0048	1.4276
-0.757	6.3358	4.3195	0.0008	0.07	0.0032	1.0894
-0.7444	4.78	3.2646	0.0008	0.056	0.0024	0.816
-0.7318	3.5889	2.4609	0.0024	0.0496	0.0016	0.5994
-0.7192	2.7321	1.8888	0.0016	0.0482	0.0008	0.433
-0.7067	2.1829	1.5332	0.0016	0.0532	0	0.3092
-0.6941	1.9245	1.3846	0.004	0.0698	0	0.2236
-0.6815	1.9541	1.4455	0.0056	0.0978	0	0.1668
-0.6689	2.2852	1.7308	0.008	0.1408	0	0.1368
-0.6564	2.9494	2.267	0.0118	0.2028	0	0.1274
-0.6438	3.9957	3.0958	0.0168	0.2878	0.0016	0.14
-0.6312	5.4892	4.2704	0.023	0.4026	0.0016	0.1724
-0.6186	7.5073	5.8518	0.0312	0.553	0.0016	0.226
-0.6061	10.1338	7.9081	0.0406	0.7454	0.0016	0.3054
-0.5935	13.4512	10.5055	0.052	0.9842	0.004	0.4118
-0.5809	17.5292	13.6984	0.0654	1.2726	0.004	0.549
-0.5683	22.4112	17.5237	0.08	1.6138	0.0048	0.7196
-0.5557	28.099	21.9832	0.0968	2.0054	0.0056	0.9238
-0.5432	34.5374	27.0355	0.1148	2.4418	0.0072	1.1636
-0.5306	41.6016	32.5821	0.1334	2.915	0.0088	1.4332
-0.518	49.0908	38.468	0.1522	3.4074	0.0088	1.7274
-0.5054	56.7315	44.4793	0.1712	3.9022	0.0112	2.0368
-0.4929	64.1911	50.3555	0.187	4.3724	0.012	2.3492
-0.4803	71.105	55.8109	0.2016	4.7958	0.012	2.649
-0.4677	77.1123	60.5647	0.2128	5.1454	0.0136	2.9226
-0.4551	81.8963	64.367	0.2204	5.4048	0.0144	3.1566
-0.4426	85.2231	67.0338	0.2232	5.5532	0.0136	3.3394
-0.43	86.9706	68.4708	0.2222	5.5884	0.0136	3.4648
-0.4174	87.1429	68.6795	0.2168	5.51	0.0128	3.5324
-0.4048	85.8653	67.7585	0.208	5.3298	0.0128	3.5408
-0.3923	83.3633	65.8826	0.1958	5.0632	0.0112	3.5014
-0.3797	79.927	63.2789	0.1818	4.732	0.0112	3.4212
-0.3671	75.87	60.1905	0.1662	4.3612	0.0096	3.311
-0.3545	71.4887	56.8476	0.1496	3.9728	0.008	3.1816
-0.342	67.0301	53.4424	0.1336	3.587	0.008	3.0412
-0.3294	62.6713	50.1097	0.1192	3.218	0.0072	2.8962
-0.3168	58.5134	46.9252	0.1048	2.8738	0.0072	2.7518
-0.3042	54.5868	43.9105	0.092	2.5618	0.0052	2.6076
-0.2917	50.8673	41.0421	0.0802	2.2804	0.0048	2.4632
-0.2791	47.296	38.2711	0.0696	2.028	0.0048	2.3166
-0.2665	43.8011	35.5395	0.06	1.8012	0.004	2.1662
-0.2539	40.3167	32.7943	0.0514	1.5948	0.0032	2.0084
-0.2413	36.7975	30	0.0434	1.405	0.0032	1.844
-0.2288	33.2264	27.1443	0.036	1.2282	0.0024	1.6728
-0.2162	29.6173	24.2411	0.0296	1.0636	0.0024	1.4956
-0.2036	26.0113	21.3252	0.0246	0.9104	0.0016	1.3166
-0.191	22.4695	18.4496	0.0192	0.7692	0.0016	1.1396
-0.1785	19.0637	15.6746	0.0144	0.6388	0.0008	0.9692
-0.1659	15.8658	13.0616	0.012	0.522	0.0008	0.8064
-0.1533	12.9391	10.6648	0.008	0.4176	0	0.6578
-0.1407	10.3309	8.5241	0.0072	0.3278	0	0.5262
-0.1282	8.0693	6.665	0.004	0.2524	0	0.4112
-0.1156	6.1618	5.0941	0.0032	0.1892	0	0.3132
-0.103	4.5972	3.8041	0.0018	0.1402	0	0.2324
-0.0904	3.3493	2.7736	0.0008	0.1006	0	0.1704
-0.0779	2.3818	1.9742	0.0008	0.0704	0	0.1208
-0.0653	1.6524	1.3705	0.0008	0.0474	0	0.0832
-0.0527	1.1179	0.9283	0	0.032	0	0.056
-0.0401	0.7372	0.6124	0	0.0208	0	0.0376
-0.0276	0.4737	0.3939	0	0.0144	0	0.0232
-0.015	0.2964	0.2464	0	0.0096	0	0.0152
-0.0024	0.1806	0.1503	0	0.0048	0	0.0096
0.0102	0.1071	0.0888	0	0.0016	0	0.0048
0.0227	0.0618	0.0514	0	0.0016	0	0.0024
0.0353	0.0347	0.0288	0	0	0	0.0016
0.0479	0.0189	0.0156	0	0	0	0
0.0605	0.01	0.0086	0	0	0	0
0.073	0.0052	0.0044	0	0	0	0
0.0856	0.0026	0.0016	0	0	0	0
0.0982	0.0013	0.0008	0	0	0	0
0.1108	0.0006	0.0004	0	0	0	0
0.1234	0.0003	0	0	0	0	0
0.1359	0.0001	0	0	0	0	0
0.1485	0.0001	0	0	0	0	0
0.1611	0	0	0	0	0	0
0.1737	0	0	0	0	0	0
0.1862	0	0	0	0	0	0
0.1988	0	0	0	0	0	0
0.2114	0	0	0	0	0	0
0.224	0	0	0	0	0	0
0.2365	0	0	0	0	0	0
0.2491	0	0	0	0	0	0
0.2617	0	0	0	0	0	0
0.2743	0	0	0	0	0	0
0.2868	0	0	0	0	0	0
0.2994	0	0	0	0	0	0
0.312	0	0	0	0	0	0
0.3246	0	0	0	0	0	0
0.3371	0	0	0	0	0	0
0.3497	0	0	0	0	0	0
0.3623	0	0	0	0	0	0
0.3749	0	0	0	0	0	0
0.3874	0	0	0	0	0	0
0.4	0	0	0	0	0	0
0.4126	0	0	0	0	0	0
0.4252	0	0	0	0	0	0
0.4378	0	0	0	0	0	0
0.4503	0	0	0	0	0	0
0.4629	0	0	0	0	0	0
0.4755	0	0	0	0	0	0
0.4881	0	0	0	0	0	0
0.5006	0	0	0	0	0	0
0.5132	0	0	0	0	0	0
0.5258	0	0	0	0	0	0
0.5384	0	0	0	0	0	0
0.5509	0	0	0	0	0	0
0.5635	0	0	0	0	0	0
0.5761	0	0	0	0	0	0
0.5887	0	0	0	0	0	0
0.6012	0	0	0	0	0	0
0.6138	0	0	0	0	0	0
0.6264	0	0	0	0	0	0
0.639	0	0	0	0	0	0
0.6515	0	0	0	0	0	0
0.6641	0	0	0	0	0	0
0.6767	0	0	0	0	0	0
0.6893	0	0	0	0	0	0
0.7018	0	0	0	0	0	0
0.7144	0	0	0	0	0	0
0.727	0	0	0	0	0	0
0.7396	0	0	0	0	0	0
0.7522	0	0	0	0	0	0
0.7647	0	0	0	0	0	0
0.7773	0	0	0	0	0	0
0.7899	0	0	0	0	0	0
0.8025	0	0	0	0	0	0
0.815	0	0	0	0	0	0
0.8276	0	0	0	0	0	0
0.8402	0	0	0	0	0	0
0.8528	0	0	0	0	0	0
0.8653	0	0	0	0	0	0
0.8779	0	0	0	0	0	0
0.8905	0	0	0	0	0	0
0.9031	0	0	0	0	0	0
0.9156	0	0	0	0	0	0
0.9282	0	0	0	0	0	0
0.9408	0	0	0	0	0	0
0.9534	0	0	0	0	0	0
0.9659	0	0	0	0	0	0
0.9785	0	0	0	0	0	0
0.9911	0	0	0	0	0	0
1.0037	0	0	0	0	0	0
1.0162	0	0	0	0	0	0
1.0288	0	0	0	0	0	0
1.0414	0	0	0	0	0	0
1.054	0	0	0	0	0	0
1.0666	0	0	0	0	0	0
1.0791	0	0	0	0	0	0
1.0917	0	0	0	0	0	0
1.1043	0	0	0	0	0	0
1.1169	0	0	0	0	0	0
1.1294	0	0	0	0	0	0
1.142	0	0	0	0	0	0
1.1546	0	0	0	0	0	0
1.1672	0	0	0	0	0	0
1.1797	0	0	0	0	0	0
1.1923	0	0	0	0	0	0
1.2049	0	0	0	0	0	0
1.2175	0	0	0	0	0	0
1.23	0	0	0	0	0	0
1.2426	0	0	0	0	0	0
1.2552	0	0	0	0	0	0
1.2678	0	0	0	0	0	0
1.2803	0	0	0	0	0	0
1.2929	0	0	0	0	0	0
1.3055	0	0	0	0	0	0
1.3181	0	0	0	0	0	0
1.3306	0	0	0	0	0	0
1.3432	0	0	0	0	0	0
1.3558	0	0	0	0	0	0
1.3684	0	0	0	0	0	0
1.3809	0	0	0	0	0	0
1.3935	0	0	0	0	0	0
1.4061	0	0	0	0	0	0
1.4187	0	0	0	0	0	0
1.4313	0	0	0	0	0	0
1.4438	0	0	0	0	0	0
1.4564	0	0	0	0	0	0
1.469	0	0	0	0	0	0
1.4816	0	0	0	0	0	0
1.4941	0	0	0	0	0	0
1.5067	0	0	0	0	0	0
1.5193	0	0	0	0	0	0
1.5319	0	0	0	0	0	0
1.5444	0	0	0	0	0	0
1.557	0	0	0	0	0	0
1.5696	0	0	0	0	0	0
1.5822	0	0	0	0	0	0
1.5947	0.0001	0	0	0	0	0
1.6073	0.0001	0	0	0	0	0
1.6199	0.0003	0	0	0	0	0
1.6325	0.0007	0.0004	0	0	0	0
1.645	0.0014	0.0012	0	0	0	0
1.6576	0.0028	0.002	0	0	0	0
1.6702	0.0056	0.004	0	0	0	0
1.6828	0.0106	0.008	0	0	0	0
1.6953	0.0197	0.015	0.0016	0	0.0016	0.0016
1.7079	0.0354	0.0268	0.0016	0	0.0028	0.0016
1.7205	0.0619	0.0468	0.0032	0	0.0056	0.0032
1.7331	0.1051	0.0791	0.0056	0	0.008	0.0056
1.7457	0.1735	0.1306	0.0092	0	0.0128	0.0088
1.7582	0.2788	0.2095	0.0152	0	0.0208	0.0152
1.7708	0.4358	0.3275	0.0232	0.0014	0.0338	0.023
1.7834	0.6635	0.4986	0.0342	0.0024	0.0508	0.0352
1.796	0.9841	0.7391	0.05	0.0032	0.0756	0.0528
1.8085	1.4232	1.0688	0.072	0.0056	0.1086	0.0772
1.8211	2.008	1.5068	0.1012	0.0088	0.1532	0.1094
1.8337	2.7662	2.0742	0.1386	0.0128	0.2106	0.1526
1.8463	3.7233	2.7905	0.1844	0.0192	0.2834	0.2082
1.8588	4.9009	3.6702	0.2406	0.0272	0.3728	0.2802
1.8714	6.314	4.7247	0.3068	0.0388	0.4784	0.3652
1.884	7.969	5.9575	0.383	0.0528	0.6026	0.4666
1.8966	9.8626	7.3664	0.4684	0.0718	0.7432	0.588
1.9091	11.9813	8.9402	0.5612	0.0944	0.9003	0.7256
1.9217	14.302	10.66	0.66	0.1226	1.0712	0.884
1.9343	16.7935	12.5023	0.7622	0.1556	1.2524	1.0574
1.9469	19.4191	14.4397	0.8656	0.1944	1.4428	1.2482
1.9594	22.1386	16.4405	0.967	0.2416	1.6374	1.4558
1.972	24.9117	18.4743	1.0652	0.2936	1.8342	1.6742
1.9846	27.6996	20.5135	1.1554	0.352	2.03	1.9072
1.9972	30.4675	22.5302	1.238	0.4166	2.2218	2.149
2.0097	33.1857	24.503	1.3104	0.487	2.4068	2.401
2.0223	35.8305	26.4153	1.3706	0.5648	2.5844	2.6604
2.0349	38.3843	28.2532	1.4188	0.647	2.7524	2.9268
2.0475	40.8355	30.0099	1.4542	0.7356	2.9108	3.199
2.0601	43.176	31.6785	1.4768	0.8274	3.058	3.4752
2.0726	45.3979	33.2542	1.4872	0.9256	3.1946	3.7554
2.0852	47.4883	34.7285	1.4852	1.0252	3.32	4.0346
2.0978	49.422	36.0842	1.4718	1.1268	3.4326	4.3114
2.1104	51.1558	37.2907	1.4484	1.226	3.5292	4.5776
2.1229	52.6232	38.3016	1.4152	1.3226	3.6072	4.8224
2.1355	53.7345	39.053	1.372	1.4092	3.6612	5.0356
2.1481	54.3815	39.4686	1.3206	1.481	3.6832	5.2024
2.1607	54.4494	39.4686	1.2596	1.5348	3.6682	5.3052
2.1732	53.8322	38.9757	1.189	1.563	3.6088	5.333
2.1858	52.4515	37.9368	1.109	1.5624	3.5	5.271
2.1984	50.2736	36.3275	1.0214	1.5322	3.3408	5.1178
2.211	47.3211	34.1651	0.9262	1.472	3.133	4.873
2.2235	43.6768	31.5094	0.826	1.3816	2.882	4.5432
2.2361	39.4791	28.4619	0.7236	1.2682	2.5974	4.1442
2.2487	34.9083	25.1499	0.6212	1.1378	2.2898	3.6936
2.2613	30.1674	21.7217	0.5222	0.9964	1.9734	3.2154
2.2738	25.4601	18.3221	0.4292	0.851	1.6612	2.732
2.2864	20.9712	15.0838	0.3454	0.7088	1.3654	2.2643
2.299	16.8497	12.1142	0.2708	0.5736	1.0946	1.8298
2.3116	13.2	9.4856	0.2076	0.4536	0.8558	1.44
2.3241	10.0785	7.2392	0.1548	0.3494	0.6522	1.1064
2.3367	7.4973	5.3831	0.1126	0.2624	0.4842	0.8266
2.3493	5.4322	3.8988	0.0798	0.191	0.3506	0.6012
2.3619	3.8324	2.7498	0.0556	0.136	0.2464	0.4266
2.3745	2.632	1.8877	0.0378	0.094	0.1692	0.2928
2.387	1.7591	1.2612	0.0244	0.0628	0.113	0.1962
2.3996	1.1439	0.8196	0.016	0.0404	0.0732	0.1278
2.4122	0.7236	0.5183	0.0098	0.0256	0.0466	0.0822
2.4248	0.4451	0.3188	0.0056	0.016	0.0284	0.0494
2.4373	0.2662	0.1905	0.004	0.0096	0.0168	0.0298
2.4499	0.1548	0.1109	0.0016	0.0064	0.0096	0.0174
2.4625	0.0874	0.0627	0.0016	0.0032	0.0056	0.0096
2.4751	0.048	0.0342	0	0.0016	0.0032	0.0056
2.4876	0.0256	0.0181	0	0.0008	0.0016	0.0026
2.5002	0.0133	0.0093	0	0	0.0008	0.0016
2.5128	0.0067	0.0049	0	0	0	0
2.5254	0.0033	0.0024	0	0	0	0
2.5379	0.0015	0.0008	0	0	0	0
2.5505	0.0007	0.0004	0	0	0	0
2.5631	0.0003	0.0001	0	0	0	0
2.5757	0.0001	0	0	0	0	0
2.5882	0.0001	0	0	0	0	0
2.6008	0	0	0	0	0	0
2.6134	0	0	0	0	0	0
2.626	0	0	0	0	0	0
2.6385	0	0	0	0	0	0
2.6511	0	0	0	0	0	0
2.6637	0	0	0	0	0	0
2.6763	0	0	0	0	0	0
2.6889	0	0	0	0	0	0
2.7014	0	0	0	0	0	0
2.714	0	0	0	0	0	0
2.7266	0	0	0	0	0	0
2.7392	0	0	0	0	0	0
2.7517	0	0	0	0	0	0
2.7643	0	0	0	0	0	0
2.7769	0	0	0	0	0	0
2.7895	0	0	0	0	0	0
2.802	0	0	0	0	0	0
2.8146	0	0	0	0	0	0
2.8272	0	0	0	0	0	0
2.8398	0	0	0	0	0	0
2.8523	0	0	0	0	0	0
2.8649	0	0	0	0	0	0
2.8775	0	0	0	0	0	0
2.8901	0	0	0	0	0	0
2.9026	0	0	0	0	0	0
2.9152	0	0	0	0	0	0
2.9278	0	0	0	0	0	0
2.9404	0	0	0	0	0	0
2.9529	0	0	0	0	0	0
2.9655	0	0	0	0	0	0
2.9781	0	0	0	0	0	0
2.9907	0	0	0	0	0	0
3.0032	0	0	0	0	0	0
3.0158	0	0	0	0	0	0
3.0284	0	0	0	0	0	0
3.041	0	0	0	0	0	0
3.0536	0	0	0	0	0	0
3.0661	0	0	0	0	0	0
3.0787	0	0	0	0	0	0
3.0913	0	0	0	0	0	0
3.1039	0	0	0	0	0	0
3.1164	0	0	0	0	0	0
3.129	0	0	0	0	0	0
3.1416	0	0	0	0	0	0
3.1542	0	0	0	0	0	0
3.1667	0	0	0	0	0	0
3.1793	0	0	0	0	0	0
3.1919	0.0001	0	0	0	0	0
3.2045	0.0001	0	0	0	0	0
3.217	0.0003	0	0	0	0	0
3.2296	0.0007	0.0004	0	0	0	0
3.2422	0.0014	0.0008	0	0	0	0
3.2548	0.003	0.0016	0	0	0	0
3.2673	0.0061	0.0033	0	0	0	0
3.2799	0.0121	0.0068	0.0016	0.0016	0	0
3.2925	0.0233	0.0132	0.0032	0.0024	0	0.0008
3.3051	0.0437	0.0246	0.0048	0.0048	0.0002	0.0016
3.3176	0.0796	0.0447	0.0088	0.008	0.0024	0.0032
3.3302	0.1411	0.0793	0.016	0.0144	0.0032	0.0048
3.3428	0.243	0.1362	0.0264	0.025	0.0056	0.0096
3.3554	0.407	0.2281	0.0444	0.0434	0.0096	0.016
3.368	0.6632	0.3713	0.0728	0.0708	0.0136	0.0256
3.3805	1.0514	0.5893	0.1156	0.1132	0.0218	0.0416
3.3931	1.6219	0.9097	0.1777	0.1746	0.0336	0.0656
3.4057	2.4345	1.3653	0.2666	0.2645	0.0498	0.0995
3.4183	3.5568	1.9946	0.3886	0.3864	0.0724	0.1478
3.4308	5.0584	2.8365	0.5518	0.551	0.1024	0.211
3.4434	7.004	3.9274	0.7625	0.7644	0.1402	0.2954
3.456	9.4438	5.2952	1.0268	1.0332	0.1876	0.4022
3.4686	12.4022	6.9538	1.3451	1.3615	0.2444	0.5335
3.4811	15.8676	8.8972	1.7173	1.7459	0.3089	0.6873
3.4937	19.7834	11.093	2.1362	2.1828	0.3816	0.8655
3.5063	24.0444	13.4815	2.5898	2.6591	0.4586	1.0629
3.5189	28.4985	15.9784	3.0609	3.1614	0.5376	1.275
3.5314	32.9564	18.4782	3.53	3.667	0.6146	1.4902
3.544	37.2073	20.8613	3.972	4.1533	0.686	1.7053
3.5566	41.0406	23.0109	4.3649	4.5975	0.7465	1.9068
3.5692	44.2691	24.8222	4.6885	4.9775	0.7943	2.0884
3.5817	46.7515	26.2146	4.9276	5.2789	0.8247	2.2434
3.5943	48.4085	27.1443	5.0735	5.4915	0.8384	2.3692
3.6069	49.2316	27.6076	5.1255	5.6154	0.8346	2.4621
3.6195	49.2811	27.6376	5.0909	5.6538	0.815	2.5262
3.632	48.6753	27.3004	4.9823	5.6229	0.7817	2.5676
3.6446	47.5711	26.6834	4.8173	5.5382	0.738	2.5888
3.6572	46.1411	25.8846	4.6149	5.4176	0.687	2.5994
3.6698	44.5509	24.9958	4.3935	5.2808	0.6326	2.6039
3.6824	42.9387	24.0962	4.169	5.1423	0.5772	2.6103
3.6949	41.4023	23.2383	3.9527	5.0102	0.5235	2.6186
3.7075	39.9939	22.4514	3.7522	4.8919	0.4726	2.6308
3.7201	38.7214	21.742	3.5691	4.7854	0.4256	2.6434
3.7327	37.557	21.0936	3.4019	4.6865	0.3832	2.6555
3.7452	36.4482	20.4766	3.2468	4.5917	0.3443	2.6612
3.7578	35.3304	19.8542	3.0982	4.4879	0.309	2.6555
3.7704	34.1391	19.1902	2.9505	4.3699	0.2764	2.6342
3.783	32.8185	18.4533	2.7981	4.2292	0.2468	2.5908
3.7955	31.3278	17.621	2.6378	4.0636	0.2182	2.5249
3.8081	29.6449	16.6795	2.4671	3.8659	0.1916	2.4355
3.8207	27.7667	15.6276	2.2857	3.6401	0.1668	2.3201
3.8333	25.7085	14.4737	2.095	3.3864	0.1436	2.182
3.8458	23.5017	13.2358	1.8971	3.1096	0.122	2.0245
3.8584	21.1904	11.9388	1.6953	2.8145	0.1024	1.8487
3.871	18.8273	10.6108	1.4936	2.5105	0.0842	1.6631
3.8836	16.4696	9.2857	1.296	2.204	0.0686	1.472
3.8961	14.1742	7.9941	1.107	1.9031	0.0542	1.2802
3.9087	11.9933	6.7665	0.9302	1.6153	0.0422	1.0947
3.9213	9.971	5.6275	0.7683	1.3477	0.032	0.9182
3.9339	8.1404	4.5961	0.623	1.1015	0.024	0.7575
3.9464	6.5226	3.684	0.4963	0.8857	0.0176	0.6116
3.959	5.1266	2.8968	0.3879	0.6986	0.0128	0.4844
3.9716	3.9503	2.2325	0.2972	0.5394	0.0088	0.3766
3.9842	2.9824	1.6863	0.2234	0.4077	0.0056	0.2854
3.9968	2.2048	1.2469	0.1646	0.3026	0.004	0.2124
4.0093	1.595	0.9027	0.1184	0.22	0.0016	0.1544
4.0219	1.1284	0.6388	0.084	0.1546	0.0016	0.11
4.0345	0.7802	0.4417	0.0576	0.1074	0.0016	0.0768
4.0471	0.5268	0.2981	0.0384	0.072	0	0.0512
4.0596	0.3472	0.1969	0.0256	0.048	0	0.0344
4.0722	0.2234	0.1262	0.016	0.0308	0	0.0224
4.0848	0.1405	0.0793	0.0106	0.0192	0	0.014
4.0974	0.0869	0.0482	0.0062	0.012	0	0.0088
4.1099	0.0542	0.0294	0.004	0.0072	0	0.0056
4.1225	0.0364	0.0177	0.0016	0.004	0	0.0032
4.1351	0.0305	0.0116	0.0016	0.0058	0	0.0064
4.1477	0.0356	0.0102	0	0.0064	0	0.0064
4.1602	0.0541	0.0123	0	0.0096	0	0.0096
4.1728	0.0913	0.018	0	0.0163	0	0.0184
4.1854	0.1571	0.0295	0	0.0287	0.0008	0.031
4.198	0.2666	0.0503	0	0.0488	0.0024	0.0565
4.2105	0.4426	0.0835	0.0008	0.0818	0.0032	0.0924
4.2231	0.7165	0.1358	0.0008	0.1332	0.0054	0.1507
4.2357	1.1306	0.2154	0.0023	0.2107	0.008	0.2373
4.2483	1.7386	0.3328	0.0032	0.3237	0.012	0.3632
4.2608	2.6063	0.5011	0.0051	0.4847	0.0176	0.5446
4.2734	3.8094	0.7361	0.008	0.7084	0.0254	0.7966
4.286	5.4304	1.0548	0.0112	1.0092	0.035	1.1334
4.2986	7.552	1.474	0.016	1.4025	0.0476	1.5751
4.3111	10.2488	2.0094	0.0224	1.903	0.0627	2.1368
4.3237	13.5768	2.6726	0.0308	2.5199	0.08	2.8296
4.3363	17.5626	3.4711	0.0406	3.2592	0.1007	3.6591
4.3489	22.1927	4.4003	0.0533	4.1175	0.1234	4.6228
4.3615	27.4062	5.4494	0.068	5.0854	0.1479	5.7094
4.374	33.0914	6.5924	0.0851	6.1419	0.1734	6.8961
4.3866	39.0885	7.796	0.1046	7.2587	0.1989	8.1499
4.3992	45.1994	9.016	0.1262	8.3999	0.2237	9.4325
4.4118	51.2021	10.2022	0.1497	9.5259	0.2467	10.6992
4.4243	56.8702	11.3053	0.1747	10.5957	0.2674	11.9037
4.4369	61.9925	12.2769	0.2007	11.5713	0.285	13.0034
4.4495	66.3914	13.0781	0.228	12.4211	0.2989	13.9623
4.4621	69.935	13.6804	0.2549	13.1192	0.3097	14.753
4.4746	72.543	14.0694	0.2812	13.6518	0.3169	15.3582
4.4872	74.1845	14.241	0.3064	14.0111	0.3203	15.7689
4.4998	74.8698	14.2053	0.3297	14.1956	0.3207	15.9848
4.5124	74.6391	13.9785	0.35	14.2111	0.318	16.0104
4.5249	73.5512	13.5829	0.3663	14.0655	0.3125	15.8549
4.5375	71.6753	13.0427	0.3782	13.7687	0.3038	15.5282
4.5501	69.0879	12.3824	0.3847	13.331	0.2925	15.0429
4.5627	65.8743	11.6282	0.3852	12.7673	0.2789	14.4147
4.5752	62.1338	10.8016	0.3807	12.0949	0.2627	13.6626
4.5878	57.9843	9.9284	0.3706	11.3359	0.2444	12.812
4.6004	53.565	9.0342	0.3559	10.5168	0.2249	11.8923
4.613	49.0335	8.1433	0.3376	9.6699	0.2045	10.9394
4.6255	44.5569	7.2822	0.3175	8.8273	0.1836	9.9904
4.6381	40.2986	6.4738	0.2968	8.0228	0.1643	9.0855
4.6507	36.4029	5.7393	0.2771	7.286	0.1459	8.2559
4.6633	32.9797	5.0929	0.2591	6.6397	0.1292	7.5282
4.6759	30.0941	4.543	0.2438	6.0971	0.1152	6.9182
4.6884	27.7618	4.0902	0.232	5.6623	0.1033	6.4298
4.701	25.951	3.7284	0.2233	5.3298	0.0935	6.0548
4.7136	24.591	3.4458	0.2176	5.0845	0.086	5.7776
4.7262	23.5842	3.2257	0.2142	4.9083	0.0807	5.5763
4.7387	22.8208	3.0509	0.2126	4.7791	0.0757	5.4256
4.7513	22.1921	2.9043	0.2128	4.6748	0.0717	5.3006
4.7639	21.6015	2.7705	0.213	4.577	0.0681	5.1789
4.7765	20.9722	2.6384	0.2136	4.4693	0.0648	5.043
4.789	20.2499	2.499	0.2134	4.34	0.0612	4.8804
4.8016	19.4036	2.3481	0.2123	4.1841	0.0578	4.6847
4.8142	18.4224	2.1847	0.2094	3.9979	0.0539	4.4548
4.8268	17.3119	2.0101	0.2047	3.7814	0.0497	4.1918
4.8393	16.0898	1.8266	0.198	3.5388	0.0457	3.8992
4.8519	14.7815	1.639	0.1895	3.2737	0.0416	3.5858
4.8645	13.4169	1.4504	0.1792	2.9922	0.0373	3.258
4.8771	12.0279	1.266	0.167	2.7028	0.0332	2.9234
4.8896	10.6459	1.0903	0.1536	2.4094	0.0294	2.5901
4.9022	9.3009	0.9254	0.1389	2.1212	0.0254	2.2652
4.9148	8.0199	0.7743	0.1242	1.842	0.022	1.9554
4.9274	6.8258	0.6391	0.1091	1.5789	0.019	1.6668
4.9399	5.7366	0.5204	0.0943	1.3353	0.0162	1.4036
4.9525	4.7645	0.419	0.0806	1.115	0.0133	1.1683
4.9651	3.9154	0.3338	0.0675	0.9212	0.0111	0.9633
4.9777	3.1894	0.2645	0.0566	0.7523	0.0093	0.788
4.9903	2.5806	0.2085	0.0465	0.6101	0.0074	0.6405
5.0028	2.079	0.1644	0.0376	0.4915	0.0063	0.5199
5.0154	1.6713	0.1306	0.0303	0.3941	0.0049	0.421
5.028	1.3429	0.1035	0.0245	0.3148	0.004	0.3417
5.0406	1.0791	0.0823	0.0196	0.2516	0.0033	0.277
5.0531	0.8666	0.0665	0.0158	0.2007	0.0026	0.2243
5.0657	0.6942	0.0532	0.0123	0.1593	0.0021	0.1818
5.0783	0.553	0.0429	0.0098	0.1263	0.0016	0.1459
5.0909	0.4365	0.0343	0.0077	0.0988	0.0014	0.1158
5.1034	0.3402	0.027	0.006	0.0765	0.0008	0.0903
5.116	0.2608	0.0209	0.0044	0.058	0.0006	0.07
5.1286	0.196	0.0155	0.0029	0.0434	0.0004	0.0529
5.1412	0.1441	0.0114	0.0024	0.0316	0.0002	0.0389
5.1537	0.1033	0.0082	0.002	0.0223	0	0.0275
5.1663	0.0722	0.0058	0.0008	0.0161	0	0.0191
5.1789	0.0491	0.004	0.0004	0.0102	0	0.013
5.1915	0.0324	0.0025	0.0004	0.007	0	0.0091
5.204	0.0208	0.0016	0	0.0039	0	0.005
5.2166	0.0129	0.0012	0	0.0022	0	0.0032
5.2292	0.0078	0.0006	0	0.0011	0	0.0016
5.2418	0.0046	0.0002	0	0.0004	0	0.0008
5.2543	0.0026	0.0002	0	0.0004	0	0.0004
5.2669	0.0014	0	0	0	0	0
5.2795	0.0008	0	0	0	0	0
5.2921	0.0004	0	0	0	0	0
5.3047	0.0002	0	0	0	0	0
5.3172	0.0001	0	0	0	0	0
5.3298	0	0	0	0	0	0
5.3424	0	0	0	0	0	0
5.355	0	0	0	0	0	0
5.3675	0	0	0	0	0	0
5.3801	0	0	0	0	0	0
5.3927	0	0	0	0	0	0
5.4053	0	0	0	0	0	0
5.4178	0	0	0	0	0	0
5.4304	0	0	0	0	0	0
5.443	0	0	0	0	0	0
5.4556	0	0	0	0	0	0
5.4681	0	0	0	0	0	0
5.4807	0	0	0	0	0	0
5.4933	0	0	0	0	0	0
5.5059	0	0	0	0	0	0
5.5184	0	0	0	0	0	0
5.531	0	0	0	0	0	0
5.5436	0	0	0	0	0	0
5.5562	0	0	0	0	0	0
5.5687	0	0	0	0	0	0
5.5813	0	0	0	0	0	0
5.5939	0	0	0	0	0	0
5.6065	0	0	0	0	0	0
5.6191	0	0	0	0	0	0
5.6316	0	0	0	0	0	0
5.6442	0	0	0	0	0	0
5.6568	0	0	0	0	0	0
5.6694	0	0	0	0	0	0
5.6819	0	0	0	0	0	0
5.6945	0	0	0	0	0	0
5.7071	0	0	0	0	0	0
5.7197	0	0	0	0	0	0
5.7322	0	0	0	0	0	0
5.7448	0	0	0	0	0	0
5.7574	0	0	0	0	0	0
5.77	0	0	0	0	0	0
5.7825	0	0	0	0	0	0
5.7951	0	0	0	0	0	0
5.8077	0	0	0	0	0	0
5.8203	0	0	0	0	0	0
5.8328	0	0	0	0	0	0
5.8454	0	0	0	0	0	0
5.858	0	0	0	0	0	0
5.8706	0	0	0	0	0	0
5.8831	0	0	0	0	0	0
5.8957	0	0	0	0	0	0
5.9083	0	0	0	0	0	0
5.9209	0	0	0	0	0	0
5.9334	0	0	0	0	0	0
5.946	0	0	0	0	0	0
5.9586	0	0	0	0	0	0
5.9712	0	0	0	0	0	0
5.9838	0	0	0	0	0	0
5.9963	0	0	0	0	0	0
6.0089	0	0	0	0	0	0
6.0215	0	0	0	0	0	0
6.0341	0	0	0	0	0	0
6.0466	0	0	0	0	0	0
6.0592	0	0	0	0	0	0
6.0718	0	0	0	0	0	0
6.0844	0	0	0	0	0	0
6.0969	0	0	0	0	0	0
6.1095	0	0	0	0	0	0
6.1221	0	0	0	0	0	0
6.1347	0	0	0	0	0	0
6.1472	0	0	0	0	0	0
[truncated: 1 more rows]

## Sheet: Fig. 3B (Band)
Fig. 3 Theoretical calculations of band structure of (B) ZnPB-1
0	-17.2884	-17.2549	-17.2355	-17.0964	-17.0183	-16.9843	-17.0096	-16.9426	-16.9094	-16.9426	-16.8663	-16.8639	-16.8662	-16.8331	-16.8457	-16.8331	-16.8351	-16.7958	-16.8064	-16.788	-16.7765	-16.788	-16.7339	-16.7365	-8.84326	-8.37964	-8.37406	-8.32422	-8.17879	-7.99551	-7.5887	-7.99551	-7.34084	-7.42609	-6.75948	-6.88647	-6.5954	-6.67771	-6.50907	-6.67771	-6.47512	-6.63409	-6.42229	-6.38078	-6.41706	-6.30351	-6.35919	-6.30351	-6.34743
0.02339	-17.2882	-17.2548	-17.2356	-17.0966	-17.0197	-16.9844	-17.0085	-16.9423	-16.9096	-16.9421	-16.8664	-16.8638	-16.8661	-16.8335	-16.8458	-16.8333	-16.8347	-16.7963	-16.8063	-16.7881	-16.7766	-16.7876	-16.7339	-16.7363	-8.84167	-8.38077	-8.3741	-8.29851	-8.17864	-7.99433	-7.59012	-7.97971	-7.34141	-7.4255	-6.76059	-6.88526	-6.59609	-6.67735	-6.51888	-6.6766	-6.45967	-6.63325	-6.42622	-6.38072	-6.41411	-6.30385	-6.37018	-6.30381	-6.34698
0.04677	-17.2876	-17.2545	-17.236	-17.0971	-17.0226	-16.9849	-17.0061	-16.9415	-16.9102	-16.9405	-16.8669	-16.8636	-16.8657	-16.8347	-16.8459	-16.8338	-16.8336	-16.7978	-16.8059	-16.7885	-16.7769	-16.7867	-16.7339	-16.7361	-8.83692	-8.38412	-8.3742	-8.26534	-8.17817	-7.99088	-7.5945	-7.93979	-7.34309	-7.42372	-6.7639	-6.88174	-6.59811	-6.67635	-6.55687	-6.67348	-6.43398	-6.63068	-6.43005	-6.38057	-6.40835	-6.30492	-6.36753	-6.30476	-6.34568
0.07016	-17.2867	-17.254	-17.2367	-17.0979	-17.0262	-16.9858	-17.0035	-16.9402	-16.9111	-16.9379	-16.8676	-16.8632	-16.8651	-16.8366	-16.8462	-16.8347	-16.8319	-16.7997	-16.8053	-16.7892	-16.7773	-16.7858	-16.734	-16.7356	-8.82901	-8.38946	-8.37437	-8.25726	-8.17744	-7.98542	-7.60208	-7.88585	-7.34584	-7.42073	-6.76932	-6.87597	-6.62656	-6.67472	-6.59318	-6.66869	-6.44973	-6.62602	-6.40526	-6.38032	-6.40085	-6.30676	-6.35026	-6.30634	-6.34366
0.09355	-17.2853	-17.2534	-17.2377	-17.0989	-17.0301	-16.987	-17.001	-16.9384	-16.9125	-16.9346	-16.8683	-16.8627	-16.8644	-16.8389	-16.8464	-16.8358	-16.8297	-16.8018	-16.8044	-16.7899	-16.778	-16.7851	-16.734	-16.735	-8.81799	-8.39647	-8.3746	-8.27587	-8.1765	-7.97833	-7.61332	-7.82304	-7.34961	-7.41649	-6.77667	-6.86803	-6.64675	-6.67247	-6.60543	-6.66282	-6.47413	-6.61872	-6.40058	-6.37997	-6.37864	-6.30938	-6.34191	-6.3085	-6.32883
0.11693	-17.2837	-17.2525	-17.2388	-17.1001	-17.0341	-16.9885	-16.9986	-16.9361	-16.9142	-16.9307	-16.8688	-16.8622	-16.8634	-16.8414	-16.8467	-16.8372	-16.8272	-16.804	-16.8034	-16.7873	-16.7788	-16.7847	-16.7341	-16.7342	-8.8039	-8.40476	-8.3749	-8.30078	-8.17544	-7.97004	-7.62872	-7.75398	-7.3543	-7.41095	-6.78568	-6.85804	-6.65801	-6.66964	-6.6103	-6.65654	-6.50006	-6.60816	-6.39598	-6.37953	-6.37817	-6.31287	-6.33857	-6.31122	-6.31019
0.14032	-17.2817	-17.2516	-17.2402	-17.1013	-17.0383	-16.9902	-16.9964	-16.9333	-16.9164	-16.9265	-16.8692	-16.8617	-16.8624	-16.8441	-16.8469	-16.8388	-16.8245	-16.8061	-16.8022	-16.7848	-16.7798	-16.7846	-16.7342	-16.7332	-8.7868	-8.41396	-8.37524	-8.32598	-8.17438	-7.96103	-7.64873	-7.68019	-7.35978	-7.40412	-6.79591	-6.84612	-6.68643	-6.66629	-6.61565	-6.65034	-6.52573	-6.59401	-6.39171	-6.379	-6.37821	-6.31731	-6.33465	-6.31445	-6.29487
0.16371	-17.2795	-17.2505	-17.2416	-17.1024	-17.0424	-16.992	-16.9944	-16.93	-16.9188	-16.9222	-16.8692	-16.8613	-16.8615	-16.8468	-16.847	-16.8405	-16.8218	-16.8081	-16.8009	-16.7854	-16.7809	-16.7818	-16.7344	-16.732	-8.76676	-8.4237	-8.37562	-8.35008	-8.17347	-7.95174	-7.67356	-7.60272	-7.3684	-7.39603	-6.80692	-6.83238	-6.71252	-6.66248	-6.62128	-6.64437	-6.55023	-6.57636	-6.38803	-6.37841	-6.37835	-6.32276	-6.33042	-6.31814	-6.28232
0.18709	-17.277	-17.2492	-17.2432	-17.1035	-17.0466	-16.994	-16.9926	-16.9264	-16.9215	-16.9181	-16.8691	-16.861	-16.8607	-16.8496	-16.8468	-16.8422	-16.819	-16.8099	-16.7995	-16.7864	-16.7822	-16.7791	-16.7345	-16.7307	-8.74386	-8.43364	-8.37604	-8.37264	-8.17292	-7.94253	-7.70304	-7.52235	-7.38108	-7.38675	-6.81819	-6.81688	-6.73666	-6.65827	-6.62706	-6.63851	-6.57299	-6.55563	-6.38512	-6.37778	-6.37856	-6.32928	-6.32626	-6.32221	-6.27203
0.21048	-17.2744	-17.248	-17.2448	-17.1044	-17.0507	-16.9961	-16.991	-16.9224	-16.9243	-16.9145	-16.8687	-16.861	-16.8602	-16.8522	-16.8462	-16.844	-16.8162	-16.8116	-16.798	-16.7878	-16.7835	-16.7765	-16.7347	-16.7293	-8.71821	-8.44349	-8.37649	-8.39346	-8.17304	-7.9337	-7.73654	-7.43966	-7.39184	-7.37645	-6.82927	-6.79966	-6.75919	-6.65377	-6.63285	-6.63267	-6.59355	-6.53239	-6.38298	-6.37716	-6.37882	-6.33682	-6.32218	-6.32658	-6.26354
0.23387	-17.2717	-17.2467	-17.2464	-17.1053	-17.0548	-16.9982	-16.9896	-16.9181	-16.9271	-16.9116	-16.8682	-16.8611	-16.8601	-16.8546	-16.8452	-16.8458	-16.8134	-16.813	-16.7965	-16.7896	-16.785	-16.7739	-16.7349	-16.7278	-8.68995	-8.45302	-8.37694	-8.41247	-8.1742	-7.92551	-7.77304	-7.36537	-7.40064	-7.35513	-6.83979	-6.78071	-6.78034	-6.64906	-6.63861	-6.62677	-6.60964	-6.50739	-6.38154	-6.37671	-6.37909	-6.34518	-6.31853	-6.33114	-6.259
0.25725	-17.2689	-17.2453	-17.2479	-17.1059	-17.0586	-17.0002	-16.9884	-16.9135	-16.9299	-16.9096	-16.8676	-16.8616	-16.8603	-16.8569	-16.8438	-16.8477	-16.8107	-16.8141	-16.795	-16.7917	-16.7848	-16.7716	-16.7352	-16.7264	-8.65923	-8.462	-8.3774	-8.4296	-8.17695	-7.9181	-7.81122	-7.35383	-7.40762	-7.26917	-6.84948	-6.76	-6.80016	-6.644	-6.64429	-6.62079	-6.61536	-6.48157	-6.38068	-6.37689	-6.37925	-6.35383	-6.31528	-6.3358	-6.25584
0.28064	-17.2662	-17.244	-17.2494	-17.1064	-17.0623	-17.0022	-16.9874	-16.9087	-16.9326	-16.9086	-16.8669	-16.8622	-16.8607	-16.859	-16.8421	-16.8497	-16.8081	-16.8149	-16.7936	-16.7939	-16.7847	-16.7695	-16.7354	-16.725	-8.62621	-8.47027	-8.37785	-8.4448	-8.18201	-7.91157	-7.84953	-7.34219	-7.41305	-7.18213	-6.85814	-6.73748	-6.81856	-6.61479	-6.64989	-6.60208	-6.62011	-6.45611	-6.38025	-6.37916	-6.37938	-6.36117	-6.31244	-6.34043	-6.25205
0.30403	-17.2636	-17.2428	-17.2508	-17.1068	-17.0656	-17.004	-16.9865	-16.9083	-16.935	-16.9038	-16.8662	-16.863	-16.8613	-16.8608	-16.8402	-16.8518	-16.8057	-16.8154	-16.7922	-16.7963	-16.7848	-16.7675	-16.7356	-16.7237	-8.59112	-8.47769	-8.37827	-8.45804	-8.19035	-7.90597	-7.88622	-7.33088	-7.4172	-7.09434	-6.86569	-6.71311	-6.83531	-6.60886	-6.65543	-6.55854	-6.62404	-6.43259	-6.38011	-6.38599	-6.37962	-6.36472	-6.31001	-6.34485	-6.24796
0.32741	-17.2612	-17.2417	-17.252	-17.1071	-17.0686	-17.0056	-16.9858	-16.9087	-16.9372	-16.8988	-16.8656	-16.8638	-16.862	-16.8625	-16.8381	-16.8542	-16.8033	-16.8156	-16.7913	-16.7987	-16.7851	-16.7659	-16.7358	-16.7226	-8.55425	-8.48415	-8.37866	-8.46929	-8.20307	-7.9013	-7.91944	-7.32034	-7.42032	-7.00614	-6.87208	-6.68692	-6.85016	-6.60315	-6.66089	-6.51438	-6.62722	-6.41335	-6.38016	-6.39646	-6.3799	-6.36504	-6.30798	-6.34898	-6.24391
0.3508	-17.259	-17.2408	-17.253	-17.1073	-17.0712	-17.007	-16.9852	-16.9093	-16.9391	-16.8939	-16.865	-16.8646	-16.8626	-16.8638	-16.8364	-16.8568	-16.8011	-16.8155	-16.7927	-16.801	-16.7857	-16.7645	-16.736	-16.7216	-8.51595	-8.48955	-8.37899	-8.47852	-8.21449	-7.89756	-7.94748	-7.311	-7.4226	-6.91792	-6.87728	-6.65902	-6.8628	-6.59779	-6.66647	-6.47104	-6.62975	-6.41444	-6.38037	-6.39495	-6.38017	-6.364	-6.30635	-6.35263	-6.24019
0.37419	-17.2573	-17.24	-17.2538	-17.1074	-17.0733	-17.0082	-16.9848	-16.91	-16.9406	-16.8892	-16.8646	-16.8653	-16.8631	-16.8648	-16.835	-16.8596	-16.7991	-16.8152	-16.7939	-16.803	-16.7864	-16.7635	-16.7362	-16.7208	-8.47674	-8.49381	-8.37926	-8.48571	-8.20042	-7.89469	-7.96914	-7.30327	-7.42421	-6.83021	-6.8813	-6.62988	-6.87295	-6.59282	-6.6715	-6.43301	-6.63166	-6.4309	-6.38054	-6.38532	-6.38042	-6.3625	-6.30509	-6.35566	-6.23705
0.39757	-17.256	-17.2394	-17.2544	-17.1075	-17.0749	-17.009	-16.9845	-16.9107	-16.9417	-16.8848	-16.8642	-16.8658	-16.8636	-16.8656	-16.834	-16.8625	-16.7974	-16.8148	-16.7949	-16.8048	-16.7871	-16.7627	-16.7363	-16.7202	-8.43754	-8.4969	-8.37946	-8.49088	-8.18422	-7.89267	-7.9841	-7.29749	-7.42528	-6.74412	-6.88416	-6.6023	-6.88039	-6.58633	-6.67497	-6.45711	-6.63301	-6.40091	-6.38067	-6.37927	-6.38061	-6.36563	-6.3042	-6.36108	-6.23468
0.42096	-17.2552	-17.239	-17.2548	-17.1075	-17.0758	-17.0095	-16.9843	-16.9111	-16.9424	-16.8814	-16.864	-16.8662	-16.8638	-16.8661	-16.8333	-16.8651	-16.7962	-16.8144	-16.7955	-16.8059	-16.7877	-16.7622	-16.7364	-16.7199	-8.40076	-8.49876	-8.37959	-8.49398	-8.16977	-7.89147	-7.99272	-7.29391	-7.42589	-6.66359	-6.88587	-6.59111	-6.88491	-6.56579	-6.67701	-6.48377	-6.6338	-6.45464	-6.38074	-6.376	-6.38073	-6.3675	-6.30367	-6.36011	-6.2332
0.44435	-17.2549	-17.2389	-17.2549	-17.1076	-17.0761	-17.0097	-16.9843	-16.9113	-16.9426	-16.8799	-16.8639	-16.8663	-16.8639	-16.8662	-16.8331	-16.8662	-16.7958	-16.8142	-16.7958	-16.8064	-16.788	-16.762	-16.7365	-16.7197	-8.37964	-8.4994	-8.37964	-8.49502	-8.16363	-7.89108	-7.99551	-7.2927	-7.42609	-6.61984	-6.88647	-6.58955	-6.88647	-6.54957	-6.67771	-6.50009	-6.63409	-6.50009	-6.38078	-6.3749	-6.38078	-6.36068	-6.30351	-6.36068	-6.23272
0.44435	-17.2549	-17.2389	-17.2549	-17.1076	-17.0761	-17.0097	-16.9843	-16.9113	-16.9426	-16.8799	-16.8639	-16.8663	-16.8639	-16.8662	-16.8331	-16.8662	-16.7958	-16.8142	-16.7958	-16.8064	-16.788	-16.762	-16.7365	-16.7197	-8.37964	-8.4994	-8.37964	-8.49502	-8.16363	-7.89108	-7.99551	-7.2927	-7.42609	-6.61984	-6.88647	-6.58955	-6.88647	-6.54957	-6.67771	-6.50009	-6.63409	-6.50009	-6.38078	-6.3749	-6.38078	-6.36068	-6.30351	-6.36068	-6.23272
0.46088	-17.255	-17.2391	-17.2549	-17.1075	-17.0759	-17.0097	-16.9842	-16.9111	-16.9425	-16.8808	-16.8639	-16.8663	-16.8639	-16.8661	-16.8332	-16.8654	-16.7959	-16.8142	-16.7957	-16.8062	-16.7878	-16.7621	-16.7364	-16.7198	-8.39056	-8.49942	-8.38081	-8.49417	-8.16685	-7.89081	-7.99413	-7.29356	-7.42609	-6.6511	-6.88615	-6.59106	-6.88551	-6.56576	-6.67726	-6.49984	-6.63407	-6.46331	-6.38076	-6.37554	-6.38075	-6.36459	-6.30367	-6.36032	-6.23289
0.47742	-17.2551	-17.2395	-17.255	-17.1075	-17.0755	-17.0097	-16.9842	-16.9108	-16.9422	-16.883	-16.8639	-16.8663	-16.8639	-16.8657	-16.8336	-16.8634	-16.7962	-16.814	-16.7957	-16.8056	-16.7873	-16.7625	-16.7364	-16.72	-8.4121	-8.4995	-8.38429	-8.49037	-8.17576	-7.89001	-7.99008	-7.29612	-7.42609	-6.71562	-6.88532	-6.60239	-6.88271	-6.58589	-6.676	-6.4991	-6.63409	-6.40058	-6.38072	-6.3772	-6.38067	-6.37277	-6.3042	-6.36044	-6.23344
0.49396	-17.2554	-17.2402	-17.2551	-17.1075	-17.0747	-17.0097	-16.9842	-16.9104	-16.9416	-16.8859	-16.864	-16.8663	-16.8638	-16.8651	-16.8343	-16.8611	-16.7967	-16.8138	-16.7957	-16.8046	-16.7865	-16.763	-16.7364	-16.7202	-8.43588	-8.49964	-8.38981	-8.48286	-8.18866	-7.88871	-7.98361	-7.30033	-7.42609	-6.78592	-6.88395	-6.62269	-6.87799	-6.59064	-6.67389	-6.49786	-6.63412	-6.39613	-6.38068	-6.37944	-6.38053	-6.36348	-6.30508	-6.35861	-6.23437
0.51049	-17.2557	-17.2411	-17.2553	-17.1074	-17.0736	-17.0097	-16.9842	-16.9098	-16.9408	-16.8891	-16.864	-16.8663	-16.8637	-16.8642	-16.8351	-16.8584	-16.7973	-16.8134	-16.7957	-16.8033	-16.7856	-16.7637	-16.7364	-16.7205	-8.45978	-8.49983	-8.39707	-8.47203	-8.2039	-7.8869	-7.97508	-7.3061	-7.42609	-6.8577	-6.88209	-6.62487	-6.8713	-6.59278	-6.6709	-6.49615	-6.63417	-6.41422	-6.38066	-6.38196	-6.38034	-6.36513	-6.30629	-6.35726	-6.23568
0.52703	-17.2561	-17.2423	-17.2555	-17.1073	-17.0723	-17.0097	-16.9842	-16.9093	-16.9399	-16.8925	-16.864	-16.8663	-16.8636	-16.8632	-16.8362	-16.8558	-16.7979	-16.8129	-16.7957	-16.8017	-16.7847	-16.7646	-16.7364	-16.721	-8.48313	-8.50006	-8.40566	-8.45814	-8.21384	-7.88464	-7.96494	-7.31328	-7.4261	-6.9297	-6.87983	-6.62761	-6.86255	-6.60044	-6.66703	-6.49399	-6.63423	-6.39998	-6.38069	-6.38458	-6.38008	-6.37147	-6.30782	-6.35571	-6.23738
0.54357	-17.2566	-17.2436	-17.2557	-17.1071	-17.0706	-17.0097	-16.9842	-16.9088	-16.9387	-16.8959	-16.8641	-16.8663	-16.8635	-16.862	-16.8375	-16.8531	-16.7984	-16.8123	-16.7957	-16.7997	-16.7837	-16.7658	-16.7364	-16.7215	-8.50556	-8.50034	-8.41518	-8.44138	-8.18876	-7.88196	-7.9536	-7.32173	-7.4261	-7.00138	-6.87722	-6.63089	-6.85161	-6.60493	-6.66226	-6.49141	-6.63429	-6.40994	-6.38082	-6.38721	-6.37976	-6.38081	-6.30962	-6.35401	-6.23947
0.5601	-17.2572	-17.2451	-17.2559	-17.1069	-17.0688	-17.0097	-16.9842	-16.9087	-16.9375	-16.8993	-16.8642	-16.8663	-16.8633	-16.8607	-16.839	-16.8505	-16.799	-16.8115	-16.7957	-16.7976	-16.7827	-16.7671	-16.7364	-16.7221	-8.52688	-8.50066	-8.42526	-8.42196	-8.16462	-7.87891	-7.94152	-7.33121	-7.4261	-7.07227	-6.87437	-6.63949	-6.83837	-6.60935	-6.65657	-6.48844	-6.63436	-6.42225	-6.38111	-6.38979	-6.37935	-6.37435	-6.31165	-6.35219	-6.24196
0.57664	-17.2577	-17.2466	-17.2562	-17.1067	-17.0667	-17.0097	-16.9842	-16.9095	-16.936	-16.9025	-16.8643	-16.8663	-16.8632	-16.8594	-16.8405	-16.8481	-16.7994	-16.8106	-16.7957	-16.7952	-16.7817	-16.7686	-16.7364	-16.7228	-8.54691	-8.501	-8.43556	-8.40019	-8.14167	-7.87553	-7.92911	-7.3415	-7.4261	-7.14186	-6.87136	-6.66441	-6.8227	-6.61354	-6.64998	-6.48514	-6.63444	-6.43491	-6.38164	-6.39228	-6.37885	-6.36679	-6.31386	-6.35026	-6.24486
0.59318	-17.2583	-17.2482	-17.2565	-17.1064	-17.0645	-17.0097	-16.9842	-16.9118	-16.9345	-16.9057	-16.8644	-16.8663	-16.863	-16.8581	-16.8422	-16.8457	-16.7998	-16.8096	-16.7964	-16.7927	-16.7808	-16.7702	-16.7364	-16.7235	-8.56555	-8.50135	-8.44578	-8.37654	-8.12014	-7.87192	-7.91672	-7.35231	-7.42611	-7.20915	-6.86829	-6.69052	-6.80448	-6.61739	-6.64254	-6.48153	-6.63452	-6.44738	-6.3825	-6.39463	-6.37825	-6.36713	-6.31616	-6.34821	-6.24814
0.60971	-17.2589	-17.2498	-17.2568	-17.1061	-17.0621	-17.0097	-16.9842	-16.9146	-16.9329	-16.9074	-16.8645	-16.8663	-16.8629	-16.8568	-16.8438	-16.8436	-16.8002	-16.8085	-16.7979	-16.7902	-16.7799	-16.772	-16.7364	-16.7243	-8.58268	-8.50172	-8.45566	-8.35182	-8.10023	-7.86881	-7.90466	-7.36335	-7.42611	-7.271	-6.86526	-6.71658	-6.78358	-6.62086	-6.6346	-6.48157	-6.63433	-6.4607	-6.38378	-6.39684	-6.37753	-6.36743	-6.31849	-6.34415	-6.25181
0.62625	-17.2595	-17.2513	-17.257	-17.1058	-17.0596	-17.0097	-16.9842	-16.9173	-16.9313	-16.9084	-16.8647	-16.8663	-16.8627	-16.8558	-16.8455	-16.8415	-16.8005	-16.8073	-16.7994	-16.7878	-16.7791	-16.7737	-16.7364	-16.7251	-8.59821	-8.50209	-8.46498	-8.3275	-8.0821	-7.86693	-7.89321	-7.38234	-7.42612	-7.31629	-6.86235	-6.74171	-6.75992	-6.62394	-6.63467	-6.48712	-6.62546	-6.47371	-6.38557	-6.39887	-6.37668	-6.36771	-6.3207	-6.33644	-6.25581
0.64279	-17.26	-17.2528	-17.2573	-17.1055	-17.0571	-17.0097	-16.9842	-16.9196	-16.9296	-16.9098	-16.8649	-16.8663	-16.8625	-16.8549	-16.8471	-16.8397	-16.8008	-16.8064	-16.8007	-16.7854	-16.7784	-16.7754	-16.7364	-16.726	-8.61208	-8.50245	-8.47358	-8.30632	-8.0659	-7.86493	-7.88262	-7.43299	-7.42612	-7.33663	-6.85963	-6.7652	-6.73343	-6.62662	-6.63475	-6.50106	-6.61613	-6.47781	-6.38792	-6.40071	-6.3757	-6.36796	-6.32273	-6.33468	-6.26007
0.65933	-17.2605	-17.2542	-17.2575	-17.1052	-17.0547	-17.0096	-16.9842	-16.9215	-16.9281	-16.9114	-16.8651	-16.8663	-16.8624	-16.8542	-16.8486	-16.8381	-16.8022	-16.8064	-16.801	-16.7848	-16.7778	-16.7767	-16.7364	-16.7268	-8.62422	-8.50279	-8.4813	-8.29302	-8.05172	-7.86282	-7.87307	-7.49182	-7.42612	-7.34611	-6.85719	-6.78651	-6.70411	-6.62891	-6.63482	-6.51863	-6.60662	-6.48346	-6.39082	-6.40233	-6.37458	-6.36818	-6.32449	-6.33313	-6.26449
0.67586	-17.261	-17.2554	-17.2578	-17.105	-17.0523	-17.0096	-16.9842	-16.9229	-16.9266	-16.9134	-16.8654	-16.8663	-16.8623	-16.8538	-16.85	-16.8367	-16.8034	-16.8064	-16.8011	-16.7855	-16.7772	-16.7771	-16.7364	-16.7277	-8.63457	-8.5031	-8.48801	-8.29263	-8.03965	-7.86058	-7.86474	-7.5509	-7.42612	-7.35209	-6.85506	-6.80522	-6.67771	-6.63083	-6.63488	-6.53389	-6.59725	-6.48705	-6.39418	-6.40373	-6.37336	-6.36837	-6.32592	-6.3318	-6.26893
0.6924	-17.2614	-17.2564	-17.2579	-17.1049	-17.05	-17.0096	-16.9843	-16.9238	-16.9253	-16.9154	-16.8656	-16.8663	-16.8622	-16.8535	-16.8512	-16.8355	-16.8044	-16.8065	-16.8013	-16.7873	-16.7768	-16.777	-16.7364	-16.7284	-8.64311	-8.50337	-8.49363	-8.30487	-8.02973	-7.85815	-7.85775	-7.60767	-7.42612	-7.35635	-6.85327	-6.82098	-6.67771	-6.63237	-6.63493	-6.54657	-6.58844	-6.48943	-6.39777	-6.40489	-6.37209	-6.36853	-6.32702	-6.33069	-6.2805
0.70894	-17.2617	-17.2572	-17.2581	-17.1048	-17.0481	-17.0096	-16.9843	-16.9242	-16.9242	-16.9174	-16.8658	-16.8663	-16.8621	-16.8534	-16.8521	-16.8345	-16.8053	-16.8065	-16.8014	-16.7896	-16.7764	-16.7766	-16.7364	-16.729	-8.64977	-8.50359	-8.49808	-8.32383	-8.02199	-7.85529	-7.8522	-7.66025	-7.42612	-7.35943	-6.85186	-6.83354	-6.67771	-6.63355	-6.59994	-6.55651	-6.58071	-6.49104	-6.40127	-6.40581	-6.37086	-6.36866	-6.32781	-6.32982	-6.30154
0.72547	-17.2619	-17.2578	-17.2582	-17.1048	-17.0466	-17.0096	-16.9843	-16.9241	-16.9234	-16.9193	-16.8661	-16.8662	-16.862	-16.8533	-16.8528	-16.8337	-16.8059	-16.8052	-16.8014	-16.7921	-16.7762	-16.7763	-16.7364	-16.7295	-8.65456	-8.50376	-8.50129	-8.34309	-8.01645	-7.85168	-7.84818	-7.70604	-7.42613	-7.36154	-6.85085	-6.84265	-6.67771	-6.63438	-6.57462	-6.56363	-6.56064	-6.49209	-6.40425	-6.40647	-6.37595	-6.36875	-6.32832	-6.3292	-6.30148
0.74201	-17.262	-17.2582	-17.2583	-17.1047	-17.0456	-17.0096	-16.9843	-16.9235	-16.9229	-16.9209	-16.8662	-16.8662	-16.862	-16.8533	-16.8532	-16.8333	-16.8063	-16.8028	-16.8015	-16.7945	-16.776	-16.776	-16.7364	-16.7298	-8.65743	-8.50386	-8.50324	-8.35738	-8.01313	-7.84738	-7.84575	-7.74007	-7.42613	-7.36277	-6.85024	-6.84817	-6.67772	-6.63487	-6.57067	-6.56789	-6.52942	-6.49269	-6.42084	-6.40686	-6.40628	-6.3688	-6.32861	-6.32882	-6.30143
0.75855	-17.2621	-17.2583	-17.2583	-17.1048	-17.0453	-17.0096	-16.9843	-16.9227	-16.9227	-16.9221	-16.8662	-16.8662	-16.862	-16.8533	-16.8533	-16.8331	-16.8064	-16.8015	-16.8015	-16.7957	-16.776	-16.776	-16.7364	-16.7299	-8.65839	-8.50389	-8.50389	-8.36269	-8.01203	-7.84495	-7.84495	-7.75355	-7.42613	-7.36317	-6.85004	-6.85004	-6.67772	-6.63504	-6.5693	-6.5693	-6.52844	-6.49288	-6.4502	-6.407	-6.407	-6.36882	-6.32871	-6.32871	-6.30142
0.75855	-17.2621	-17.2583	-17.2583	-17.1048	-17.0453	-17.0096	-16.9843	-16.9227	-16.9227	-16.9221	-16.8662	-16.8662	-16.862	-16.8533	-16.8533	-16.8331	-16.8064	-16.8015	-16.8015	-16.7957	-16.776	-16.776	-16.7364	-16.7299	-8.65839	-8.50389	-8.50389	-8.36269	-8.01203	-7.84495	-7.84495	-7.75355	-7.42613	-7.36317	-6.85004	-6.85004	-6.67772	-6.63504	-6.5693	-6.5693	-6.52844	-6.49288	-6.4502	-6.407	-6.407	-6.36882	-6.32871	-6.32871	-6.30142
0.78193	-17.2639	-17.2583	-17.2567	-17.1047	-17.0451	-17.0093	-16.9844	-16.9229	-16.9226	-16.9222	-16.8663	-16.8662	-16.8622	-16.8532	-16.8532	-16.8331	-16.8064	-16.8015	-16.8016	-16.7957	-16.7762	-16.776	-16.7363	-16.7299	-8.66399	-8.50324	-8.50386	-8.36187	-8.02017	-7.84575	-7.84532	-7.75465	-7.42518	-7.36362	-6.84939	-6.85024	-6.67718	-6.63503	-6.56972	-6.57067	-6.52744	-6.5206	-6.45075	-6.40628	-6.40662	-6.36908	-6.32913	-6.32861	-6.30196
0.80532	-17.2671	-17.2582	-17.2542	-17.1045	-17.0445	-17.0084	-16.985	-16.9234	-16.922	-16.9227	-16.8663	-16.8661	-16.8627	-16.8528	-16.8528	-16.8331	-16.8064	-16.8014	-16.8019	-16.7957	-16.7768	-16.7762	-16.736	-16.7301	-8.67948	-8.50129	-8.50375	-8.3594	-8.04101	-7.84818	-7.84645	-7.75796	-7.42235	-7.36496	-6.84745	-6.85085	-6.67562	-6.63501	-6.57086	-6.57462	-6.52451	-6.5323	-6.45238	-6.40425	-6.40554	-6.3698	-6.33034	-6.32832	-6.30357
0.82871	-17.2706	-17.2581	-17.2518	-17.1043	-17.0434	-17.0071	-16.9859	-16.9242	-16.921	-16.9234	-16.8663	-16.8658	-16.8636	-16.8521	-16.8524	-16.8331	-16.8079	-16.8014	-16.8025	-16.7957	-16.7779	-16.7764	-16.7354	-16.7303	-8.702	-8.49808	-8.50356	-8.35531	-8.06724	-7.8522	-7.84826	-7.76343	-7.41774	-7.36715	-6.84415	-6.85186	-6.67315	-6.63497	-6.57246	-6.58071	-6.51994	-6.53688	-6.45488	-6.40127	-6.40392	-6.32868	-6.33214	-6.32781	-6.30626
0.85209	-17.2744	-17.2579	-17.2496	-17.1039	-17.042	-17.0054	-16.9871	-16.9253	-16.9197	-16.9244	-16.8663	-16.8656	-16.8645	-16.8512	-16.8519	-16.8331	-16.8104	-16.8013	-16.8032	-16.7957	-16.7794	-16.7768	-16.7347	-16.7305	-8.72872	-8.49363	-8.50324	-8.3496	-8.09174	-7.85775	-7.85068	-7.77103	-7.41148	-7.37012	-6.83942	-6.85327	-6.66992	-6.6372	-6.57426	-6.58844	-6.51405	-6.54295	-6.45805	-6.39777	-6.40192	-6.32702	-6.3343	-6.30163	-6.31002
0.87548	-17.2782	-17.2578	-17.2477	-17.1035	-17.0403	-17.0035	-16.9885	-16.9266	-16.9181	-16.9256	-16.8663	-16.8654	-16.8654	-16.85	-16.8514	-16.8331	-16.8128	-16.8011	-16.8041	-16.7957	-16.7811	-16.7772	-16.7337	-16.7308	-8.75751	-8.48801	-8.50282	-8.34233	-8.10754	-7.86474	-7.85362	-7.78063	-7.40376	-7.3738	-6.83314	-6.85506	-6.66609	-6.672	-6.57609	-6.59725	-6.50722	-6.55019	-6.46168	-6.39418	-6.39971	-6.32592	-6.33665	-6.30175	-6.31485
0.89887	-17.282	-17.2575	-17.246	-17.103	-17.0381	-17.0014	-16.9902	-16.9281	-16.9161	-16.9269	-16.8663	-16.8651	-16.8662	-16.8486	-16.8511	-16.8331	-16.8149	-16.801	-16.8051	-16.7957	-16.7832	-16.7778	-16.7326	-16.7312	-8.78696	-8.4813	-8.50233	-8.33354	-8.10881	-7.87307	-7.85695	-7.79217	-7.39481	-7.37807	-6.82518	-6.85719	-6.66184	-6.67771	-6.57782	-6.60662	-6.49995	-6.55828	-6.46559	-6.39082	-6.39738	-6.32449	-6.33906	-6.30189	-6.32072
0.92225	-17.2859	-17.2573	-17.2446	-17.1024	-17.0357	-16.9993	-16.9921	-16.9296	-16.9139	-16.9285	-16.867	-16.8649	-16.8662	-16.8471	-16.851	-16.8331	-16.8166	-16.8007	-16.8062	-16.7957	-16.7852	-16.7784	-16.7314	-16.7316	-8.81612	-8.47358	-8.50178	-8.32328	-8.09555	-7.88262	-7.86057	-7.80549	-7.38491	-7.3828	-6.81542	-6.85963	-6.6573	-6.67771	-6.57941	-6.61613	-6.49307	-6.56689	-6.46964	-6.38792	-6.39502	-6.32273	-6.34147	-6.30203	-6.32761
0.94564	-17.2897	-17.257	-17.2433	-17.1017	-17.033	-16.9973	-16.9941	-16.9313	-16.9114	-16.9301	-16.8675	-16.8647	-16.8662	-16.8455	-16.851	-16.8331	-16.8178	-16.8005	-16.8064	-16.7957	-16.7864	-16.7791	-16.7301	-16.7321	-8.84431	-8.46498	-8.5012	-8.31164	-8.07311	-7.89321	-7.86434	-7.82045	-7.37432	-7.38787	-6.80371	-6.86235	-6.65261	-6.6777	-6.58081	-6.62546	-6.48156	-6.57573	-6.46955	-6.38557	-6.39267	-6.3207	-6.34381	-6.30219	-6.33546
0.96903	-17.2933	-17.2568	-17.2423	-17.1011	-17.0301	-16.9952	-16.9961	-16.9329	-16.9086	-16.9318	-16.8678	-16.8645	-16.8662	-16.8438	-16.8512	-16.8331	-16.8187	-16.8002	-16.8064	-16.7957	-16.7881	-16.7799	-16.7287	-16.7326	-8.87104	-8.45566	-8.50061	-8.29872	-8.04661	-7.90466	-7.86815	-7.83687	-7.35437	-7.39311	-6.7899	-6.86526	-6.64787	-6.6777	-6.58199	-6.63433	-6.4777	-6.5845	-6.45913	-6.38378	-6.39038	-6.31849	-6.34606	-6.30237	-6.33839
0.99241	-17.2968	-17.2565	-17.2414	-17.1004	-17.0271	-16.9933	-16.9982	-16.9345	-16.9065	-16.9334	-16.8678	-16.8644	-16.8662	-16.8422	-16.8517	-16.8331	-16.8191	-16.7998	-16.8064	-16.7957	-16.7901	-16.7808	-16.7273	-16.7331	-8.896	-8.44578	-8.50002	-8.28461	-8.01913	-7.91672	-7.87052	-7.85453	-7.34113	-7.39835	-6.77389	-6.86829	-6.64322	-6.6777	-6.58295	-6.64254	-6.47549	-6.593	-6.43921	-6.3825	-6.38815	-6.31616	-6.35362	-6.30254	-6.34051
1.0158	-17.3001	-17.2562	-17.2407	-17.0997	-17.0242	-16.9915	-17.0003	-16.936	-16.9052	-16.9351	-16.8677	-16.8643	-16.8662	-16.8405	-16.8525	-16.8331	-16.8191	-16.7994	-16.8064	-16.7949	-16.7922	-16.7817	-16.7259	-16.7336	-8.91887	-8.43556	-8.49947	-8.26948	-7.99247	-7.92911	-7.87203	-7.87317	-7.33186	-7.40347	-6.75557	-6.87136	-6.63877	-6.6777	-6.58363	-6.64998	-6.46814	-6.60101	-6.41819	-6.38164	-6.386	-6.31386	-6.36375	-6.3027	-6.3428
1.03919	-17.303	-17.2559	-17.2402	-17.099	-17.0213	-16.9899	-17.0022	-16.9375	-16.9026	-16.9367	-16.8675	-16.8642	-16.8662	-16.839	-16.8536	-16.8331	-16.8189	-16.799	-16.8064	-16.7935	-16.7945	-16.7827	-16.7246	-16.7342	-8.93947	-8.42526	-8.49895	-8.25352	-7.96772	-7.94152	-7.87326	-7.89251	-7.32385	-7.4083	-6.73488	-6.87437	-6.63462	-6.67769	-6.58393	-6.65657	-6.45878	-6.60837	-6.39923	-6.38111	-6.38395	-6.31165	-6.3664	-6.30286	-6.34521
1.06257	-17.3057	-17.2557	-17.2398	-17.0984	-17.0185	-16.9885	-17.004	-16.9387	-16.899	-16.9381	-16.8672	-16.8641	-16.8662	-16.8375	-16.855	-16.8331	-16.8183	-16.7984	-16.8064	-16.7921	-16.7968	-16.7837	-16.7234	-16.7347	-8.95761	-8.41518	-8.49848	-8.237	-7.94564	-7.9536	-7.87411	-7.91219	-7.31655	-7.41273	-6.7118	-6.87722	-6.61737	-6.67769	-6.58351	-6.66226	-6.44675	-6.61495	-6.38874	-6.38082	-6.38201	-6.30962	-6.36594	-6.30301	-6.34771
1.08596	-17.308	-17.2555	-17.2395	-17.0978	-17.016	-16.9872	-17.0056	-16.9399	-16.8951	-16.9394	-16.8669	-16.864	-16.8662	-16.8362	-16.8568	-16.8331	-16.8177	-16.7979	-16.8064	-16.7909	-16.7991	-16.7847	-16.7223	-16.7352	-8.97318	-8.40566	-8.49809	-8.22029	-7.92684	-7.96494	-7.87444	-7.93176	-7.30991	-7.41665	-6.68643	-6.87983	-6.60065	-6.67769	-6.58101	-6.66703	-6.43172	-6.62067	-6.39861	-6.38069	-6.38019	-6.30782	-6.36534	-6.30316	-6.35028
1.10935	-17.31	-17.2553	-17.2392	-17.0973	-17.0139	-16.9861	-17.007	-16.9408	-16.8911	-16.9405	-16.8667	-16.864	-16.8662	-16.8351	-16.8588	-16.8331	-16.8169	-16.7973	-16.8064	-16.7899	-16.8012	-16.7856	-16.7214	-16.7356	-8.98605	-8.39707	-8.4978	-8.2395	-7.91187	-7.97508	-7.87403	-7.95058	-7.30409	-7.41996	-6.65897	-6.88209	-6.59605	-6.67768	-6.57371	-6.6709	-6.41495	-6.62542	-6.38893	-6.38066	-6.37854	-6.30629	-6.36453	-6.30327	-6.35285
1.13273	-17.3115	-17.2551	-17.2391	-17.0969	-17.0121	-16.9853	-17.0082	-16.9416	-16.8873	-16.9414	-16.8665	-16.864	-16.8662	-16.8343	-16.8611	-16.8331	-16.816	-16.7967	-16.8064	-16.7891	-16.8031	-16.7865	-16.7207	-16.7359	-8.99615	-8.38981	-8.49767	-8.26533	-7.90122	-7.98361	-7.87256	-7.96781	-7.29929	-7.42261	-6.63003	-6.88395	-6.59181	-6.67768	-6.56479	-6.67389	-6.43382	-6.62918	-6.38149	-6.38068	-6.3771	-6.30508	-6.36188	-6.30337	-6.35531
1.15612	-17.3126	-17.255	-17.239	-17.0966	-17.0108	-16.9847	-17.009	-16.9422	-16.8837	-16.9421	-16.8664	-16.8639	-16.8662	-16.8336	-16.8636	-16.8331	-16.8152	-16.7962	-16.8064	-16.7885	-16.8048	-16.7873	-16.7202	-16.7362	-9.0034	-8.38429	-8.49783	-8.29054	-7.89488	-7.99008	-7.87016	-7.98217	-7.29569	-7.42453	-6.6211	-6.88532	-6.59001	-6.67768	-6.55792	-6.676	-6.45754	-6.63189	-6.38112	-6.38072	-6.37594	-6.3042	-6.3616	-6.30344	-6.35969
1.17951	-17.3133	-17.2549	-17.2389	-17.0965	-17.0099	-16.9844	-17.0095	-16.9425	-16.881	-16.9425	-16.8663	-16.8639	-16.8662	-16.8332	-16.8655	-16.8331	-16.8145	-16.7959	-16.8064	-16.7881	-16.8059	-16.7878	-16.7199	-16.7364	-9.00777	-8.38081	-8.49868	-8.31298	-7.89191	-7.99413	-7.86787	-7.99198	-7.29346	-7.42569	-6.62015	-6.88615	-6.58976	-6.67768	-6.55314	-6.67726	-6.48388	-6.63352	-6.37594	-6.38076	-6.37517	-6.30367	-6.36041	-6.30348	-6.3599
1.20289	-17.3135	-17.2549	-17.2389	-17.0964	-17.0097	-16.9843	-17.0097	-16.9426	-16.8799	-16.9426	-16.8663	-16.8639	-16.8663	-16.8331	-16.8662	-16.8331	-16.8142	-16.7958	-16.8064	-16.788	-16.8064	-16.788	-16.7197	-16.7365	-9.00924	-8.37964	-8.4994	-8.32422	-7.89108	-7.99551	-7.86695	-7.99551	-7.2927	-7.42609	-6.61626	-6.88647	-6.58955	-6.67771	-6.54957	-6.67771	-6.50009	-6.63409	-6.3749	-6.38078	-6.3749	-6.30351	-6.36068	-6.30351	-6.35978
1.20289	-17.3135	-17.2549	-17.2389	-17.0964	-17.0097	-16.9843	-17.0097	-16.9426	-16.8799	-16.9426	-16.8663	-16.8639	-16.8663	-16.8331	-16.8662	-16.8331	-16.8142	-16.7958	-16.8064	-16.788	-16.8064	-16.788	-16.7197	-16.7365	-9.00924	-8.37964	-8.4994	-8.32422	-7.89108	-7.99551	-7.86695	-7.99551	-7.2927	-7.42609	-6.61626	-6.88647	-6.58955	-6.67771	-6.54957	-6.67771	-6.50009	-6.63409	-6.3749	-6.38078	-6.3749	-6.30351	-6.36068	-6.30351	-6.35978
1.23154	-17.3132	-17.255	-17.239	-17.0965	-17.0102	-16.9844	-17.0095	-16.9425	-16.8814	-16.9423	-16.8665	-16.8639	-16.8662	-16.8334	-16.8651	-16.8331	-16.8144	-16.796	-16.8063	-16.7881	-16.8059	-16.7876	-16.7199	-16.7363	-9.00704	-8.38202	-8.49876	-8.30492	-7.89147	-7.99571	-7.86839	-7.98577	-7.29391	-7.4255	-6.62031	-6.88554	-6.59111	-6.67751	-6.56579	-6.67685	-6.48377	-6.63324	-6.37604	-6.38073	-6.376	-6.30385	-6.36011	-6.30364	-6.35929
1.26018	-17.3121	-17.2551	-17.2394	-17.0969	-17.0116	-16.985	-17.009	-16.942	-16.8848	-16.9413	-16.8668	-16.864	-16.8658	-16.8341	-16.8625	-16.8333	-16.8148	-16.7967	-16.8061	-16.7885	-16.8048	-16.7868	-16.7202	-16.7361	-9.00048	-8.3893	-8.4969	-8.27392	-7.89267	-7.99629	-7.87272	-7.96051	-7.29749	-7.42376	-6.62174	-6.88283	-6.6023	-6.67701	-6.58633	-6.67445	-6.45711	-6.63072	-6.37927	-6.38063	-6.37917	-6.30492	-6.36108	-6.30411	-6.35791
1.28882	-17.3105	-17.2553	-17.24	-17.0974	-17.014	-16.9858	-17.0082	-16.9412	-16.8892	-16.9396	-16.8675	-16.864	-16.8653	-16.8353	-16.8596	-16.8335	-16.8152	-16.7976	-16.8057	-16.7891	-16.803	-16.7857	-16.7208	-16.7357	-8.98958	-8.40161	-8.49381	-8.24504	-7.89469	-7.99724	-7.87989	-7.92622	-7.30327	-7.4209	-6.62988	-6.8783	-6.62404	-6.67619	-6.59282	-6.67074	-6.43301	-6.62631	-6.38532	-6.38047	-6.37499	-6.30667	-6.3625	-6.3049	-6.32527
1.31746	-17.3082	-17.2556	-17.2408	-17.0982	-17.0172	-16.987	-17.007	-16.9402	-16.8939	-16.9374	-16.8683	-16.8641	-16.8646	-16.8368	-16.8568	-16.8339	-16.8155	-16.7986	-16.8051	-16.79	-16.801	-16.7845	-16.7216	-16.7351	-8.97438	-8.41874	-8.48955	-8.22117	-7.89756	-7.99854	-7.88986	-7.88716	-7.311	-7.41701	-6.65902	-6.87191	-6.62711	-6.67506	-6.59779	-6.66609	-6.41444	-6.61979	-6.39495	-6.3803	-6.375	-6.30909	-6.364	-6.30603	-6.29855
1.34611	-17.3054	-17.2561	-17.2417	-17.099	-17.021	-16.9885	-17.0056	-16.9388	-16.8988	-16.9348	-16.8694	-16.8641	-16.8638	-16.8385	-16.8542	-16.8343	-16.8156	-16.7995	-16.8043	-16.791	-16.7987	-16.7833	-16.7226	-16.7343	-8.95497	-8.43991	-8.48415	-8.22503	-7.90253	-8.00014	-7.9013	-7.84571	-7.32034	-7.4122	-6.68692	-6.8636	-6.63082	-6.67363	-6.60315	-6.65974	-6.41335	-6.61094	-6.39646	-6.38015	-6.37523	-6.31214	-6.36504	-6.30754	-6.27658
1.37475	-17.302	-17.2566	-17.2428	-17.0999	-17.0254	-16.9901	-17.004	-16.9373	-16.9038	-16.9317	-16.8705	-16.8642	-16.863	-16.8403	-16.8518	-16.8347	-16.8154	-16.8004	-16.8032	-16.7897	-16.7963	-16.7823	-16.7237	-16.7334	-8.93142	-8.46386	-8.47769	-8.23214	-7.91783	-8.00197	-7.90597	-7.80332	-7.33088	-7.40658	-6.71311	-6.8533	-6.63501	-6.67193	-6.60886	-6.65109	-6.43259	-6.59972	-6.38599	-6.37991	-6.37554	-6.31576	-6.36472	-6.30948	-6.27345
1.40339	-17.2981	-17.2571	-17.244	-17.1008	-17.0302	-16.992	-17.0022	-16.9354	-16.9087	-16.9283	-16.8715	-16.8644	-16.8622	-16.8424	-16.8497	-16.8353	-16.8149	-16.8012	-16.802	-16.7881	-16.7939	-16.7813	-16.725	-16.7323	-8.90384	-8.4893	-8.47027	-8.23645	-7.93567	-8.00399	-7.91157	-7.761	-7.34219	-7.40033	-6.73748	-6.84096	-6.63956	-6.66999	-6.61479	-6.64033	-6.45611	-6.58629	-6.37916	-6.37965	-6.37593	-6.3199	-6.36117	-6.31191	-6.27383
1.43203	-17.2939	-17.2578	-17.2453	-17.1017	-17.0354	-16.994	-17.0002	-16.9334	-16.9135	-16.9248	-16.8721	-16.8645	-16.8616	-16.8448	-16.8477	-16.8359	-16.8141	-16.8019	-16.8005	-16.7866	-16.7917	-16.7804	-16.7264	-16.7311	-8.87237	-8.51506	-8.462	-8.23869	-7.95593	-8.00615	-7.9181	-7.71953	-7.35383	-7.39361	-6.76	-6.82651	-6.64429	-6.66784	-6.62079	-6.62724	-6.48157	-6.571	-6.37689	-6.37937	-6.37637	-6.32451	-6.35383	-6.31485	-6.2729
1.46068	-17.2894	-17.2584	-17.2467	-17.1025	-17.0406	-16.9961	-16.9982	-16.9312	-16.9181	-16.9211	-16.8723	-16.8647	-16.8611	-16.8473	-16.8458	-16.8365	-16.813	-16.8026	-16.7989	-16.7852	-16.7896	-16.7795	-16.7278	-16.7298	-8.8372	-8.54028	-8.45302	-8.23945	-7.97849	-8.00838	-7.92551	-7.67962	-7.36537	-7.38661	-6.78071	-6.80986	-6.68365	-6.66552	-6.62677	-6.61166	-6.50739	-6.55428	-6.37686	-6.3793	-6.37671	-6.32954	-6.34518	-6.31829	-6.27045
1.48932	-17.2846	-17.2592	-17.248	-17.1032	-17.0459	-16.9981	-16.9961	-16.9289	-16.9224	-16.9174	-16.8719	-16.8649	-16.861	-16.8499	-16.844	-16.8372	-16.8116	-16.8032	-16.7973	-16.7857	-16.7878	-16.7788	-16.7293	-16.7285	-8.79848	-8.5643	-8.44349	-8.23921	-8.00327	-8.01061	-7.9337	-7.64188	-7.37645	-7.37953	-6.79966	-6.79099	-6.72051	-6.66307	-6.63267	-6.60284	-6.53239	-6.53667	-6.37739	-6.37965	-6.37716	-6.33496	-6.33682	-6.32215	-6.26679
1.51796	-17.2798	-17.2599	-17.2492	-17.1038	-17.0512	-17.0002	-16.994	-16.9264	-16.9264	-16.9139	-16.8711	-16.8651	-16.861	-16.8525	-16.8422	-16.8378	-16.8099	-16.8038	-16.7956	-16.7863	-16.7864	-16.7781	-16.7307	-16.7272	-8.75648	-8.58666	-8.43364	-8.23831	-8.03016	-8.01278	-7.94253	-7.60686	-7.38675	-7.37257	-6.81688	-6.76986	-6.75423	-6.66054	-6.63851	-6.59477	-6.55563	-6.51871	-6.37793	-6.38048	-6.37778	-6.3408	-6.32928	-6.32619	-6.26224
1.5466	-17.275	-17.2606	-17.2505	-17.1043	-17.0562	-17.0021	-16.992	-16.924	-16.93	-16.9105	-16.87	-16.8652	-16.8613	-16.8551	-16.8405	-16.8385	-16.8081	-16.8043	-16.794	-16.787	-16.7854	-16.7776	-16.732	-16.7259	-8.71149	-8.60698	-8.4237	-8.23703	-8.05908	-8.01485	-7.95174	-7.57504	-7.39603	-7.36593	-6.83238	-6.7465	-6.7845	-6.65796	-6.64437	-6.58532	-6.57636	-6.50099	-6.37848	-6.38203	-6.37841	-6.34722	-6.32276	-6.33039	-6.25714
1.57525	-17.2704	-17.2613	-17.2516	-17.1047	-17.0609	-17.004	-16.9902	-16.9215	-16.9333	-16.9073	-16.8687	-16.8655	-16.8617	-16.8575	-16.8388	-16.8391	-16.8061	-16.8048	-16.7925	-16.7877	-16.7848	-16.7771	-16.7332	-16.7247	-8.66384	-8.62501	-8.41396	-8.23556	-8.0899	-8.01676	-7.96103	-7.54684	-7.40412	-7.35421	-6.84612	-6.72104	-6.81111	-6.65531	-6.65034	-6.57439	-6.59401	-6.48407	-6.37901	-6.3846	-6.379	-6.35468	-6.31731	-6.33433	-6.25185
1.60389	-17.2661	-17.2619	-17.2525	-17.1049	-17.0652	-17.0056	-16.9885	-16.9192	-16.9361	-16.9045	-16.8675	-16.8657	-16.8622	-16.8599	-16.8372	-16.8396	-16.804	-16.8052	-16.7912	-16.7884	-16.7847	-16.7767	-16.7342	-16.7237	-8.61398	-8.64055	-8.40476	-8.23407	-8.12236	-8.01845	-7.97004	-7.52256	-7.41095	-7.33929	-6.85804	-6.69392	-6.83388	-6.65232	-6.65654	-6.56206	-6.60816	-6.46849	-6.37953	-6.38853	-6.3795	-6.36431	-6.31287	-6.3379	-6.24671
1.63253	-17.2624	-17.2624	-17.2534	-17.1051	-17.0689	-17.007	-16.987	-16.917	-16.9384	-16.9021	-16.8663	-16.8659	-16.8627	-16.862	-16.8358	-16.84	-16.8018	-16.8056	-16.7901	-16.7889	-16.7851	-16.7763	-16.735	-16.7228	-8.56249	-8.65344	-8.39647	-8.23267	-8.1554	-8.01989	-7.97833	-7.50248	-7.41649	-7.32477	-6.86803	-6.66767	-6.85268	-6.62697	-6.66282	-6.54866	-6.61872	-6.45468	-6.37997	-6.39403	-6.37993	-6.37838	-6.30938	-6.34104	-6.24204
1.66118	-17.2592	-17.2629	-17.254	-17.1053	-17.072	-17.0081	-16.9858	-16.9152	-16.9402	-16.9001	-16.8653	-16.866	-16.8632	-16.8637	-16.8347	-16.8404	-16.7997	-16.806	-16.7922	-16.7894	-16.7858	-16.7761	-16.7356	-16.722	-8.51021	-8.66358	-8.38946	-8.2315	-8.18362	-8.02106	-7.98542	-7.48674	-7.42073	-7.3119	-6.87597	-6.65485	-6.8674	-6.6013	-6.66869	-6.53495	-6.62602	-6.44297	-6.38032	-6.40092	-6.38029	-6.3793	-6.30676	-6.34444	-6.23812
1.68982	-17.2569	-17.2632	-17.2545	-17.1054	-17.0742	-17.009	-16.9849	-16.9138	-16.9415	-16.8987	-16.8645	-16.8662	-16.8636	-16.8651	-16.8338	-16.8407	-16.7978	-16.8062	-16.7941	-16.7898	-16.7867	-16.7759	-16.7361	-16.7215	-8.4583	-8.67088	-8.38412	-8.2306	-8.18792	-8.02191	-7.99088	-7.47545	-7.42372	-7.3018	-6.88174	-6.6518	-6.87795	-6.59645	-6.67348	-6.52225	-6.63068	-6.43348	-6.38057	-6.40979	-6.38055	-6.38192	-6.30492	-6.34615	-6.23516
1.71846	-17.2554	-17.2634	-17.2548	-17.1054	-17.0756	-17.0095	-16.9844	-16.9129	-16.9423	-16.8978	-16.8641	-16.8663	-16.8638	-16.866	-16.8333	-16.8408	-16.7963	-16.8064	-16.7953	-16.7901	-16.7876	-16.7758	-16.7363	-16.7212	-8.40945	-8.67527	-8.38077	-8.23005	-8.17239	-8.02243	-7.99433	-7.46865	-7.4255	-7.29537	-6.88526	-6.65058	-6.88431	-6.56741	-6.6766	-6.51272	-6.63325	-6.44655	-6.38072	-6.41455	-6.38072	-6.37666	-6.30385	-6.34712	-6.23332
1.7471	-17.2549	-17.2635	-17.2549	-17.1054	-17.0761	-17.0096	-16.9843	-16.9125	-16.9426	-16.8975	-16.8639	-16.8663	-16.8639	-16.8662	-16.8331	-16.8409	-16.7958	-16.8064	-16.7958	-16.7901	-16.788	-16.7757	-16.7365	-16.7211	-8.37964	-8.67675	-8.37964	-8.22986	-8.16363	-8.0226	-7.99551	-7.46638	-7.42609	-7.29316	-6.88647	-6.65021	-6.88647	-6.55237	-6.67771	-6.48553	-6.63409	-6.47512	-6.38078	-6.41706	-6.38078	-6.3749	-6.30351	-6.34743	-6.23272
--	--
--	--
--	--
--	--
--	--
--	--
--	--
--	--
--	--
--	--
--	--
--	--
--	--
--	--
--	--
--	--
--	--
--	--
--	--
--	--
--	--
--	--
--	--
--	--
--	--
--	--
--	--
--	--
--	--
--	--
--	--
--	--
--	--
--	--
--	--
--	--
--	--
--	--
--	--
--	--
--	--
--	--
--	--
--	--
--	--
--	--
--	--
--	--
--	--
--	--
--	--
--	--
--	--
--	--
--	--
--	--
--	--
--	--
--	--
--	--
--	--
--	--
--	--
--	--
--	--
--	--
--	--
--	--
--	--
--	--
--	--
--	--
--	--
--	--
--	--
--	--
--	--
--	--
--	--
--	--
--	--
--	--
--	--
--	--
--	--
--	--
--	--
--	--
--	--
--	--
--	--
--	--
--	--
--	--
--	--
--	--
--	--
--	--
--	--
--	--
--	--
--	--
--	--
--	--
--	--
--	--
--	--
--	--
--	--
--	--
--	--
--	--
--	--
--	--
--	--
--	--
--	--
--	--
--	--
--	--
--	--
--	--
--	--
--	--
--	--
--	--
--	--
--	--
--	--
--	--
--	--
--	--
--	--
--	--
--	--
--	--
--	--
--	--
--	--
--	--
--	--
--	--
--	--
--	--
--	--
--	--
--	--
--	--
--	--
--	--
--	--
--	--
--	--
--	--
--	--
--	--
--	--
--	--
--	--
--	--
--	--
--	--
--	--
--	--
--	--
--	--
--	--
--	--
--	--
--	--
--	--
--	--
--	--
--	--
--	--
--	--
--	--
--	--
--	--
--	--
--	--
--	--
--	--
--	--
--	--
--	--
--	--
--	--
--	--
--	--
--	--
--	--
--	--
--	--
--	--
--	--
--	--
--	--
--	--
--	--
--	--
--	--
--	--
--	--
--	--
--	--
--	--
--	--
--	--
--	--
--	--
--	--
--	--
--	--
--	--
--	--
--	--
--	--
--	--
--	--
--	--
--	--
--	--
--	--
--	--
--	--
--	--
--	--
--	--
--	--
--	--
--	--
--	--
--	--
--	--
--	--
--	--
--	--
--	--
--	--
--	--
--	--
--	--
--	--
--	--
--	--
--	--
--	--
--	--
--	--
--	--
--	--
--	--
--	--
--	--
--	--
--	--
--	--
--	--
--	--
--	--
--	--
--	--
--	--
--	--
--	--
--	--
--	--
--	--
--	--
--	--
--	--
--	--
--	--
--	--
--	--
--	--
--	--
--	--
--	--
--	--
--	--
--	--
--	--
--	--
--	--
--	--
--	--
--	--
--	--
--	--
--	--
--	--
--	--
--	--
--	--
--	--
--	--
--	--
--	--
--	--
--	--
--	--
--	--
--	--
--	--
--	--
--	--
--	--
--	--
--	--
--	--
--	--
--	--
--	--
--	--
--	--
--	--
--	--
--	--
--	--
--	--
--	--
--	--
--	--
--	--
--	--
--	--
--	--
--	--
--	--
--	--
--	--
--	--
--	--
--	--
--	--
--	--
--	--
--	--
--	--
--	--
--	--
--	--
--	--
--	--
--	--
--	--
--	--
--	--
--	--
--	--
--	--
--	--
--	--
--	--
--	--
--	--
--	--
--	--
--	--
--	--
--	--
--	--
--	--
--	--
--	--
--	--
--	--
--	--
--	--
--	--
--	--
--	--
--	--
--	--
--	--
--	--
--	--
--	--
--	--
--	--
--	--
--	--
--	--
--	--
--	--
--	--
--	--
--	--
--	--
--	--
--	--
--	--
--	--
--	--
--	--
--	--
--	--
--	--
--	--
--	--
--	--
--	--
--	--
--	--
--	--
--	--
--	--
--	--
--	--
--	--
--	--
--	--
--	--
--	--
--	--
--	--
--	--
--	--
--	--
--	--
--	--
--	--
--	--
--	--
--	--
--	--
--	--
--	--
--	--
--	--
--	--
--	--
--	--
--	--
--	--
--	--
--	--
--	--
--	--
--	--
--	--
--	--
--	--
--	--
--	--
--	--
--	--
--	--
--	--
--	--
--	--
--	--
--	--
--	--
--	--
--	--
--	--
--	--
--	--
--	--
--	--
--	--
--	--
--	--
--	--
--	--
--	--
--	--
--	--
--	--
--	--
--	--
--	--
--	--
--	--
--	--
--	--
--	--
--	--
--	--
--	--
--	--
--	--
--	--
--	--
--	--
--	--
--	--
--	--
--	--
--	--
--	--
--	--
--	--
--	--
--	--
--	--
--	--
--	--
--	--
--	--
--	--
--	--
--	--
--	--
--	--
--	--
--	--
--	--
--	--
--	--
--	--
--	--
--	--
--	--
--	--
--	--
--	--
--	--
--	--
--	--
--	--
--	--
--	--
--	--
--	--
--	--
--	--
--	--
--	--
--	--
--	--
--	--
--	--
--	--
--	--
--	--
--	--
--	--
--	--
--	--
--	--
--	--
--	--
--	--
--	--
--	--
--	--
--	--
--	--
--	--
--	--
--	--
--	--
--	--
--	--
--	--
--	--
--	--
--	--
--	--
--	--
--	--
--	--
--	--
--	--
--	--
--	--
--	--
--	--
--	--
--	--
--	--
--	--
--	--
--	--
--	--
--	--
--	--
--	--
--	--
--	--
--	--
--	--
--	--
--	--
--	--
--	--
--	--
--	--
--	--
--	--
--	--
--	--
--	--
--	--
--	--
--	--
--	--
--	--
--	--
--	--
--	--
--	--
--	--
--	--
--	--
--	--
--	--
--	--
--	--
--	--
--	--
--	--
--	--
--	--
--	--
--	--
--	--
--	--
--	--
--	--
--	--
--	--
--	--
--	--
--	--
--	--
--	--
--	--
--	--
--	--
--	--
--	--
--	--
--	--
--	--
--	--
--	--
--	--
--	--
--	--
--	--
--	--
--	--
--	--
--	--
--	--
--	--
--	--
--	--
--	--
--	--
--	--
--	--
--	--
--	--
--	--
--	--
--	--
--	--
--	--
--	--
--	--
--	--
--	--
--	--
--	--
--	--
--	--
--	--
--	--
--	--
--	--
--	--
--	--
--	--
--	--
--	--
--	--
--	--
--	--
--	--
--	--
--	--
--	--
--	--
--	--
--	--
--	--
--	--
--	--
--	--
--	--
--	--
--	--
--	--
--	--
--	--
--	--
--	--
--	--
--	--
--	--
--	--
--	--
--	--
--	--
--	--
--	--
--	--
--	--
--	--
--	--
--	--
--	--
--	--
--	--
--	--
--	--
--	--
--	--
--	--
--	--
--	--
--	--
--	--
--	--
--	--
--	--
--	--
--	--
--	--
--	--
--	--
--	--
--	--
--	--
--	--
--	--
--	--
--	--
--	--
--	--
--	--
--	--
--	--
--	--
--	--
--	--
--	--
--	--
--	--
--	--
--	--
--	--
--	--
--	--
--	--
--	--
--	--
--	--
--	--
--	--
--	--
--	--
--	--
--	--
--	--
--	--
--	--
--	--
--	--
--	--
--	--
--	--
--	--
--	--
--	--
--	--
--	--
--	--
--	--
--	--
--	--
--	--
--	--
--	--
--	--
--	--
--	--
--	--
--	--
--	--
--	--
--	--
--	--
--	--
--	--
--	--
--	--
--	--
--	--
--	--
--	--
--	--
--	--
--	--
--	--
--	--
--	--
--	--
--	--
--	--
--	--
--	--
--	--
--	--
--	--
--	--
--	--
--	--
--	--
--	--
--	--
--	--
--	--
--	--
--	--
--	--
--	--
--	--
--	--
--	--
--	--
--	--
--	--
--	--
--	--
--	--
--	--
--	--
--	--
--	--
--	--
--	--
--	--
--	--
--	--
--	--
--	--
--	--
--	--
--	--
--	--
--	--
--	--
--	--
--	--
--	--
--	--
--	--
--	--
--	--
--	--
--	--
--	--
--	--
--	--
--	--
--	--
--	--
--	--
--	--
--	--
--	--
--	--
--	--
--	--
--	--
--	--
--	--
--	--
--	--
--	--
--	--
--	--
--	--
--	--
--	--
--	--
--	--
--	--
--	--
--	--
--	--
--	--
--	--
--	--
--	--
--	--
--	--
--	--
--	--
--	--
--	--
--	--
--	--
--	--
--	--
--	--
--	--
--	--
--	--
--	--
--	--
--	--
--	--
--	--
--	--
--	--
--	--
--	--
--	--
--	--
--	--
--	--
--	--
--	--
--	--
--	--
--	--
--	--
--	--
--	--
--	--
--	--
--	--
--	--
--	--
--	--
--	--
--	--
--	--
--	--
--	--
--	--
--	--
--	--
--	--
--	--
--	--
--	--
--	--
--	--
--	--
--	--
--	--
--	--
--	--
--	--
--	--
--	--
--	--
--	--
--	--
--	--
--	--
--	--
--	--
--	--
--	--
--	--
--	--
--	--
--	--
--	--
--	--
--	--
--	--
--	--
--	--
--	--
--	--
--	--
--	--
--	--
--	--
--	--
--	--
--	--
--	--
--	--
--	--
--	--
--	--
--	--
--	--
--	--
--	--
--	--
--	--
--	--
--	--
--	--
--	--
--	--
--	--
--	--
--	--
--	--
--	--
--	--
--	--
--	--
--	--
--	--
--	--
--	--
--	--
--	--
--	--
--	--
--	--
--	--
--	--
--	--
--	--
--	--
--	--
--	--
--	--
--	--
--	--
--	--
--	--
--	--
--	--
--	--
--	--
--	--
--	--
--	--
--	--
--	--
--	--
--	--
--	--
--	--
--	--
--	--
--	--
--	--
--	--
--	--
--	--
--	--
--	--
--	--
--	--
--	--
--	--
--	--
--	--
--	--
--	--
--	--
--	--
--	--
--	--
--	--
--	--
--	--
--	--
--	--
--	--
--	--
--	--
--	--
--	--
--	--
--	--
--	--
--	--
--	--
--	--
--	--
--	--
--	--
--	--
--	--
--	--
--	--
--	--
--	--
--	--
--	--
--	--
--	--
--	--
--	--
--	--
--	--
--	--
--	--
--	--
--	--
--	--
--	--
--	--
--	--
--	--
--	--
--	--
--	--
--	--
--	--
--	--
--	--
--	--
--	--
--	--
--	--
--	--
--	--
--	--
--	--
--	--
--	--
--	--
--	--
--	--
--	--
--	--
--	--
--	--
--	--
--	--
--	--
--	--
--	--
--	--
--	--
--	--
--	--
--	--
--	--
--	--
--	--
--	--
--	--
--	--
--	--
--	--
--	--
--	--
--	--
--	--
--	--
--	--
--	--
--	--
--	--
--	--
--	--
--	--
--	--
--	--
--	--
--	--
--	--
--	--
--	--
--	--
--	--
--	--
--	--
--	--
--	--
--	--
--	--
--	--
--	--
--	--
--	--
--	--
--	--
--	--
--	--
--	--
--	--
--	--
--	--
--	--
--	--
--	--
--	--
--	--
--	--
--	--
--	--
--	--
--	--
--	--
--	--
--	--
--	--
--	--
--	--
--	--
--	--
--	--
--	--
--	--
--	--
--	--
--	--
--	--
--	--
--	--
--	--
--	--
--	--
--	--
--	--
--	--
--	--
--	--
--	--
--	--
--	--
--	--
--	--
--	--
--	--
--	--
--	--
--	--
--	--
--	--
--	--
--	--
--	--
--	--
--	--
--	--
--	--
--	--
--	--
--	--
--	--
--	--
--	--
--	--
--	--
--	--
--	--
--	--
--	--
--	--
--	--
--	--
--	--
--	--
--	--
--	--
--	--
--	--
--	--
--	--
--	--
--	--
--	--
--	--
--	--
--	--
--	--
--	--
--	--
--	--
--	--
--	--
--	--
--	--
--	--
--	--
--	--
--	--
--	--
--	--
--	--
--	--
--	--
--	--
--	--
--	--
--	--
--	--
--	--
--	--
--	--
--	--
--	--
--	--
--	--
--	--
--	--
--	--
--	--
--	--
--	--
--	--
--	--
--	--
--	--
--	--
--	--
--	--
--	--
--	--
--	--
--	--
--	--
--	--
--	--
--	--
--	--
--	--
--	--
--	--
--	--
--	--
--	--
--	--
--	--
--	--
--	--
--	--
--	--
--	--
--	--
--	--
--	--
--	--
--	--
--	--
--	--
--	--
--	--
--	--
--	--
--	--
--	--
--	--
--	--
--	--
--	--
--	--
--	--
--	--
--	--
--	--
--	--
--	--
--	--
--	--
--	--
--	--
--	--
--	--
--	--
--	--
--	--
--	--
--	--
--	--
--	--
--	--
--	--
--	--
--	--
--	--
--	--
--	--
--	--
--	--
--	--
--	--
--	--
--	--
--	--
--	--
--	--
--	--
--	--
--	--
--	--
--	--
--	--
--	--
--	--
--	--
--	--
--	--
--	--
--	--
--	--
--	--
--	--
--	--
--	--
--	--
--	--
--	--
--	--
--	--
--	--
--	--
--	--
--	--
--	--
--	--
--	--
--	--
--	--
--	--
--	--
--	--
--	--
--	--
--	--
--	--
--	--
--	--
--	--
--	--
--	--
--	--
--	--
--	--
--	--
--	--
--	--
--	--
--	--
--	--
--	--
--	--
--	--
--	--
--	--
--	--
--	--
--	--
--	--
--	--
--	--
--	--
--	--
--	--
--	--
--	--
--	--
--	--
--	--
--	--
--	--
--	--
--	--
--	--
--	--
--	--
--	--
--	--
--	--
--	--
--	--
--	--
--	--
--	--
--	--
--	--
--	--
--	--
--	--
--	--
--	--
--	--
--	--
--	--
--	--
--	--
--	--
--	--
--	--
--	--
--	--
--	--
--	--
--	--
--	--
--	--
--	--
--	--
--	--
--	--
--	--
--	--
--	--
--	--
--	--
--	--
--	--
--	--
--	--
--	--
--	--
--	--
--	--
--	--
--	--
--	--
--	--
--	--
--	--
--	--
--	--
--	--
--	--
--	--
--	--
--	--
--	--
--	--
--	--
--	--
--	--
--	--
--	--
--	--
--	--
--	--
--	--
--	--
--	--
--	--
--	--
--	--
--	--
--	--
--	--
--	--
--	--
--	--
--	--
--	--
--	--
--	--
--	--
--	--
--	--
--	--
--	--
--	--
--	--
--	--
--	--
--	--
--	--
--	--
--	--
--	--
--	--
--	--
--	--
--	--
--	--
--	--
--	--
--	--
--	--
--	--
--	--
--	--
--	--
--	--
--	--
--	--
--	--
--	--
--	--
--	--
--	--
--	--
--	--
--	--
--	--
--	--
--	--
--	--
--	--
--	--
--	--
--	--
--	--
--	--
--	--
--	--
--	--
--	--
--	--
--	--
--	--
--	--
--	--
--	--
--	--
--	--
--	--
--	--
--	--
--	--
--	--
--	--
--	--
--	--
--	--
--	--
--	--
--	--
--	--
--	--
--	--
--	--
--	--
--	--
--	--
--	--
--	--
--	--
--	--
--	--
--	--
--	--
--	--
--	--
--	--
--	--
--	--
--	--
--	--
--	--
--	--
--	--
--	--
--	--
--	--
--	--
--	--
--	--
--	--
--	--
--	--
--	--
--	--
--	--
--	--
--	--
--	--
--	--
--	--
--	--
--	--
--	--
--	--
--	--
--	--
--	--
--	--
--	--
--	--
--	--
--	--
--	--
--	--
--	--
--	--
--	--
--	--
--	--
--	--
--	--
--	--
--	--
--	--
--	--
--	--
--	--
--	--
--	--
--	--
--	--
--	--
--	--
--	--
--	--
--	--
--	--
--	--
--	--
--	--
--	--
--	--
--	--
--	--
--	--
--	--
--	--
--	--
--	--
--	--
--	--
--	--
--	--
--	--
--	--
--	--
--	--
--	--
--	--
--	--
--	--
--	--
--	--
--	--
--	--
--	--
--	--
--	--
--	--
--	--
--	--
--	--
--	--
--	--
--	--
--	--
--	--
--	--
--	--
--	--
--	--
--	--
--	--
--	--
--	--
--	--
--	--
--	--
--	--
--	--
--	--
--	--
--	--
--	--
--	--
--	--
--	--
--	--
--	--
--	--
--	--
--	--
--	--
--	--
--	--
--	--
--	--
--	--
--	--
--	--
--	--
--	--
--	--
--	--
--	--
--	--
--	--
--	--
--	--
--	--
--	--
--	--
--	--
--	--
--	--
--	--
--	--
--	--
--	--
--	--
--	--
--	--
--	--
--	--
--	--
--	--
--	--
--	--
--	--
--	--
--	--
--	--
--	--
--	--
--	--
--	--
--	--
--	--
--	--
--	--
--	--
--	--
--	--
--	--
--	--
--	--
--	--
--	--
--	--
--	--
--	--
--	--
--	--
--	--
--	--
--	--
--	--
--	--
--	--
--	--
--	--
--	--
--	--
--	--
--	--
--	--
--	--
--	--
--	--
--	--
--	--
--	--
--	--
--	--
--	--
--	--
--	--
--	--
--	--
--	--
--	--
--	--
--	--
--	--
--	--
--	--
--	--
--	--
--	--
--	--
--	--
--	--
--	--
--	--
--	--
--	--
--	--
--	--
--	--
--	--
--	--
--	--
--	--
--	--
--	--
--	--
--	--
--	--
--	--
--	--
--	--
--	--
--	--
--	--
--	--
--	--
--	--
--	--
--	--
--	--
--	--
--	--
--	--
--	--
--	--
--	--
--	--
--	--
--	--
--	--
--	--
--	--
--	--
--	--
--	--
--	--
[truncated: 16,144 more rows]
[truncated: 123 more columns]

## Sheet: Fig. 3B (DOS)
Fig. 3 Theoretical calculations of DOS of (B) ZnPB-1
-18.5913	0	0	0	0	0	0	0
-18.5788	0	0	0	0	0	0	0
-18.5662	0	0	0	0	0	0	0
-18.5536	0	0	0	0	0	0	0
-18.541	0	0	0	0	0	0	0
-18.5284	0	0	0	0	0	0	0
-18.5159	0	0	0	0	0	0	0
-18.5033	0	0	0	0	0	0	0
-18.4907	0	0	0	0	0	0	0
-18.4781	0	0	0	0	0	0	0
-18.4655	0	0	0	0	0	0	0
-18.4529	0	0	0	0	0	0	0
-18.4404	0	0	0	0	0	0	0
-18.4278	0	0	0	0	0	0	0
-18.4152	0	0	0	0	0	0	0
-18.4026	0	0	0	0	0	0	0
-18.39	0	0	0	0	0	0	0
-18.3774	0	0	0	0	0	0	0
-18.3649	0	0	0	0	0	0	0
-18.3523	0	0	0	0	0	0	0
-18.3397	0	0	0	0	0	0	0
-18.3271	0	0	0	0	0	0	0
-18.3145	0	0	0	0	0	0	0
-18.3019	0	0	0	0	0	0	0
-18.2894	0	0	0	0	0	0	0
-18.2768	0	0	0	0	0	0	0
-18.2642	0	0	0	0	0	0	0
-18.2516	0	0	0	0	0	0	0
-18.239	0	0	0	0	0	0	0
-18.2264	0	0	0	0	0	0	0
-18.2139	0	0	0	0	0	0	0
-18.2013	0	0	0	0	0	0	0
-18.1887	0	0	0	0	0	0	0
-18.1761	0	0	0	0	0	0	0
-18.1635	0	0	0	0	0	0	0
-18.1509	0	0	0	0	0	0	0
-18.1384	0	0	0	0	0	0	0
-18.1258	0	0	0	0	0	0	0
-18.1132	0	0	0	0	0	0	0
-18.1006	0	0	0	0	0	0	0
-18.088	0	0	0	0	0	0	0
-18.0755	0	0	0	0	0	0	0
-18.0629	0	0	0	0	0	0	0
-18.0503	0	0	0	0	0	0	0
-18.0377	0	0	0	0	0	0	0
-18.0251	0	0	0	0	0	0	0
-18.0125	0	0	0	0	0	0	0
-18	0	0	0	0	0	0	0
-17.9874	0	0	0	0	0	0	0
-17.9748	0	0	0	0	0	0	0
-17.9622	0	0	0	0	0	0	0
-17.9496	0	0	0	0	0	0	0
-17.937	0	0	0	0	0	0	0
-17.9245	0	0	0	0	0	0	0
-17.9119	0	0	0	0	0	0	0
-17.8993	0	0	0	0	0	0	0
-17.8867	0	0	0	0	0	0	0
-17.8741	0	0	0	0	0	0	0
-17.8615	0	0	0	0	0	0	0
-17.849	0	0	0	0	0	0	0
-17.8364	0	0	0	0	0	0	0
-17.8238	0	0	0	0	0	0	0
-17.8112	0	0	0	0	0	0	0
-17.7986	0	0	0	0	0	0	0
-17.786	0	0	0	0	0	0	0
-17.7735	0	0	0	0	0	0	0
-17.7609	0.0001	0	0	0	0	0	0
-17.7483	0.0002	0	0	0	0	0	0
-17.7357	0.0005	0	0	0	0	0	0
-17.7231	0.0011	0	0	0	0.0004	0	0
-17.7105	0.0023	0	0.0002	0	0.0006	0	0
-17.698	0.0048	0	0.0006	0.0004	0.0026	0	0
-17.6854	0.0097	0	0.0024	0.0006	0.0052	0.0006	0
-17.6728	0.0191	0	0.0036	0.0024	0.0096	0.0006	0
-17.6602	0.0362	0	0.0074	0.0034	0.0184	0.0026	0
-17.6476	0.0669	0	0.0134	0.007	0.0346	0.0044	0
-17.6351	0.1199	0.0001	0.0244	0.0128	0.0616	0.0078	0
-17.6225	0.2089	0.0003	0.0432	0.022	0.1074	0.0134	0
-17.6099	0.3535	0.0004	0.0724	0.0378	0.1814	0.0226	0
-17.5973	0.5812	0.0008	0.1194	0.062	0.2984	0.038	0
-17.5847	0.9285	0.0012	0.191	0.099	0.4772	0.0606	0
-17.5721	1.4411	0.0017	0.296	0.1544	0.7402	0.0938	0
-17.5596	2.1732	0.0027	0.4462	0.233	1.1166	0.1416	0.0001
-17.547	3.1844	0.0041	0.6534	0.3418	1.6376	0.2072	0.0002
-17.5344	4.5335	0.0058	0.9292	0.4868	2.332	0.2954	0.0003
-17.5218	6.2713	0.0081	1.2842	0.6744	3.2268	0.4084	0.0003
-17.5092	8.4291	0.0108	1.7249	0.907	4.339	0.5488	0.0005
-17.4966	11.0082	0.0139	2.2512	1.1864	5.668	0.7168	0.0007
-17.4841	13.9693	0.018	2.8546	1.5067	7.1952	0.9094	0.0009
-17.4715	17.2259	0.0221	3.5176	1.86	8.8752	1.1218	0.0012
-17.4589	20.6431	0.0263	4.2122	2.231	10.6396	1.344	0.0015
-17.4463	24.0451	0.0307	4.903	2.6012	12.3966	1.5656	0.0019
-17.4337	27.2301	0.0345	5.549	2.9486	14.0422	1.773	0.0022
-17.4211	29.993	0.0382	6.1087	3.2504	15.4704	1.9539	0.0025
-17.4086	32.1521	0.0408	6.5447	3.4873	16.5868	2.0952	0.0026
-17.396	33.576	0.0424	6.8321	3.6444	17.3232	2.1892	0.0029
-17.3834	34.2044	0.0426	6.9582	3.7154	17.648	2.2318	0.0029
-17.3708	34.0606	0.0418	6.9292	3.7022	17.5722	2.2264	0.003
-17.3582	33.2506	0.0401	6.767	3.6172	17.1497	2.1788	0.0029
-17.3456	31.9505	0.0371	6.5085	3.478	16.4707	2.1024	0.0028
-17.3331	30.3829	0.0339	6.1996	3.3108	15.6498	2.0116	0.0026
-17.3205	28.7883	0.0301	5.8904	3.1414	14.8102	1.9232	0.0024
-17.3079	27.3957	0.0264	5.629	2.9962	14.0709	1.854	0.0022
-17.2953	26.3985	0.0226	5.4552	2.8954	13.532	1.8177	0.0021
-17.2827	25.9382	0.0195	5.3992	2.8578	13.265	1.825	0.002
-17.2701	26.0988	0.0169	5.4792	2.8918	13.3142	1.8812	0.0019
-17.2576	26.9093	0.0151	5.701	3.002	13.6946	1.9902	0.0021
-17.245	28.3547	0.0137	6.0634	3.187	14.3979	2.154	0.0023
-17.2324	30.3886	0.0136	6.5556	3.4416	15.3999	2.3656	0.0026
-17.2198	32.9485	0.0146	7.1666	3.7588	16.6678	2.6242	0.0032
-17.2072	35.9686	0.0168	7.8804	4.1302	18.1668	2.922	0.0038
-17.1947	39.3916	0.0211	8.6862	4.548	19.865	3.257	0.0045
-17.1821	43.1778	0.0274	9.5738	5.007	21.7418	3.6219	0.0051
-17.1695	47.3115	0.0366	10.54	5.5024	23.7859	4.019	0.0058
-17.1569	51.8051	0.049	11.5866	6.0352	26.0026	4.4454	0.0065
-17.1443	56.6995	0.066	12.7216	6.6096	28.4119	4.9043	0.007
-17.1317	62.059	0.0875	13.9588	7.2332	31.0453	5.4008	0.0074
-17.1192	67.9603	0.1142	15.3139	7.9147	33.9425	5.9436	0.0077
-17.1066	74.4748	0.1464	16.8016	8.6649	37.1408	6.5376	0.0078
-17.094	81.6464	0.1842	18.4296	9.49	40.6662	7.1872	0.0077
-17.0814	89.4666	0.2274	20.1951	10.3934	44.5167	7.8912	0.0075
-17.0688	97.8528	0.2746	22.0785	11.3664	48.656	8.6446	0.0073
-17.0562	106.632	0.3254	24.0402	12.3922	53.0001	9.4322	0.007
-17.0437	115.538	0.3781	26.0213	13.4397	57.4184	10.2308	0.0067
-17.0311	124.219	0.4314	27.9433	14.4686	61.7364	11.0109	0.0064
-17.0185	132.259	0.4829	29.7148	15.4297	65.7462	11.733	0.006
-17.0059	139.213	0.531	31.238	16.2701	69.2254	12.3614	0.0057
-16.9933	144.649	0.5739	32.4198	16.9366	71.9552	12.8554	0.0053
-16.9807	148.185	0.6099	33.1768	17.3822	73.7433	13.1804	0.0049
-16.9682	149.532	0.6377	33.447	17.5712	74.442	13.3113	0.0046
-16.9556	148.52	0.6559	33.1944	17.4807	73.9642	13.2328	0.0041
-16.943	145.115	0.6641	32.4123	17.1054	72.2904	12.9405	0.0037
-16.9304	139.418	0.6616	31.1249	16.4566	69.4715	12.4442	0.0032
-16.9178	131.661	0.6485	29.3827	15.5602	65.62	11.762	0.0027
-16.9052	122.176	0.6255	27.2602	14.4554	60.9039	10.9254	0.0023
-16.8927	111.373	0.593	24.8473	13.1898	55.526	9.9679	0.0019
-16.8801	99.7013	0.5522	22.2435	11.8177	49.7124	8.9318	0.0015
-16.8675	87.6192	0.505	19.5501	10.3933	43.6914	7.8568	0.0011
-16.8549	75.5618	0.4529	16.8624	8.9693	37.6811	6.7821	0.0009
-16.8423	63.9164	0.398	14.2672	7.5922	31.8753	5.743	0.0006
-16.8297	53.0036	0.3423	11.8346	6.2996	26.4334	4.7653	0.0005
-16.8172	43.0658	0.2879	9.6184	5.1212	21.4778	3.8746	0.0003
-16.8046	34.2629	0.2366	7.6545	4.0758	17.0879	3.0855	0.0002
-16.792	26.6743	0.1898	5.9612	3.1748	13.303	2.404	0.0002
-16.7794	20.3067	0.1486	4.5397	2.4176	10.1275	1.8304	0.0001
-16.7668	15.1065	0.1136	3.3785	1.7991	7.5339	1.363	0
-16.7543	10.9739	0.0843	2.4548	1.3076	5.473	0.9908	0
-16.7417	7.7792	0.0612	1.7404	0.927	3.88	0.7024	0
-16.7291	5.3778	0.0429	1.2034	0.641	2.6822	0.4864	0
-16.7165	3.6232	0.0294	0.811	0.4318	1.8067	0.3273	0
-16.7039	2.3776	0.0196	0.5322	0.2836	1.1856	0.215	0
-16.6913	1.5189	0.0127	0.34	0.1806	0.7578	0.1376	0
-16.6788	0.9441	0.008	0.2118	0.1128	0.471	0.0856	0
-16.6662	0.5707	0.0047	0.128	0.0682	0.2848	0.0512	0
-16.6536	0.3354	0.0028	0.0752	0.04	0.1678	0.0304	0
-16.641	0.1915	0.0016	0.0428	0.0228	0.0954	0.0172	0
-16.6284	0.1063	0.0007	0.0238	0.0126	0.0528	0.0094	0
-16.6158	0.0573	0.0004	0.0126	0.007	0.0284	0.0056	0
-16.6033	0.0299	0.0002	0.007	0.0034	0.015	0.0022	0
-16.5907	0.0152	0.0001	0.0032	0.0016	0.0076	0.0012	0
-16.5781	0.0075	0	0.0014	0.0006	0.0036	0.0006	0
-16.5655	0.0036	0	0.0006	0.0006	0.0016	0.0002	0
-16.5529	0.0017	0	0.0004	0	0.0006	0	0
-16.5403	0.0007	0	0	0	0.0004	0	0
-16.5278	0.0003	0	0	0	0	0	0
-16.5152	0.0001	0	0	0	0	0	0
-16.5026	0.0001	0	0	0	0	0	0
-16.49	0	0	0	0	0	0	0
-16.4774	0	0	0	0	0	0	0
-16.4648	0	0	0	0	0	0	0
-16.4523	0	0	0	0	0	0	0
-16.4397	0	0	0	0	0	0	0
-16.4271	0	0	0	0	0	0	0
-16.4145	0	0	0	0	0	0	0
-16.4019	0	0	0	0	0	0	0
-16.3893	0	0	0	0	0	0	0
-16.3768	0	0	0	0	0	0	0
-16.3642	0	0	0	0	0	0	0
-16.3516	0	0	0	0	0	0	0
-16.339	0	0	0	0	0	0	0
-16.3264	0	0	0	0	0	0	0
-16.3139	0	0	0	0	0	0	0
-16.3013	0	0	0	0	0	0	0
-16.2887	0	0	0	0	0	0	0
-16.2761	0	0	0	0	0	0	0
-16.2635	0	0	0	0	0	0	0
-16.2509	0	0	0	0	0	0	0
-16.2384	0	0	0	0	0	0	0
-16.2258	0	0	0	0	0	0	0
-16.2132	0	0	0	0	0	0	0
-16.2006	0	0	0	0	0	0	0
-16.188	0	0	0	0	0	0	0
-16.1754	0	0	0	0	0	0	0
-16.1629	0	0	0	0	0	0	0
-16.1503	0	0	0	0	0	0	0
-16.1377	0	0	0	0	0	0	0
-16.1251	0	0	0	0	0	0	0
-16.1125	0	0	0	0	0	0	0
-16.0999	0	0	0	0	0	0	0
-16.0874	0	0	0	0	0	0	0
-16.0748	0	0	0	0	0	0	0
-16.0622	0	0	0	0	0	0	0
-16.0496	0	0	0	0	0	0	0
-16.037	0	0	0	0	0	0	0
-16.0244	0	0	0	0	0	0	0
-16.0119	0	0	0	0	0	0	0
-15.9993	0	0	0	0	0	0	0
-15.9867	0	0	0	0	0	0	0
-15.9741	0	0	0	0	0	0	0
-15.9615	0	0	0	0	0	0	0
-15.949	0	0	0	0	0	0	0
-15.9364	0	0	0	0	0	0	0
-15.9238	0	0	0	0	0	0	0
-15.9112	0	0	0	0	0	0	0
-15.8986	0	0	0	0	0	0	0
-15.886	0	0	0	0	0	0	0
-15.8735	0	0	0	0	0	0	0
-15.8609	0	0	0	0	0	0	0
-15.8483	0	0	0	0	0	0	0
-15.8357	0	0	0	0	0	0	0
-15.8231	0	0	0	0	0	0	0
-15.8105	0	0	0	0	0	0	0
-15.798	0	0	0	0	0	0	0
-15.7854	0	0	0	0	0	0	0
-15.7728	0	0	0	0	0	0	0
-15.7602	0	0	0	0	0	0	0
-15.7476	0	0	0	0	0	0	0
-15.735	0	0	0	0	0	0	0
-15.7225	0	0	0	0	0	0	0
-15.7099	0	0	0	0	0	0	0
-15.6973	0	0	0	0	0	0	0
-15.6847	0	0	0	0	0	0	0
-15.6721	0	0	0	0	0	0	0
-15.6595	0	0	0	0	0	0	0
-15.647	0	0	0	0	0	0	0
-15.6344	0	0	0	0	0	0	0
-15.6218	0	0	0	0	0	0	0
-15.6092	0	0	0	0	0	0	0
-15.5966	0	0	0	0	0	0	0
-15.584	0	0	0	0	0	0	0
-15.5715	0	0	0	0	0	0	0
-15.5589	0	0	0	0	0	0	0
-15.5463	0	0	0	0	0	0	0
-15.5337	0	0	0	0	0	0	0
-15.5211	0	0	0	0	0	0	0
-15.5086	0	0	0	0	0	0	0
-15.496	0	0	0	0	0	0	0
-15.4834	0	0	0	0	0	0	0
-15.4708	0	0	0	0	0	0	0
-15.4582	0	0	0	0	0	0	0
-15.4456	0	0	0	0	0	0	0
-15.4331	0	0	0	0	0	0	0
-15.4205	0	0	0	0	0	0	0
-15.4079	0	0	0	0	0	0	0
-15.3953	0	0	0	0	0	0	0
-15.3827	0	0	0	0	0	0	0
-15.3701	0	0	0	0	0	0	0
-15.3576	0	0	0	0	0	0	0
-15.345	0	0	0	0	0	0	0
-15.3324	0	0	0	0	0	0	0
-15.3198	0	0	0	0	0	0	0
-15.3072	0	0	0	0	0	0	0
-15.2946	0	0	0	0	0	0	0
-15.2821	0	0	0	0	0	0	0
-15.2695	0	0	0	0	0	0	0
-15.2569	0	0	0	0	0	0	0
-15.2443	0	0	0	0	0	0	0
-15.2317	0	0	0	0	0	0	0
-15.2191	0	0	0	0	0	0	0
-15.2066	0	0	0	0	0	0	0
-15.194	0	0	0	0	0	0	0
-15.1814	0	0	0	0	0	0	0
-15.1688	0	0	0	0	0	0	0
-15.1562	0	0	0	0	0	0	0
-15.1436	0	0	0	0	0	0	0
-15.1311	0	0	0	0	0	0	0
-15.1185	0	0	0	0	0	0	0
-15.1059	0	0	0	0	0	0	0
-15.0933	0	0	0	0	0	0	0
-15.0807	0	0	0	0	0	0	0
-15.0682	0	0	0	0	0	0	0
-15.0556	0	0	0	0	0	0	0
-15.043	0	0	0	0	0	0	0
-15.0304	0	0	0	0	0	0	0
-15.0178	0	0	0	0	0	0	0
-15.0052	0	0	0	0	0	0	0
-14.9927	0	0	0	0	0	0	0
-14.9801	0	0	0	0	0	0	0
-14.9675	0	0	0	0	0	0	0
-14.9549	0	0	0	0	0	0	0
-14.9423	0	0	0	0	0	0	0
-14.9297	0	0	0	0	0	0	0
-14.9172	0	0	0	0	0	0	0
-14.9046	0	0	0	0	0	0	0
-14.892	0	0	0	0	0	0	0
-14.8794	0	0	0	0	0	0	0
-14.8668	0	0	0	0	0	0	0
-14.8542	0	0	0	0	0	0	0
-14.8417	0	0	0	0	0	0	0
-14.8291	0	0	0	0	0	0	0
-14.8165	0	0	0	0	0	0	0
-14.8039	0	0	0	0	0	0	0
-14.7913	0	0	0	0	0	0	0
-14.7787	0	0	0	0	0	0	0
-14.7662	0	0	0	0	0	0	0
-14.7536	0	0	0	0	0	0	0
-14.741	0	0	0	0	0	0	0
-14.7284	0	0	0	0	0	0	0
-14.7158	0	0	0	0	0	0	0
-14.7032	0	0	0	0	0	0	0
-14.6907	0	0	0	0	0	0	0
-14.6781	0	0	0	0	0	0	0
-14.6655	0	0	0	0	0	0	0
-14.6529	0	0	0	0	0	0	0
-14.6403	0	0	0	0	0	0	0
-14.6278	0	0	0	0	0	0	0
-14.6152	0	0	0	0	0	0	0
-14.6026	0	0	0	0	0	0	0
-14.59	0	0	0	0	0	0	0
-14.5774	0	0	0	0	0	0	0
-14.5648	0	0	0	0	0	0	0
-14.5523	0	0	0	0	0	0	0
-14.5397	0	0	0	0	0	0	0
-14.5271	0	0	0	0	0	0	0
-14.5145	0	0	0	0	0	0	0
-14.5019	0	0	0	0	0	0	0
-14.4893	0	0	0	0	0	0	0
-14.4768	0	0	0	0	0	0	0
-14.4642	0	0	0	0	0	0	0
-14.4516	0	0	0	0	0	0	0
-14.439	0	0	0	0	0	0	0
-14.4264	0	0	0	0	0	0	0
-14.4138	0	0	0	0	0	0	0
-14.4013	0	0	0	0	0	0	0
-14.3887	0	0	0	0	0	0	0
-14.3761	0	0	0	0	0	0	0
-14.3635	0	0	0	0	0	0	0
-14.3509	0	0	0	0	0	0	0
-14.3383	0	0	0	0	0	0	0
-14.3258	0	0	0	0	0	0	0
-14.3132	0	0	0	0	0	0	0
-14.3006	0	0	0	0	0	0	0
-14.288	0	0	0	0	0	0	0
-14.2754	0	0	0	0	0	0	0
-14.2628	0	0	0	0	0	0	0
-14.2503	0	0	0	0	0	0	0
-14.2377	0	0	0	0	0	0	0
-14.2251	0	0	0	0	0	0	0
-14.2125	0	0	0	0	0	0	0
-14.1999	0	0	0	0	0	0	0
-14.1874	0	0	0	0	0	0	0
-14.1748	0	0	0	0	0	0	0
-14.1622	0	0	0	0	0	0	0
-14.1496	0	0	0	0	0	0	0
-14.137	0	0	0	0	0	0	0
-14.1244	0	0	0	0	0	0	0
-14.1119	0	0	0	0	0	0	0
-14.0993	0	0	0	0	0	0	0
-14.0867	0	0	0	0	0	0	0
-14.0741	0	0	0	0	0	0	0
-14.0615	0	0	0	0	0	0	0
-14.0489	0	0	0	0	0	0	0
-14.0364	0	0	0	0	0	0	0
-14.0238	0	0	0	0	0	0	0
-14.0112	0	0	0	0	0	0	0
-13.9986	0	0	0	0	0	0	0
-13.986	0	0	0	0	0	0	0
-13.9734	0	0	0	0	0	0	0
-13.9609	0	0	0	0	0	0	0
-13.9483	0	0	0	0	0	0	0
-13.9357	0	0	0	0	0	0	0
-13.9231	0	0	0	0	0	0	0
-13.9105	0	0	0	0	0	0	0
-13.8979	0	0	0	0	0	0	0
-13.8854	0	0	0	0	0	0	0
-13.8728	0	0	0	0	0	0	0
-13.8602	0	0	0	0	0	0	0
-13.8476	0	0	0	0	0	0	0
-13.835	0	0	0	0	0	0	0
-13.8224	0	0	0	0	0	0	0
-13.8099	0	0	0	0	0	0	0
-13.7973	0	0	0	0	0	0	0
-13.7847	0	0	0	0	0	0	0
-13.7721	0	0	0	0	0	0	0
-13.7595	0	0	0	0	0	0	0
-13.747	0	0	0	0	0	0	0
-13.7344	0	0	0	0	0	0	0
-13.7218	0	0	0	0	0	0	0
-13.7092	0	0	0	0	0	0	0
-13.6966	0	0	0	0	0	0	0
-13.684	0	0	0	0	0	0	0
-13.6715	0	0	0	0	0	0	0
-13.6589	0	0	0	0	0	0	0
-13.6463	0	0	0	0	0	0	0
-13.6337	0	0	0	0	0	0	0
-13.6211	0	0	0	0	0	0	0
-13.6085	0	0	0	0	0	0	0
-13.596	0	0	0	0	0	0	0
-13.5834	0	0	0	0	0	0	0
-13.5708	0	0	0	0	0	0	0
-13.5582	0	0	0	0	0	0	0
-13.5456	0	0	0	0	0	0	0
-13.533	0	0	0	0	0	0	0
-13.5205	0	0	0	0	0	0	0
-13.5079	0	0	0	0	0	0	0
-13.4953	0	0	0	0	0	0	0
-13.4827	0	0	0	0	0	0	0
-13.4701	0	0	0	0	0	0	0
-13.4575	0	0	0	0	0	0	0
-13.445	0	0	0	0	0	0	0
-13.4324	0	0	0	0	0	0	0
-13.4198	0	0	0	0	0	0	0
-13.4072	0	0	0	0	0	0	0
-13.3946	0	0	0	0	0	0	0
-13.382	0	0	0	0	0	0	0
-13.3695	0	0	0	0	0	0	0
-13.3569	0	0	0	0	0	0	0
-13.3443	0	0	0	0	0	0	0
-13.3317	0	0	0	0	0	0	0
-13.3191	0	0	0	0	0	0	0
-13.3066	0	0	0	0	0	0	0
-13.294	0	0	0	0	0	0	0
-13.2814	0	0	0	0	0	0	0
-13.2688	0	0	0	0	0	0	0
-13.2562	0	0	0	0	0	0	0
-13.2436	0	0	0	0	0	0	0
-13.2311	0	0	0	0	0	0	0
-13.2185	0	0	0	0	0	0	0
-13.2059	0	0	0	0	0	0	0
-13.1933	0	0	0	0	0	0	0
-13.1807	0	0	0	0	0	0	0
-13.1681	0	0	0	0	0	0	0
-13.1556	0	0	0	0	0	0	0
-13.143	0	0	0	0	0	0	0
-13.1304	0	0	0	0	0	0	0
-13.1178	0	0	0	0	0	0	0
-13.1052	0	0	0	0	0	0	0
-13.0926	0	0	0	0	0	0	0
-13.0801	0	0	0	0	0	0	0
-13.0675	0	0	0	0	0	0	0
-13.0549	0	0	0	0	0	0	0
-13.0423	0	0	0	0	0	0	0
-13.0297	0	0	0	0	0	0	0
-13.0171	0	0	0	0	0	0	0
-13.0046	0	0	0	0	0	0	0
-12.992	0	0	0	0	0	0	0
-12.9794	0	0	0	0	0	0	0
-12.9668	0	0	0	0	0	0	0
-12.9542	0	0	0	0	0	0	0
-12.9416	0	0	0	0	0	0	0
-12.9291	0	0	0	0	0	0	0
-12.9165	0	0	0	0	0	0	0
-12.9039	0	0	0	0	0	0	0
-12.8913	0	0	0	0	0	0	0
-12.8787	0	0	0	0	0	0	0
-12.8662	0	0	0	0	0	0	0
-12.8536	0	0	0	0	0	0	0
-12.841	0	0	0	0	0	0	0
-12.8284	0	0	0	0	0	0	0
-12.8158	0	0	0	0	0	0	0
-12.8032	0	0	0	0	0	0	0
-12.7907	0	0	0	0	0	0	0
-12.7781	0	0	0	0	0	0	0
-12.7655	0	0	0	0	0	0	0
-12.7529	0	0	0	0	0	0	0
-12.7403	0	0	0	0	0	0	0
-12.7277	0	0	0	0	0	0	0
-12.7152	0	0	0	0	0	0	0
-12.7026	0	0	0	0	0	0	0
-12.69	0	0	0	0	0	0	0
-12.6774	0	0	0	0	0	0	0
-12.6648	0	0	0	0	0	0	0
-12.6522	0	0	0	0	0	0	0
-12.6397	0	0	0	0	0	0	0
-12.6271	0	0	0	0	0	0	0
-12.6145	0	0	0	0	0	0	0
-12.6019	0	0	0	0	0	0	0
-12.5893	0	0	0	0	0	0	0
-12.5767	0	0	0	0	0	0	0
-12.5642	0	0	0	0	0	0	0
-12.5516	0	0	0	0	0	0	0
-12.539	0	0	0	0	0	0	0
-12.5264	0	0	0	0	0	0	0
-12.5138	0	0	0	0	0	0	0
-12.5012	0	0	0	0	0	0	0
-12.4887	0	0	0	0	0	0	0
-12.4761	0	0	0	0	0	0	0
-12.4635	0	0	0	0	0	0	0
-12.4509	0	0	0	0	0	0	0
-12.4383	0	0	0	0	0	0	0
-12.4258	0	0	0	0	0	0	0
-12.4132	0	0	0	0	0	0	0
-12.4006	0	0	0	0	0	0	0
-12.388	0	0	0	0	0	0	0
-12.3754	0	0	0	0	0	0	0
-12.3628	0	0	0	0	0	0	0
-12.3503	0	0	0	0	0	0	0
-12.3377	0	0	0	0	0	0	0
-12.3251	0	0	0	0	0	0	0
-12.3125	0	0	0	0	0	0	0
-12.2999	0	0	0	0	0	0	0
-12.2873	0	0	0	0	0	0	0
-12.2748	0	0	0	0	0	0	0
-12.2622	0	0	0	0	0	0	0
-12.2496	0	0	0	0	0	0	0
-12.237	0	0	0	0	0	0	0
-12.2244	0	0	0	0	0	0	0
-12.2118	0	0	0	0	0	0	0
-12.1993	0	0	0	0	0	0	0
-12.1867	0	0	0	0	0	0	0
-12.1741	0	0	0	0	0	0	0
-12.1615	0	0	0	0	0	0	0
-12.1489	0	0	0	0	0	0	0
-12.1363	0	0	0	0	0	0	0
-12.1238	0	0	0	0	0	0	0
-12.1112	0	0	0	0	0	0	0
-12.0986	0	0	0	0	0	0	0
-12.086	0	0	0	0	0	0	0
-12.0734	0	0	0	0	0	0	0
-12.0608	0	0	0	0	0	0	0
-12.0483	0	0	0	0	0	0	0
-12.0357	0	0	0	0	0	0	0
-12.0231	0	0	0	0	0	0	0
-12.0105	0	0	0	0	0	0	0
-11.9979	0	0	0	0	0	0	0
-11.9854	0	0	0	0	0	0	0
-11.9728	0	0	0	0	0	0	0
-11.9602	0	0	0	0	0	0	0
-11.9476	0	0	0	0	0	0	0
-11.935	0	0	0	0	0	0	0
-11.9224	0	0	0	0	0	0	0
-11.9099	0	0	0	0	0	0	0
-11.8973	0	0	0	0	0	0	0
-11.8847	0	0	0	0	0	0	0
-11.8721	0	0	0	0	0	0	0
-11.8595	0	0	0	0	0	0	0
-11.8469	0	0	0	0	0	0	0
-11.8344	0	0	0	0	0	0	0
-11.8218	0	0	0	0	0	0	0
-11.8092	0	0	0	0	0	0	0
-11.7966	0	0	0	0	0	0	0
-11.784	0	0	0	0	0	0	0
-11.7714	0	0	0	0	0	0	0
-11.7589	0	0	0	0	0	0	0
-11.7463	0	0	0	0	0	0	0
-11.7337	0	0	0	0	0	0	0
-11.7211	0	0	0	0	0	0	0
-11.7085	0	0	0	0	0	0	0
-11.6959	0	0	0	0	0	0	0
-11.6834	0	0	0	0	0	0	0
-11.6708	0	0	0	0	0	0	0
-11.6582	0	0	0	0	0	0	0
-11.6456	0	0	0	0	0	0	0
-11.633	0	0	0	0	0	0	0
-11.6204	0	0	0	0	0	0	0
-11.6079	0	0	0	0	0	0	0
-11.5953	0	0	0	0	0	0	0
-11.5827	0	0	0	0	0	0	0
-11.5701	0	0	0	0	0	0	0
-11.5575	0	0	0	0	0	0	0
-11.545	0	0	0	0	0	0	0
-11.5324	0	0	0	0	0	0	0
-11.5198	0	0	0	0	0	0	0
-11.5072	0	0	0	0	0	0	0
-11.4946	0	0	0	0	0	0	0
-11.482	0	0	0	0	0	0	0
-11.4695	0	0	0	0	0	0	0
-11.4569	0	0	0	0	0	0	0
-11.4443	0	0	0	0	0	0	0
-11.4317	0	0	0	0	0	0	0
-11.4191	0	0	0	0	0	0	0
-11.4065	0	0	0	0	0	0	0
-11.394	0	0	0	0	0	0	0
-11.3814	0	0	0	0	0	0	0
-11.3688	0	0	0	0	0	0	0
-11.3562	0	0	0	0	0	0	0
-11.3436	0	0	0	0	0	0	0
-11.331	0	0	0	0	0	0	0
-11.3185	0	0	0	0	0	0	0
-11.3059	0	0	0	0	0	0	0
-11.2933	0	0	0	0	0	0	0
-11.2807	0	0	0	0	0	0	0
-11.2681	0	0	0	0	0	0	0
-11.2555	0	0	0	0	0	0	0
-11.243	0	0	0	0	0	0	0
-11.2304	0	0	0	0	0	0	0
-11.2178	0	0	0	0	0	0	0
-11.2052	0	0	0	0	0	0	0
-11.1926	0	0	0	0	0	0	0
-11.18	0	0	0	0	0	0	0
-11.1675	0	0	0	0	0	0	0
-11.1549	0	0	0	0	0	0	0
-11.1423	0	0	0	0	0	0	0
-11.1297	0	0	0	0	0	0	0
-11.1171	0	0	0	0	0	0	0
-11.1046	0	0	0	0	0	0	0
-11.092	0	0	0	0	0	0	0
-11.0794	0	0	0	0	0	0	0
-11.0668	0	0	0	0	0	0	0
-11.0542	0	0	0	0	0	0	0
-11.0416	0	0	0	0	0	0	0
-11.0291	0	0	0	0	0	0	0
-11.0165	0	0	0	0	0	0	0
-11.0039	0	0	0	0	0	0	0
-10.9913	0	0	0	0	0	0	0
-10.9787	0	0	0	0	0	0	0
-10.9661	0	0	0	0	0	0	0
-10.9536	0	0	0	0	0	0	0
-10.941	0	0	0	0	0	0	0
-10.9284	0	0	0	0	0	0	0
-10.9158	0	0	0	0	0	0	0
-10.9032	0	0	0	0	0	0	0
-10.8906	0	0	0	0	0	0	0
-10.8781	0	0	0	0	0	0	0
-10.8655	0	0	0	0	0	0	0
-10.8529	0	0	0	0	0	0	0
-10.8403	0	0	0	0	0	0	0
-10.8277	0	0	0	0	0	0	0
-10.8151	0	0	0	0	0	0	0
-10.8026	0	0	0	0	0	0	0
-10.79	0	0	0	0	0	0	0
-10.7774	0	0	0	0	0	0	0
-10.7648	0	0	0	0	0	0	0
-10.7522	0	0	0	0	0	0	0
-10.7396	0	0	0	0	0	0	0
-10.7271	0	0	0	0	0	0	0
-10.7145	0	0	0	0	0	0	0
-10.7019	0	0	0	0	0	0	0
-10.6893	0	0	0	0	0	0	0
-10.6767	0	0	0	0	0	0	0
-10.6642	0	0	0	0	0	0	0
-10.6516	0	0	0	0	0	0	0
-10.639	0	0	0	0	0	0	0
-10.6264	0	0	0	0	0	0	0
-10.6138	0	0	0	0	0	0	0
-10.6012	0	0	0	0	0	0	0
-10.5887	0	0	0	0	0	0	0
-10.5761	0	0	0	0	0	0	0
-10.5635	0	0	0	0	0	0	0
-10.5509	0	0	0	0	0	0	0
-10.5383	0	0	0	0	0	0	0
-10.5257	0	0	0	0	0	0	0
-10.5132	0	0	0	0	0	0	0
-10.5006	0	0	0	0	0	0	0
-10.488	0	0	0	0	0	0	0
-10.4754	0	0	0	0	0	0	0
-10.4628	0	0	0	0	0	0	0
-10.4502	0	0	0	0	0	0	0
-10.4377	0	0	0	0	0	0	0
-10.4251	0	0	0	0	0	0	0
-10.4125	0	0	0	0	0	0	0
-10.3999	0	0	0	0	0	0	0
-10.3873	0	0	0	0	0	0	0
-10.3747	0	0	0	0	0	0	0
-10.3622	0	0	0	0	0	0	0
-10.3496	0	0	0	0	0	0	0
-10.337	0	0	0	0	0	0	0
-10.3244	0	0	0	0	0	0	0
-10.3118	0	0	0	0	0	0	0
-10.2993	0	0	0	0	0	0	0
-10.2867	0	0	0	0	0	0	0
-10.2741	0	0	0	0	0	0	0
-10.2615	0	0	0	0	0	0	0
-10.2489	0	0	0	0	0	0	0
-10.2363	0	0	0	0	0	0	0
-10.2238	0	0	0	0	0	0	0
-10.2112	0	0	0	0	0	0	0
-10.1986	0	0	0	0	0	0	0
-10.186	0	0	0	0	0	0	0
-10.1734	0	0	0	0	0	0	0
-10.1608	0	0	0	0	0	0	0
-10.1483	0	0	0	0	0	0	0
-10.1357	0	0	0	0	0	0	0
-10.1231	0	0	0	0	0	0	0
-10.1105	0	0	0	0	0	0	0
-10.0979	0	0	0	0	0	0	0
-10.0853	0	0	0	0	0	0	0
-10.0728	0	0	0	0	0	0	0
-10.0602	0	0	0	0	0	0	0
-10.0476	0	0	0	0	0	0	0
-10.035	0	0	0	0	0	0	0
-10.0224	0	0	0	0	0	0	0
-10.0098	0	0	0	0	0	0	0
-9.9973	0	0	0	0	0	0	0
-9.9847	0	0	0	0	0	0	0
-9.9721	0	0	0	0	0	0	0
-9.9595	0	0	0	0	0	0	0
-9.9469	0	0	0	0	0	0	0
-9.9343	0	0	0	0	0	0	0
-9.9218	0	0	0	0	0	0	0
-9.9092	0	0	0	0	0	0	0
-9.8966	0	0	0	0	0	0	0
-9.884	0	0	0	0	0	0	0
-9.8714	0	0	0	0	0	0	0
-9.8589	0	0	0	0	0	0	0
-9.8463	0	0	0	0	0	0	0
-9.8337	0	0	0	0	0	0	0
-9.8211	0	0	0	0	0	0	0
-9.8085	0	0	0	0	0	0	0
-9.7959	0	0	0	0	0	0	0
-9.7834	0	0	0	0	0	0	0
-9.7708	0	0	0	0	0	0	0
-9.7582	0	0	0	0	0	0	0
-9.7456	0	0	0	0	0	0	0
-9.733	0	0	0	0	0	0	0
-9.7204	0	0	0	0	0	0	0
-9.7079	0	0	0	0	0	0	0
-9.6953	0	0	0	0	0	0	0
-9.6827	0	0	0	0	0	0	0
-9.6701	0	0	0	0	0	0	0
-9.6575	0	0	0	0	0	0	0
-9.6449	0	0	0	0	0	0	0
-9.6324	0	0	0	0	0	0	0
-9.6198	0	0	0	0	0	0	0
-9.6072	0	0	0	0	0	0	0
-9.5946	0	0	0	0	0	0	0
-9.582	0	0	0	0	0	0	0
-9.5694	0	0	0	0	0	0	0
-9.5569	0	0	0	0	0	0	0
-9.5443	0	0	0	0	0	0	0
-9.5317	0	0	0	0	0	0	0
-9.5191	0	0	0	0	0	0	0
-9.5065	0	0	0	0	0	0	0
-9.4939	0	0	0	0	0	0	0
-9.4814	0	0	0	0	0	0	0
-9.4688	0	0	0	0	0	0	0
-9.4562	0	0	0	0	0	0	0
-9.4436	0	0	0	0	0	0	0
-9.431	0	0	0	0	0	0	0
-9.4185	0.0001	0	0	0	0	0	0
-9.4059	0.0001	0	0	0	0	0	0
-9.3933	0.0002	0	0	0	0	0	0
-9.3807	0.0005	0	0	0	0	0	0
-9.3681	0.0009	0	0	0	0	0	0
-9.3555	0.0017	0	0	0	0	0	0
-9.343	0.0031	0	0.0004	0	0	0	0
-9.3304	0.0056	0	0.0006	0	0	0.0006	0
-9.3178	0.0096	0	0.0024	0	0.0006	0.0018	0
-9.3052	0.0162	0	0.0036	0	0.001	0.0024	0
-9.2926	0.0264	0.0002	0.0056	0	0.0024	0.005	0
-9.28	0.042	0.0003	0.0084	0.0006	0.0038	0.0074	0
-9.2675	0.0651	0.0004	0.013	0.0006	0.0062	0.0108	0
-9.2549	0.0983	0.0008	0.0198	0.0008	0.0094	0.0168	0
-9.2423	0.1446	0.0011	0.0294	0.0018	0.014	0.0246	0
-9.2297	0.2076	0.0015	0.042	0.003	0.0202	0.0354	0
-9.2171	0.2908	0.0021	0.059	0.0038	0.0276	0.0496	0
-9.2045	0.3979	0.003	0.0808	0.0056	0.0382	0.0684	0
-9.192	0.532	0.004	0.1078	0.0076	0.0504	0.0914	0
-9.1794	0.6958	0.0054	0.1408	0.01	0.066	0.119	0.0002
-9.1668	0.8911	0.0068	0.1806	0.0132	0.0844	0.1526	0.0002
-9.1542	1.1185	0.0088	0.2258	0.0164	0.106	0.1922	0.0003
-9.1416	1.3775	0.0108	0.278	0.0208	0.1302	0.237	0.0004
-9.129	1.6664	0.0135	0.3356	0.0262	0.1574	0.2872	0.0005
-9.1165	1.9825	0.0164	0.3986	0.0318	0.187	0.3428	0.0007
-9.1039	2.3218	0.0194	0.4658	0.0382	0.2192	0.4022	0.001
-9.0913	2.6797	0.0226	0.5364	0.0448	0.2524	0.4654	0.0014
-9.0787	3.0506	0.0261	0.6098	0.0522	0.2874	0.531	0.0018
-9.0661	3.4284	0.0299	0.6832	0.0602	0.3222	0.5984	0.0022
-9.0535	3.8063	0.0335	0.7568	0.0688	0.357	0.6662	0.0028
-9.041	4.1769	0.0375	0.8286	0.0774	0.3912	0.733	0.0034
-9.0284	4.5329	0.0414	0.896	0.086	0.424	0.798	0.0041
-9.0158	4.8666	0.0451	0.9598	0.0948	0.4544	0.8596	0.0048
-9.0032	5.1713	0.0487	1.017	0.103	0.4826	0.9162	0.0056
-8.9906	5.4409	0.0521	1.0672	0.111	0.5068	0.9668	0.0064
-8.9781	5.671	0.055	1.1092	0.1188	0.5272	1.0112	0.0072
-8.9655	5.859	0.0578	1.1426	0.1254	0.544	1.0478	0.008
-8.9529	6.0046	0.0599	1.1678	0.1316	0.5566	1.0784	0.0088
-8.9403	6.11	0.0614	1.185	0.137	0.5656	1.1024	0.0096
-8.9277	6.1797	0.0625	1.1946	0.1418	0.571	1.1198	0.0102
-8.9151	6.221	0.0631	1.1992	0.146	0.574	1.1328	0.011
-8.9026	6.2428	0.0635	1.2002	0.149	0.5752	1.1442	0.0116
-8.89	6.2559	0.0636	1.1992	0.1522	0.5762	1.1544	0.0122
-8.8774	6.2723	0.0633	1.1996	0.1552	0.5768	1.1674	0.013
-8.8648	6.3044	0.0626	1.2024	0.158	0.579	1.1846	0.0137
-8.8522	6.3648	0.0623	1.2118	0.1614	0.585	1.2092	0.0147
-8.8396	6.4656	0.0621	1.2278	0.1658	0.5942	1.243	0.0158
-8.8271	6.6178	0.0625	1.2546	0.1702	0.608	1.29	0.0173
-8.8145	6.8312	0.0628	1.2924	0.1766	0.6274	1.3508	0.0193
-8.8019	7.1141	0.0643	1.3434	0.1834	0.6532	1.4294	0.0218
-8.7893	7.4729	0.0665	1.4088	0.1928	0.686	1.5256	0.025
-8.7767	7.912	0.0694	1.4882	0.2034	0.726	1.643	0.0292
-8.7641	8.4337	0.0739	1.5826	0.2152	0.7726	1.781	0.0346
-8.7516	9.0379	0.0796	1.6914	0.2296	0.8264	1.941	0.0413
-8.739	9.7223	0.0867	1.8142	0.2454	0.8874	2.1234	0.0494
-8.7264	10.4812	0.0951	1.949	0.263	0.9538	2.3267	0.0594
-8.7138	11.3059	0.1048	2.0948	0.2812	1.0258	2.5494	0.0712
-8.7012	12.1839	0.1163	2.249	0.302	1.1012	2.7896	0.0849
-8.6886	13.0984	0.1285	2.4074	0.3224	1.179	3.0448	0.1004
-8.6761	14.0286	0.1416	2.567	0.342	1.2572	3.3092	0.1178
-8.6635	14.9495	0.1553	2.7232	0.363	1.3338	3.5762	0.1366
-8.6509	15.8328	0.1693	2.8704	0.3816	1.4058	3.8394	0.1564
-8.6383	16.6485	0.1828	3.0054	0.3984	1.4708	4.0904	0.1768
-8.6257	17.367	0.1955	3.1202	0.4136	1.5264	4.3206	0.1969
-8.6131	17.9605	0.2071	3.2122	0.424	1.5714	4.5214	0.2159
-8.6006	18.4065	0.2169	3.2776	0.4324	1.6026	4.685	0.2329
-8.588	18.6883	0.2249	3.3134	0.4366	1.6202	4.8044	0.2472
-8.5754	18.7975	0.2303	3.3194	0.4382	1.6232	4.876	0.2579
-8.5628	18.7336	0.2337	3.2952	0.4366	1.6122	4.8962	0.2643
-8.5502	18.5041	0.2346	3.2438	0.4322	1.5876	4.8664	0.266
-8.5377	18.1234	0.2332	3.1672	0.4252	1.5518	4.7886	0.2629
-8.5251	17.6114	0.2295	3.0692	0.4164	1.5062	4.668	0.2551
-8.5125	16.9913	0.2241	2.9542	0.4062	1.4518	4.5112	0.2429
-8.4999	16.2884	0.2166	2.8262	0.3954	1.392	4.3256	0.227
-8.4873	15.5278	0.2079	2.69	0.3836	1.3282	4.1196	0.2084
-8.4747	14.734	0.1985	2.549	0.3714	1.262	3.9002	0.1878
-8.4622	13.9292	0.1882	2.4074	0.3598	1.1958	3.6746	0.1662
-8.4496	13.1333	0.1775	2.268	0.348	1.1302	3.4464	0.1447
-8.437	12.3636	0.1673	2.1334	0.3398	1.0672	3.22	0.1242
-8.4244	11.6352	0.1578	2.0064	0.3338	1.008	2.9978	0.105
-8.4118	10.9609	0.1494	1.8896	0.3326	0.9534	2.78	0.0879
-8.3992	10.3519	0.1425	1.7842	0.3358	0.9058	2.5694	0.0733
-8.3867	9.8179	0.1375	1.6922	0.3446	0.8644	2.3648	0.0613
-8.3741	9.3672	0.1349	1.6158	0.3596	0.8316	2.1691	0.0518
-8.3615	9.0068	0.1341	1.5548	0.3806	0.8072	1.985	0.045
-8.3489	8.7418	0.1356	1.5112	0.4077	0.7918	1.814	0.0405
-8.3363	8.5757	0.1398	1.4848	0.4398	0.7854	1.6598	0.0382
-8.3237	8.5094	0.1462	1.4766	0.477	0.7882	1.5266	0.0377
-8.3112	8.5416	0.1551	1.486	0.517	0.8006	1.4152	0.0385
-8.2986	8.6686	0.1663	1.5114	0.5608	0.8214	1.3294	0.0406
-8.286	8.8846	0.18	1.553	0.606	0.8506	1.2684	0.0435
-8.2734	9.1819	0.1961	1.61	0.6528	0.8876	1.2322	0.047
-8.2608	9.5518	0.2145	1.6794	0.7004	0.9316	1.2178	0.0508
-8.2482	9.9848	0.2356	1.7614	0.7506	0.982	1.2214	0.0552
-8.2357	10.4714	0.259	1.8542	0.8008	1.0384	1.2398	0.06
-8.2231	11.0019	0.2846	1.9556	0.8524	1.0998	1.268	0.0657
-8.2105	11.5667	0.312	2.0644	0.9062	1.1658	1.3027	0.0721
-8.1979	12.1559	0.342	2.1794	0.961	1.2346	1.3402	0.0798
-8.1853	12.7588	0.3729	2.297	1.0162	1.3054	1.3804	0.0891
-8.1727	13.3634	0.4049	2.4154	1.072	1.3768	1.4208	0.1001
-8.1602	13.9559	0.4371	2.5308	1.1258	1.4466	1.4604	0.1129
-8.1476	14.5203	0.4687	2.6404	1.1774	1.513	1.5006	0.1277
-8.135	15.0391	0.499	2.7394	1.2246	1.573	1.5428	0.144
-8.1224	15.4932	0.527	2.824	1.265	1.625	1.5848	0.1618
-8.1098	15.8632	0.5516	2.8904	1.2982	1.6652	1.6268	0.1805
-8.0973	16.131	0.5718	2.9352	1.3208	1.693	1.668	0.1993
-8.0847	16.2811	0.5866	2.9556	1.3326	1.7058	1.7056	0.2179
-8.0721	16.3021	0.5956	2.9498	1.3324	1.7036	1.7384	0.2355
-8.0595	16.1883	0.5983	2.9178	1.3206	1.6858	1.7622	0.2515
-8.0469	15.941	0.5945	2.8602	1.2976	1.6528	1.7748	0.2653
-8.0343	15.5684	0.5844	2.7794	1.264	1.6062	1.776	0.2769
-8.0218	15.0858	0.5682	2.6784	1.2224	1.548	1.7636	0.2863
-8.0092	14.5141	0.5471	2.5618	1.1724	1.48	1.7388	0.2935
-7.9966	13.8782	0.5222	2.4352	1.1188	1.4064	1.704	0.299
-7.984	13.204	0.4944	2.3024	1.063	1.329	1.6599	0.3032
-7.9714	12.5164	0.4649	2.1678	1.0076	1.2508	1.6094	0.3064
-7.9588	11.8365	0.4351	2.0366	0.9514	1.1748	1.5548	0.3089
-7.9463	11.18	0.4058	1.9104	0.899	1.1016	1.4986	0.3109
-7.9337	10.5569	0.3778	1.792	0.8488	1.0326	1.442	0.3122
-7.9211	9.9719	0.3512	1.6816	0.8024	0.968	1.3862	0.3127
-7.9085	9.4255	0.3267	1.5792	0.7594	0.9086	1.3316	0.3125
-7.8959	8.9159	0.3039	1.4846	0.7198	0.854	1.2782	0.3114
-7.8833	8.4403	0.2824	1.3972	0.6824	0.803	1.2256	0.3094
-7.8708	7.996	0.2628	1.316	0.6478	0.7566	1.1746	0.3067
-7.8582	7.5813	0.2452	1.241	0.6156	0.7136	1.1262	0.3038
-7.8456	7.1948	0.2286	1.1712	0.586	0.6736	1.0792	0.301
-7.833	6.8357	0.2138	1.1072	0.5574	0.6362	1.0344	0.2985
-7.8204	6.503	0.2004	1.0484	0.5312	0.6022	0.9924	0.2966
-7.8078	6.1961	0.1888	0.9934	0.5074	0.5712	0.953	0.2955
-7.7953	5.9146	0.1788	0.9434	0.4848	0.5428	0.9156	0.2953
-7.7827	5.6594	0.1707	0.8978	0.4646	0.5168	0.8822	0.2967
-7.7701	5.4329	0.1641	0.8566	0.4466	0.4936	0.8522	0.3007
-7.7575	5.2398	0.1594	0.8206	0.4306	0.4734	0.8258	0.3099
-7.7449	5.0873	0.1564	0.79	0.4174	0.456	0.8042	0.3281
-7.7323	4.9852	0.155	0.7662	0.4066	0.4422	0.7886	0.3617
-7.7198	4.9457	0.1551	0.7496	0.4002	0.4326	0.7782	0.4198
-7.7072	4.9836	0.1566	0.7422	0.3968	0.4272	0.773	0.5147
-7.6946	5.1163	0.1594	0.7438	0.3986	0.4266	0.7732	0.6619
-7.682	5.3638	0.1639	0.7564	0.4036	0.4308	0.7774	0.88
-7.6694	5.749	0.17	0.7816	0.4144	0.4404	0.7872	1.1891
-7.6569	6.2964	0.1785	0.8202	0.4304	0.456	0.8024	1.6098
-7.6443	7.03	0.1895	0.8744	0.4518	0.4782	0.8218	2.1604
-7.6317	7.9699	0.2046	0.9452	0.4814	0.508	0.8494	2.8537
-7.6191	9.1278	0.2243	1.034	0.5184	0.5458	0.8848	3.6939
-7.6065	10.5009	0.2501	1.1408	0.5626	0.592	0.9306	4.6735
-7.5939	12.0672	0.2818	1.2638	0.6142	0.6464	0.9884	5.7706
-7.5814	13.7816	0.3204	1.4006	0.6736	0.708	1.0576	6.9478
-7.5688	15.5749	0.365	1.5442	0.7372	0.7744	1.1386	8.1536
-7.5562	17.3564	0.4143	1.6882	0.8018	0.8426	1.227	9.3248
-7.5436	19.0206	0.4661	1.8228	0.8652	0.908	1.318	10.3921
-7.531	20.4564	0.5174	1.9392	0.922	0.9668	1.407	11.2862
-7.5184	21.5588	0.5642	2.0276	0.9678	1.0136	1.4852	11.9456
-7.5059	22.2413	0.6037	2.0804	0.9994	1.0436	1.5484	12.3233
-7.4933	22.4458	0.6322	2.0924	1.0132	1.0556	1.5876	12.3922
-7.4807	22.1501	0.6474	2.061	1.0084	1.0464	1.6006	12.1481
-7.4681	21.3696	0.6477	1.988	0.9838	1.0166	1.5836	11.6104
-7.4555	20.1561	0.6331	1.8768	0.9414	0.9674	1.5376	10.8193
-7.4429	18.5901	0.6044	1.7352	0.8832	0.9024	1.4646	9.831
-7.4304	16.7717	0.564	1.5714	0.8136	0.8246	1.3692	8.7112
-7.4178	14.8093	0.5146	1.395	0.7356	0.7388	1.2576	7.528
-7.4052	12.8084	0.4592	1.2144	0.654	0.6502	1.135	6.3451
-7.3926	10.8625	0.4013	1.0386	0.572	0.5624	1.009	5.2168
-7.38	9.0463	0.3444	0.8744	0.4938	0.4794	0.884	4.1846
-7.3674	7.4129	0.2905	0.7256	0.4218	0.4028	0.7658	3.2754
-7.3549	5.9928	0.2413	0.5956	0.3568	0.3352	0.6586	2.5024
-7.3423	4.7966	0.198	0.4852	0.3008	0.2774	0.5624	1.8668
-7.3297	3.8187	0.1611	0.3944	0.2542	0.2288	0.4808	1.3604
-7.3171	3.0416	0.1304	0.3214	0.2162	0.189	0.4138	0.9691
-7.3045	2.4407	0.1054	0.2646	0.1862	0.158	0.3596	0.6753
-7.2919	1.9884	0.086	0.221	0.1632	0.134	0.3162	0.4607
-7.2794	1.6568	0.071	0.1888	0.1464	0.116	0.2842	0.3081
-7.2668	1.4207	0.0598	0.1654	0.1338	0.1026	0.2606	0.2022
-7.2542	1.2579	0.0524	0.1488	0.125	0.093	0.244	0.1306
-7.2416	1.1505	0.048	0.1384	0.1198	0.0874	0.2334	0.083
-7.229	1.085	0.0465	0.1314	0.1154	0.0838	0.2282	0.052
-7.2165	1.0519	0.0486	0.1284	0.1132	0.0824	0.2282	0.0324
-7.2039	1.0457	0.0551	0.1284	0.1122	0.084	0.231	0.0201
-7.1913	1.0656	0.0672	0.1316	0.1108	0.0878	0.2404	0.0125
-7.1787	1.1152	0.088	0.1396	0.1096	0.0956	0.2562	0.0082
-7.1661	1.2032	0.12	0.1534	0.1078	0.1086	0.2806	0.0061
-7.1535	1.3437	0.1685	0.1748	0.1058	0.1284	0.3192	0.0056
-7.141	1.556	0.2386	0.2074	0.1036	0.1576	0.376	0.0062
-7.1284	1.8637	0.3371	0.2544	0.1014	0.1998	0.4574	0.0082
-7.1158	2.2935	0.4713	0.3198	0.0994	0.2578	0.5716	0.0116
-7.1032	2.872	0.6477	0.4076	0.0988	0.3354	0.723	0.0166
-7.0906	3.6224	0.8726	0.5208	0.0978	0.4348	0.9196	0.0235
-7.078	4.5607	1.1494	0.6624	0.0988	0.5586	1.164	0.0326
-7.0655	5.6919	1.479	0.833	0.102	0.7066	1.458	0.0445
-7.0529	7.0069	1.8582	1.0302	0.1064	0.8786	1.7996	0.0593
-7.0403	8.4815	2.2791	1.2512	0.113	1.0708	2.1822	0.0773
-7.0277	10.0775	2.7307	1.4906	0.1216	1.2778	2.5954	0.099
-7.0151	11.7463	3.198	1.74	0.1304	1.4928	3.0262	0.1244
-7.0025	13.4356	3.6655	1.9924	0.1416	1.7094	3.4622	0.1538
-6.99	15.0964	4.1189	2.2396	0.1538	1.922	3.8886	0.187
-6.9774	16.6922	4.5472	2.477	0.1668	2.125	4.2976	0.224
-6.9648	18.2059	4.9448	2.7016	0.1806	2.3166	4.6826	0.2645
-6.9522	19.6442	5.3139	2.9148	0.1954	2.4982	5.0474	0.3079
-6.9396	21.0389	5.6644	3.1222	0.2104	2.6744	5.3968	0.3535
-6.927	22.4425	6.0115	3.3324	0.2256	2.8518	5.7458	0.3996
-6.9145	23.9206	6.3763	3.5562	0.2424	3.041	6.1108	0.4453
-6.9019	25.5404	6.7791	3.8048	0.2582	3.2498	6.5076	0.488
-6.8893	27.358	7.2383	4.0868	0.2746	3.4878	6.951	0.5261
-6.8767	29.406	7.7659	4.4088	0.2908	3.7582	7.4508	0.5576
-6.8641	31.6839	8.3639	4.7698	0.3068	4.0624	8.005	0.5814
-6.8515	34.1531	9.023	5.1654	0.3224	4.3932	8.6074	0.5968
-6.839	36.737	9.7203	5.5816	0.3364	4.741	9.237	0.6042
-6.8264	39.3273	10.4249	6.0012	0.3506	5.0906	9.868	0.6049
-6.8138	41.7953	11.0966	6.404	0.3636	5.4236	10.4686	0.6016
-6.8012	44.0069	11.6922	6.7666	0.3756	5.7208	11.007	0.5984
-6.7886	45.8394	12.1713	7.069	0.3884	5.9648	11.4514	0.599
-6.7761	47.1968	12.4988	7.2944	0.401	6.1422	11.7782	0.6097
-6.7635	48.0232	12.6502	7.433	0.4158	6.2442	11.974	0.637
-6.7509	48.3105	12.6137	7.4822	0.43	6.2685	12.0332	0.6889
-6.7383	48.1007	12.392	7.4469	0.4472	6.2194	11.9658	0.7767
-6.7257	47.4826	12.0004	7.3392	0.467	6.1078	11.7889	0.9147
-6.7131	46.5835	11.4641	7.1773	0.4902	5.9486	11.5268	1.123
-6.7006	45.5576	10.8164	6.982	0.5154	5.7579	11.2122	1.4283
-6.688	44.5735	10.0934	6.7754	0.5454	5.5558	10.875	1.865
-6.6754	43.8019	9.3304	6.5782	0.5784	5.358	10.5448	2.4753
-6.6628	43.4044	8.5595	6.4106	0.6158	5.1804	10.249	3.3068
-6.6502	43.5252	7.808	6.287	0.6582	5.036	10.0074	4.4103
-6.6376	44.2825	7.0954	6.2206	0.706	4.9338	9.8362	5.8309
-6.6251	45.7622	6.4356	6.2214	0.7576	4.881	9.7475	7.6017
-6.6125	48.01	5.8393	6.2952	0.8148	4.8822	9.7486	9.7324
-6.5999	51.0237	5.3101	6.4482	0.8758	4.9412	9.8451	12.1994
-6.5873	54.7461	4.8506	6.6828	0.9396	5.0596	10.0402	14.9388
-6.5747	59.0599	4.4622	6.999	1.0048	5.2366	10.3326	17.8432
-6.5621	63.7877	4.1434	7.3934	1.068	5.4708	10.7168	20.7641
-6.5496	68.6986	3.8922	7.8592	1.1272	5.7561	11.187	23.5234
-6.537	73.5232	3.7045	8.3828	1.1764	6.083	11.7248	25.9299
-6.5244	77.9747	3.5761	8.9457	1.216	6.4406	12.309	27.8016
-6.5118	81.7751	3.4983	9.5238	1.2392	6.8102	12.9116	28.9886
-6.4992	84.6816	3.4616	10.0896	1.247	7.1738	13.5002	29.3938
-6.4866	86.5095	3.4536	10.6104	1.2356	7.5102	14.0393	28.9856
-6.4741	87.1465	3.4606	11.054	1.2076	7.7966	14.4916	27.8026
-6.4615	86.558	3.4689	11.3891	1.1652	8.0126	14.8238	25.9486
-6.4489	84.7827	3.4657	11.5888	1.111	8.1398	15.0068	23.5764
-6.4363	81.9203	3.4392	11.632	1.0482	8.1634	15.0196	20.8679
-6.4237	78.1156	3.3798	11.5047	0.9826	8.0742	14.8494	18.0113
-6.4111	73.5414	3.2826	11.2032	0.9176	7.8702	14.4942	15.1794
-6.3986	68.3837	3.1464	10.7352	0.8564	7.5552	13.9605	12.5149
-6.386	62.8298	2.9727	10.1152	0.8018	7.1392	13.2688	10.1188
-6.3734	57.06	2.768	9.3694	0.755	6.639	12.444	8.0502
-6.3608	51.2418	2.5397	8.5307	0.7162	6.0752	11.52	6.329
-6.3482	45.5253	2.2977	7.634	0.6844	5.4728	10.533	4.9431
-6.3357	40.0392	2.0507	6.717	0.659	4.8544	9.5194	3.8587
-6.3231	34.887	1.8081	5.8154	0.6378	4.2428	8.5118	3.0301
-6.3105	30.1448	1.5777	4.9578	0.62	3.6588	7.5402	2.4069
-6.2979	25.8604	1.3641	4.1684	0.601	3.1168	6.6258	1.942
-6.2853	22.0542	1.1709	3.4614	0.5816	2.6274	5.7822	1.5935
-6.2727	18.7232	0.9983	2.845	0.5594	2.1958	5.0198	1.328
-6.2602	15.8469	0.847	2.3194	0.5344	1.8228	4.3399	1.121
-6.2476	13.3937	0.7155	1.8806	0.508	1.507	3.744	0.9547
-6.235	11.3277	0.6023	1.5216	0.4778	1.2438	3.2284	0.8183
-6.2224	9.6134	0.5057	1.2322	0.4472	1.029	2.7904	0.7063
-6.2098	8.2197	0.4233	1.004	0.4172	0.8574	2.4296	0.6155
-6.1972	7.1204	0.3542	0.8278	0.3904	0.7242	2.1442	0.5457
-6.1847	6.2936	0.2976	0.6956	0.3672	0.6248	1.9319	0.4967
-6.1721	5.7192	0.252	0.6018	0.35	0.5562	1.7906	0.4691
-6.1595	5.3764	0.2167	0.5392	0.3378	0.5142	1.7188	0.4624
-6.1469	5.2405	0.1908	0.503	0.3338	0.4956	1.708	0.4751
-6.1343	5.2817	0.1732	0.4886	0.3358	0.4966	1.7522	0.5048
-6.1217	5.464	0.1623	0.491	0.3434	0.512	1.8408	0.5475
-6.1092	5.7471	0.1567	0.5044	0.3576	0.5382	1.9594	0.5981
-6.0966	6.088	0.1552	0.5246	0.3748	0.5692	2.095	0.6518
-6.084	6.4449	0.1562	0.5474	0.3948	0.602	2.2332	0.7024
-6.0714	6.7802	0.1589	0.5678	0.4182	0.6308	2.3615	0.7455
-6.0588	7.0642	0.1624	0.5842	0.4406	0.654	2.4702	0.7766
-6.0462	7.2767	0.1657	0.5938	0.4636	0.6686	2.552	0.7931
-6.0337	7.4079	0.1687	0.5954	0.4866	0.6738	2.603	0.7938
-6.0211	7.4576	0.1717	0.589	0.5096	0.6694	2.6248	0.7788
-6.0085	7.4331	0.1743	0.5758	0.5332	0.6564	2.6182	0.7493
-5.9959	7.3468	0.1775	0.5566	0.557	0.6362	2.589	0.708
-5.9833	7.2131	0.1807	0.533	0.579	0.6106	2.5416	0.6576
-5.9707	7.0463	0.1852	0.5062	0.6016	0.581	2.4816	0.6011
-5.9582	6.8594	0.1897	0.4782	0.6236	0.5498	2.4142	0.5417
-5.9456	6.6639	0.1958	0.4498	0.6434	0.5178	2.3432	0.4817
-5.933	6.4699	0.2031	0.422	0.6618	0.4872	2.272	0.4235
-5.9204	6.2875	0.2111	0.3954	0.6786	0.4572	2.2068	0.3685
-5.9078	6.1274	0.2204	0.3712	0.6954	0.431	2.1498	0.3182
-5.8953	6.0015	0.2305	0.3496	0.7126	0.408	2.107	0.2737
-5.8827	5.9226	0.2421	0.3308	0.7324	0.3898	2.0814	0.2352
-5.8701	5.9035	0.2556	0.3158	0.757	0.3764	2.0794	0.203
-5.8575	5.9555	0.2712	0.3054	0.7862	0.3684	2.1048	0.1774
-5.8449	6.0868	0.29	0.2992	0.8234	0.3668	2.1588	0.1581
-5.8323	6.3015	0.3126	0.2974	0.8706	0.3708	2.244	0.1443
-5.8198	6.5984	0.3396	0.2994	0.9266	0.3804	2.3598	0.1355
-5.8072	6.9715	0.3713	0.3048	0.992	0.3948	2.5024	0.1308
-5.7946	7.41	0.4093	0.313	1.0656	0.4128	2.6684	0.1291
-5.782	7.8999	0.4528	0.3232	1.147	0.4334	2.8512	0.129
-5.7694	8.4249	0.5022	0.3346	1.2346	0.4548	3.046	0.1301
-5.7568	8.9683	0.5577	0.3454	1.326	0.4772	3.2466	0.131
-5.7443	9.5137	0.6188	0.3566	1.4198	0.4984	3.4446	0.1312
-5.7317	10.047	0.6851	0.3658	1.5132	0.518	3.6358	0.13
-5.7191	10.5566	0.7552	0.3734	1.6048	0.5354	3.8166	0.1272
-5.7065	11.035	0.8288	0.3782	1.6946	0.5494	3.9838	0.1227
-5.6939	11.4785	0.9054	0.3824	1.7802	0.5608	4.1364	0.117
-5.6813	11.8882	0.9835	0.3846	1.8624	0.5694	4.2758	0.1097
-5.6688	12.2689	1.063	0.385	1.9414	0.5764	4.4024	0.1017
-5.6562	12.6288	1.1429	0.3844	2.0186	0.5812	4.5202	0.0932
-5.6436	12.9781	1.2233	0.3838	2.0948	0.5854	4.6338	0.0846
-5.631	13.3268	1.3035	0.3828	2.1712	0.5892	4.7454	0.0761
-5.6184	13.6835	1.3826	0.3824	2.2496	0.5936	4.8614	0.0681
-5.6058	14.0535	1.4592	0.383	2.3298	0.5976	4.9824	0.0609
-5.5933	14.4378	1.5323	0.3834	2.4114	0.6036	5.1084	0.0546
-5.5807	14.8322	1.6009	0.385	2.4952	0.61	5.2406	0.0492
-5.5681	15.2283	1.6624	0.386	2.5774	0.6174	5.376	0.0448
-5.5555	15.6132	1.7151	0.3878	2.6568	0.6246	5.5094	0.0413
-5.5429	15.9716	1.7572	0.389	2.732	0.6312	5.6374	0.0389
-5.5303	16.2866	1.7868	0.3886	2.797	0.6368	5.7536	0.0371
-5.5178	16.541	1.8019	0.3872	2.8518	0.6412	5.8498	0.036
-5.5052	16.7187	1.8019	0.384	2.892	0.6428	5.9228	0.0356
-5.4926	16.8047	1.7857	0.378	2.9146	0.6418	5.9666	0.0356
-5.48	16.7863	1.7527	0.3702	2.9192	0.637	5.9756	0.0358
-5.4674	16.6534	1.7026	0.36	2.903	0.6284	5.9442	0.0364
-5.4549	16.3986	1.6372	0.3472	2.865	0.6158	5.8726	0.037
-5.4423	16.0184	1.5569	0.3316	2.8038	0.5988	5.7558	0.0376
-5.4297	15.5131	1.4635	0.3138	2.7212	0.5774	5.594	0.038
-5.4171	14.8879	1.359	0.294	2.617	0.552	5.3884	0.0381
-5.4045	14.1526	1.2463	0.273	2.4914	0.5228	5.1424	0.0382
-5.3919	13.3217	1.1284	0.2498	2.3488	0.4902	4.8605	0.0378
-5.3794	12.4136	1.0078	0.2264	2.1934	0.4556	4.5486	0.0371
-5.3668	11.4492	0.8878	0.2026	2.0272	0.4186	4.213	0.0361
-5.3542	10.451	0.7714	0.1794	1.8534	0.3806	3.8626	0.0347
-5.3416	9.4407	0.6607	0.1566	1.6774	0.343	3.5052	0.0329
-5.329	8.4386	0.558	0.1344	1.5022	0.3052	3.1488	0.0308
-5.3164	7.4626	0.4647	0.1144	1.3314	0.2686	2.7966	0.0286
-5.3039	6.527	0.3816	0.0962	1.166	0.2346	2.458	0.0259
-5.2913	5.6435	0.3087	0.0796	1.0106	0.202	2.1346	0.0235
-5.2787	4.8205	0.2469	0.0652	0.864	0.1716	1.8312	0.0209
-5.2661	4.0643	0.194	0.0526	0.7294	0.1442	1.5508	0.0182
-5.2535	3.3791	0.1503	0.0416	0.6074	0.1196	1.2948	0.0157
-5.2409	2.7672	0.1148	0.0326	0.4976	0.0974	1.0644	0.0131
-5.2284	2.2294	0.0864	0.025	0.4018	0.0784	0.86	0.0109
-5.2158	1.7651	0.0645	0.019	0.318	0.0618	0.6836	0.0089
-5.2032	1.3716	0.0468	0.0142	0.2478	0.0478	0.533	0.0071
-5.1906	1.045	0.0334	0.0106	0.1894	0.036	0.4072	0.0055
-5.178	0.7799	0.0233	0.0074	0.1406	0.027	0.3042	0.0042
-5.1654	0.5696	0.0161	0.005	0.1028	0.02	0.223	0.0031
-5.1529	0.4068	0.0109	0.0036	0.0736	0.0138	0.1598	0.0022
-5.1403	0.2839	0.007	0.0026	0.0516	0.01	0.1114	0.0016
-5.1277	0.1935	0.0046	0.0018	0.0346	0.0066	0.0762	0.0012
-5.1151	0.1288	0.003	0.001	0.0242	0.0046	0.0506	0.0008
-5.1025	0.0837	0.0015	0.0002	0.0148	0.003	0.0324	0.0005
-5.0899	0.0531	0.0009	0	0.0084	0.0018	0.021	0.0003
-5.0774	0.033	0.0004	0	0.0054	0.0014	0.0136	0.0003
-5.0648	0.0203	0.0002	0	0.0034	0	0.0066	0
-5.0522	0.0128	0	0	0.0018	0	0.0036	0
-5.0396	0.0091	0	0	0.0016	0	0.0018	0
-5.027	0.0085	0.0002	0	0.001	0	0.0022	0
-5.0145	0.0109	0.0006	0	0.0006	0	0.0028	0
-5.0019	0.0174	0.0009	0.0004	0.0036	0	0.003	0
-4.9893	0.0295	0.0023	0.0006	0.0062	0	0.0068	0
-4.9767	0.0505	0.0039	0.001	0.01	0	0.0122	0
-4.9641	0.0851	0.0067	0.0028	0.0182	0	0.0188	0
-4.9515	0.1404	0.0116	0.0042	0.029	0	0.0326	0.0002
-4.939	0.2264	0.0201	0.0074	0.047	0.0006	0.0524	0.0003
-4.9264	0.3569	0.0332	0.0112	0.075	0.001	0.0828	0.0003
-4.9138	0.5505	0.0534	0.0176	0.1164	0.0022	0.1278	0.0006
-4.9012	0.831	0.0847	0.026	0.1748	0.0026	0.1918	0.001
-4.8886	1.2288	0.1322	0.039	0.259	0.0038	0.2818	0.0015
-4.876	1.7808	0.2023	0.057	0.3746	0.006	0.4062	0.0023
-4.8635	2.5309	0.3043	0.0816	0.5324	0.0082	0.5736	0.0033
-4.8509	3.5294	0.4503	0.1152	0.742	0.011	0.7938	0.0047
-4.8383	4.8318	0.6551	0.1604	1.0152	0.0146	1.078	0.0065
-4.8257	6.4963	0.9363	0.2194	1.364	0.0196	1.4353	0.009
-4.8131	8.5802	1.3132	0.294	1.8022	0.025	1.8772	0.0119
-4.8005	11.1361	1.8081	0.3878	2.338	0.0316	2.4108	0.0158
-4.788	14.206	2.4417	0.5032	2.9824	0.0392	3.0406	0.0203
-4.7754	17.8158	3.2344	0.6414	3.7406	0.0478	3.7698	0.0258
-4.7628	21.9707	4.2017	0.803	4.6126	0.057	4.596	0.0322
-4.7502	26.6518	5.3525	0.9882	5.5948	0.0668	5.513	0.0398
-4.7376	31.8147	6.6874	1.1936	6.6763	0.0772	6.51	0.0485
-4.725	37.3919	8.1967	1.418	7.8438	0.0872	7.5774	0.0584
-4.7125	43.2981	9.8605	1.6536	9.0774	0.0964	8.6992	0.0697
-4.6999	49.4372	11.6479	1.8964	10.3546	0.105	9.864	0.0829
-4.6873	55.7109	13.5196	2.1386	11.6548	0.1124	11.0602	0.0977
-4.6747	62.0264	15.4293	2.3728	12.9546	0.1186	12.2798	0.1144
-4.6621	68.3002	17.3262	2.5932	14.2356	0.1228	13.5192	0.1333
-4.6495	74.459	19.1593	2.7931	15.4818	0.1262	14.7742	0.1541
-4.637	80.4347	20.8774	2.9674	16.6788	0.1282	16.0424	0.1767
-4.6244	86.1563	22.4339	3.1128	17.8116	0.1288	17.3152	0.2007
-4.6118	91.5404	23.7857	3.2268	18.8644	0.1286	18.5799	0.2251
-4.5992	96.4821	24.8948	3.307	19.8188	0.1282	19.811	0.2493
-4.5866	100.852	25.7316	3.3538	20.6508	0.127	20.975	0.2716
-4.5741	104.496	26.2724	3.3666	21.332	0.1256	22.0279	0.2909
-4.5615	107.251	26.5012	3.3452	21.8314	0.1244	22.92	0.306
-4.5489	108.957	26.4111	3.291	22.1208	0.123	23.6004	0.316
-4.5363	109.481	26.0052	3.204	22.1742	0.1212	24.0242	0.3194
-4.5237	108.738	25.2967	3.087	21.9752	0.1188	24.159	0.3168
-4.5111	106.709	24.31	2.9428	21.5196	0.116	23.9888	0.3081
-4.4986	103.454	23.0788	2.776	20.8238	0.1124	23.5184	0.2939
-4.486	99.1099	21.6481	2.5918	19.9144	0.1078	22.7702	0.2752
-4.4734	93.886	20.0684	2.3959	18.8344	0.1026	21.7898	0.2536
-4.4608	88.0418	18.3968	2.196	17.6374	0.0966	20.6348	0.2304
-4.4482	81.8641	16.6897	1.9998	16.3822	0.0906	19.3696	0.2069
-4.4356	75.638	15.0022	1.8142	15.1304	0.0836	18.062	0.1843
-4.4231	69.6204	13.3824	1.6442	13.9316	0.0772	16.772	0.1634
-4.4105	64.0182	11.87	1.4946	12.8296	0.0716	15.5504	0.1448
-4.3979	58.974	10.4927	1.3682	11.8528	0.066	14.4322	0.1287
-4.3853	54.5616	9.2668	1.2656	11.0156	0.0616	13.439	0.1152
-4.3727	50.7905	8.1963	1.1848	10.3146	0.0582	12.576	0.104
-4.3601	47.6186	7.2777	1.1224	9.7388	0.0554	11.837	0.0945
-4.3476	44.9693	6.5003	1.0756	9.2704	0.054	11.2096	0.0868
-4.335	42.7503	5.8492	1.04	8.8848	0.0528	10.6754	0.0802
-4.3224	40.8714	5.3077	1.012	8.5602	0.0528	10.2178	0.0746
-4.3098	39.2571	4.8615	0.988	8.2787	0.0528	9.823	0.0697
-4.2972	37.8542	4.4982	0.967	8.0276	0.054	9.48	0.0654
-4.2846	36.6333	4.2088	0.9474	7.7994	0.0558	9.1854	0.0616
-4.2721	35.5851	3.9852	0.9288	7.5928	0.0574	8.9364	0.0583
-4.2595	34.7132	3.822	0.912	7.4094	0.06	8.7362	0.0557
-4.2469	34.0259	3.7146	0.8976	7.253	0.063	8.5826	0.0536
-4.2343	33.528	3.6577	0.8874	7.1244	0.066	8.48	0.052
-4.2217	33.2157	3.6458	0.8802	7.0262	0.07	8.4246	0.0508
-4.2092	33.0738	3.6719	0.8768	6.9566	0.0736	8.412	0.0502
-4.1966	33.0761	3.7278	0.8764	6.9104	0.077	8.438	0.0498
-4.184	33.1898	3.8052	0.8774	6.8834	0.0802	8.4926	0.0498
-4.1714	33.3797	3.8966	0.88	6.867	0.0828	8.5702	0.0498
-4.1588	33.6142	3.9948	0.8826	6.8558	0.0844	8.6616	0.0499
-4.1462	33.8692	4.0936	0.8834	6.8456	0.0856	8.763	0.05
-4.1337	34.1307	4.1905	0.8846	6.8342	0.0858	8.8702	0.0499
-4.1211	34.3944	4.2823	0.8848	6.821	0.0858	8.9818	0.0495
-4.1085	34.6629	4.3683	0.8854	6.8092	0.085	9.0978	0.0491
-4.0959	34.9425	4.4489	0.8864	6.8026	0.0838	9.2166	0.0483
-4.0833	35.2378	4.5237	0.8902	6.8018	0.0828	9.3368	0.0474
-4.0707	35.5485	4.5927	0.8976	6.811	0.0828	9.4582	0.0464
-4.0582	35.8662	4.6547	0.9076	6.8302	0.083	9.5744	0.0451
-4.0456	36.1747	4.7078	0.9212	6.8586	0.0828	9.68	0.0437
-4.033	36.4501	4.7502	0.9378	6.8904	0.084	9.7686	0.0422
-4.0204	36.6639	4.7784	0.9564	6.9208	0.0862	9.8314	0.0405
-4.0078	36.786	4.7905	0.9744	6.9428	0.0878	9.8608	0.0389
-3.9952	36.788	4.7837	0.9914	6.9495	0.0904	9.8526	0.037
-3.9827	36.6468	4.7573	1.0052	6.9342	0.0926	9.8028	0.0349
-3.9701	36.347	4.7105	1.0134	6.8908	0.0942	9.7096	0.0328
-3.9575	35.8839	4.6443	1.0162	6.815	0.0952	9.575	0.0305
-3.9449	35.2654	4.5614	1.0106	6.7072	0.096	9.403	0.0282
-3.9323	34.5133	4.4641	0.9976	6.5684	0.0962	9.203	0.0259
-3.9197	33.6648	4.3579	0.9764	6.4062	0.0948	8.986	0.0236
-3.9072	32.7724	4.2477	0.95	6.2304	0.0932	8.7642	0.0214
-3.8946	31.9025	4.1411	0.9194	6.0578	0.0914	8.5552	0.0191
-3.882	31.1326	4.0456	0.8876	5.9034	0.0898	8.3778	0.0172
-3.8694	30.5463	3.9683	0.8578	5.7912	0.0888	8.2504	0.0153
-3.8568	30.2265	3.9165	0.8334	5.7386	0.0886	8.1924	0.0137
-3.8442	30.2476	3.8966	0.817	5.766	0.0906	8.2196	0.0127
-3.8317	30.6665	3.914	0.8124	5.8888	0.0948	8.343	0.0117
-3.8191	31.5151	3.9688	0.8208	6.1146	0.1008	8.57	0.011
-3.8065	32.794	4.0624	0.8426	6.447	0.1098	8.8982	0.0107
-3.7939	34.4695	4.1892	0.8774	6.8788	0.1208	9.3186	0.0105
-3.7813	36.4737	4.3436	0.922	7.3938	0.1346	9.8136	0.0106
-3.7688	38.7096	4.5166	0.9742	7.9726	0.1498	10.359	0.0108
-3.7562	41.0583	4.6983	1.029	8.5842	0.167	10.9258	0.0111
-3.7436	43.3901	4.8776	1.0828	9.1987	0.1842	11.4812	0.0113
-3.731	45.5759	5.045	1.1298	9.785	0.2014	11.9938	0.0118
-3.7184	47.5	5.1937	1.1666	10.3138	0.2182	12.4355	0.0121
-3.7058	49.07	5.3181	1.1898	10.76	0.233	12.7864	0.0121
-3.6933	50.2254	5.4172	1.1968	11.107	0.246	13.0292	0.0124
-3.6807	50.9417	5.4941	1.1862	11.3442	0.2568	13.1594	0.0125
-3.6681	51.2322	5.5536	1.1588	11.4726	0.2646	13.1822	0.0125
-3.6555	51.1441	5.6052	1.1154	11.4996	0.2698	13.1088	0.0127
-3.6429	50.752	5.6574	1.0588	11.4386	0.272	12.9578	0.0127
-3.6303	50.1479	5.7215	0.991	11.3118	0.2724	12.7552	0.0129
-3.6178	49.4286	5.8043	0.9168	11.139	0.2706	12.5246	0.0132
-3.6052	48.6834	5.9114	0.8396	10.9428	0.268	12.2876	0.0136
-3.5926	47.9821	6.0422	0.763	10.7404	0.2638	12.0666	0.0142
-3.58	47.3664	6.1942	0.6902	10.5436	0.26	11.8702	0.0151
-3.5674	46.8467	6.3567	0.6244	10.3586	0.2558	11.7058	0.0163
-3.5548	46.4037	6.5181	0.5668	10.1856	0.2522	11.5682	0.0178
-3.5423	45.996	6.664	0.5194	10.0148	0.2484	11.4492	0.0198
-3.5297	45.5717	6.7809	0.482	9.8406	0.246	11.3368	0.0222
-3.5171	45.0809	6.857	0.455	9.652	0.2434	11.2216	0.0254
-3.5045	44.4874	6.8871	0.4372	9.4424	0.2416	11.0918	0.029
-3.4919	43.7755	6.8691	0.4268	9.2102	0.2398	10.9454	0.0334
-3.4793	42.9528	6.8065	0.423	8.956	0.239	10.7826	0.0387
-3.4668	42.046	6.7084	0.4228	8.6866	0.2378	10.6078	0.0445
-3.4542	41.0931	6.5839	0.426	8.4128	0.2374	10.428	0.0511
-3.4416	40.1331	6.4447	0.4298	8.141	0.2368	10.2504	0.0582
-3.429	39.196	6.2982	0.4338	7.8806	0.2364	10.0802	0.066
-3.4164	38.2954	6.1515	0.4368	7.6354	0.2358	9.9156	0.0739
-3.4038	37.425	6.0052	0.4378	7.4052	0.2344	9.7546	0.0824
-3.3913	36.5592	5.8579	0.4364	7.1856	0.2318	9.5854	0.0908
-3.3787	35.6581	5.7039	0.4314	6.9692	0.2288	9.3992	0.0992
-3.3661	34.6747	5.5376	0.4234	6.7474	0.2238	9.1794	0.1074
-3.3535	33.5641	5.3517	0.4116	6.5094	0.2172	8.9162	0.115
-3.3409	32.2911	5.1404	0.3968	6.2486	0.2078	8.6014	0.1218
-3.3284	30.8379	4.9012	0.3788	5.9598	0.1974	8.2306	0.1275
-3.3158	29.2075	4.633	0.3582	5.641	0.185	7.8064	0.1317
-3.3032	27.4257	4.3408	0.3358	5.2964	0.1726	7.337	0.1343
-3.2906	25.539	4.0308	0.3122	4.9332	0.1594	6.8402	0.1347
-3.278	23.61	3.7116	0.2896	4.5618	0.1466	6.3318	0.1333
-3.2654	21.7111	3.3942	0.2668	4.1958	0.1344	5.8358	0.1299
-3.2529	19.9172	3.0899	0.2478	3.8466	0.1244	5.3738	0.125
-3.2403	18.2978	2.8077	0.231	3.5268	0.117	4.9652	0.1193
-3.2277	16.9111	2.5554	0.2178	3.2502	0.1124	4.6274	0.1132
-3.2151	15.7991	2.3381	0.208	3.024	0.1108	4.3716	0.1078
-3.2025	14.9854	2.1574	0.2026	2.8526	0.1128	4.2062	0.1042
-3.1899	14.4749	2.0125	0.2004	2.7396	0.1174	4.1316	0.1038
-3.1774	14.2558	1.8992	0.2008	2.6828	0.1256	4.146	0.1071
-3.1648	14.3026	1.8109	0.2028	2.6796	0.1364	4.2416	0.1152
-3.1522	14.5803	1.7417	0.2062	2.7246	0.1494	4.4084	0.1285
-3.1396	15.0488	1.6836	0.21	2.81	0.1646	4.6356	0.1475
-3.127	15.6666	1.6298	0.2132	2.9306	0.1814	4.912	0.1718
-3.1144	16.3941	1.5756	0.215	3.0762	0.1992	5.2284	0.201
-3.1019	17.1969	1.5157	0.216	3.2426	0.217	5.5726	0.2344
-3.0893	18.0475	1.4482	0.215	3.4242	0.235	5.937	0.2707
-3.0767	18.9265	1.3732	0.2132	3.6162	0.2536	6.3148	0.3086
-3.0641	19.8227	1.2923	0.2098	3.8136	0.2712	6.7036	0.3468
-3.0515	20.732	1.2068	0.2068	4.0178	0.2888	7.1004	0.3839
-3.0389	21.6549	1.1204	0.2046	4.2256	0.306	7.505	0.4189
-3.0264	22.5935	1.0372	0.203	4.4366	0.322	7.9156	0.4502
-3.0138	23.5472	0.96	0.203	4.649	0.3374	8.3304	0.4773
-3.0012	24.51	0.8918	0.2058	4.8624	0.3522	8.7474	0.4992
-2.9886	25.4684	0.8339	0.2104	5.0716	0.3666	9.1596	0.5153
-2.976	26.4016	0.7868	0.2174	5.2722	0.3796	9.5604	0.525
-2.9634	27.2846	0.7497	0.2268	5.4604	0.392	9.9394	0.528
-2.9509	28.0928	0.7213	0.2384	5.6302	0.4024	10.2882	0.524
-2.9383	28.8086	0.6998	0.2508	5.7774	0.4112	10.6018	0.5127
-2.9257	29.4273	0.6818	0.2644	5.9028	0.4188	10.8798	0.4945
-2.9131	29.9621	0.6662	0.2794	6.0078	0.4252	11.1286	0.4704
-2.9005	30.446	0.6516	0.2954	6.1032	0.431	11.3612	0.4405
-2.888	30.9303	0.636	0.3132	6.1956	0.4372	11.599	0.4064
-2.8754	31.4804	0.6192	0.3318	6.3018	0.4456	11.8676	0.3693
-2.8628	32.168	0.6014	0.3524	6.4358	0.4558	12.1938	0.3308
-2.8502	33.0628	0.5822	0.3754	6.6112	0.469	12.605	0.2924
-2.8376	34.2236	0.5628	0.4002	6.8418	0.4876	13.1236	0.2555
-2.825	35.6912	0.5432	0.4268	7.1356	0.51	13.7658	0.2209
-2.8125	37.4822	0.5241	0.4554	7.4972	0.5372	14.5353	0.1898
-2.7999	39.5873	0.5069	0.4858	7.9234	0.5682	15.4301	0.1623
-2.7873	41.9709	0.4908	0.5162	8.408	0.6036	16.4328	0.139
-2.7747	44.5738	0.4777	0.5472	8.9406	0.641	17.5232	0.1199
-2.7621	47.3179	0.4675	0.5774	9.5012	0.6794	18.6652	0.1042
-2.7495	50.1117	0.4602	0.6068	10.0754	0.7174	19.8266	0.0921
-2.737	52.8575	0.4568	0.6336	10.6396	0.7538	20.9648	0.0829
-2.7244	55.4568	0.4568	0.659	11.1752	0.787	22.043	0.0758
-2.7118	57.8169	0.4598	0.6806	11.6627	0.8152	23.021	0.0708
-2.6992	59.8552	0.4654	0.7	12.0852	0.8378	23.8678	0.0671
-2.6866	61.503	0.4735	0.7144	12.4292	0.8536	24.5568	0.0643
-2.674	62.7082	0.4823	0.7258	12.684	0.862	25.0653	0.0623
-2.6615	63.4365	0.4904	0.7326	12.8408	0.8624	25.3814	0.0606
-2.6489	63.6728	0.4979	0.7346	12.8984	0.8556	25.4982	0.059
-2.6363	63.4219	0.5038	0.7324	12.8568	0.84	25.417	0.0574
-2.6237	62.7087	0.5064	0.7256	12.7228	0.819	25.1496	0.0558
-2.6111	61.5778	0.5058	0.7146	12.5044	0.7902	24.7124	0.0543
-2.5985	60.0934	0.5021	0.6998	12.2154	0.757	24.1324	0.0524
-2.586	58.3365	0.4951	0.6824	11.8724	0.7202	23.4398	0.0505
-2.5734	56.4022	0.4861	0.663	11.4954	0.6808	22.6754	0.0487
-2.5608	54.3945	0.4754	0.643	11.1054	0.6402	21.8771	0.0468
-2.5482	52.4199	0.4639	0.6236	10.7242	0.6	21.0894	0.0452
-2.5356	50.5808	0.4528	0.6074	10.3734	0.5616	20.3522	0.0436
-2.523	48.9681	0.4426	0.5948	10.0716	0.5262	19.702	0.0422
-2.5105	47.6546	0.4353	0.5876	9.834	0.4952	19.1678	0.0414
-2.4979	46.6893	0.4306	0.5874	9.6716	0.4678	18.7662	0.0407
-2.4853	46.0945	0.4296	0.5946	9.5878	0.4454	18.5084	0.0402
-2.4727	45.8636	0.4311	0.6094	9.582	0.4266	18.3908	0.0402
-2.4601	45.9624	0.436	0.6318	9.6468	0.4124	18.3992	0.0401
-2.4476	46.3319	0.4428	0.6606	9.7692	0.4004	18.5104	0.0403
-2.435	46.8934	0.4508	0.6946	9.9336	0.3912	18.6956	0.0405
-2.4224	47.5548	0.4593	0.7312	10.1188	0.3826	18.9172	0.0403
-2.4098	48.219	0.4676	0.7694	10.3048	0.3744	19.1406	0.04
-2.3972	48.7917	0.4738	0.8052	10.47	0.3652	19.3288	0.0394
-2.3846	49.19	0.4775	0.8376	10.5966	0.3548	19.4506	0.0381
-2.3721	49.3491	0.4777	0.8636	10.6702	0.3422	19.4832	0.0367
-2.3595	49.2283	0.4744	0.8814	10.6816	0.3276	19.4098	0.0348
-2.3469	48.8141	0.4677	0.8916	10.6276	0.3114	19.2284	0.0327
-2.3343	48.1215	0.4568	0.8924	10.5104	0.2924	18.945	0.0303
-2.3217	47.193	0.443	0.8854	10.3412	0.273	18.5764	0.0277
-2.3091	46.0955	0.4275	0.8718	10.132	0.2522	18.1464	0.025
-2.2966	44.9157	0.4104	0.8544	9.905	0.2318	17.6896	0.0224
-2.284	43.7541	0.3939	0.835	9.6802	0.2118	17.2448	0.0201
-2.2714	42.7185	0.3792	0.8178	9.484	0.1938	16.8502	0.018
-2.2588	41.9157	0.3674	0.8052	9.3386	0.1784	16.5476	0.0162
-2.2462	41.4435	0.3606	0.8012	9.2666	0.1654	16.3732	0.0149
-2.2336	41.3816	0.3594	0.8086	9.2854	0.156	16.3566	0.0139
-2.2211	41.7828	0.3648	0.8294	9.4098	0.151	16.5158	0.0132
-2.2085	42.6662	0.3774	0.8638	9.6399	0.1494	16.8616	0.013
-2.1959	44.0125	0.3971	0.9128	9.9742	0.1514	17.3814	0.0131
-2.1833	45.764	0.4235	0.9744	10.3988	0.1568	18.0548	0.0133
-2.1707	47.8293	0.4557	1.0464	10.893	0.1648	18.8462	0.0137
-2.1581	50.0928	0.4924	1.1262	11.4312	0.175	19.7097	0.0144
-2.1456	52.4286	0.5314	1.21	11.9852	0.1864	20.5976	0.015
-2.133	54.7144	0.5724	1.2944	12.5252	0.1974	21.4626	0.0155
-2.1204	56.8449	0.6143	1.3768	13.0312	0.2086	22.2632	0.0158
-2.1078	58.7397	0.6545	1.4542	13.4827	0.2192	22.9686	0.0161
-2.0952	60.3456	0.6929	1.5252	13.8692	0.2278	23.5606	0.0162
-2.0826	61.6309	0.7279	1.587	14.1848	0.2362	24.0264	0.016
-2.0701	62.576	0.7586	1.6386	14.4238	0.242	24.361	0.0156
-2.0575	63.1607	0.784	1.6786	14.582	0.247	24.5558	0.0151
-2.0449	63.3546	0.8021	1.7058	14.652	0.2502	24.603	0.0146
-2.0323	63.1118	0.8126	1.7176	14.6232	0.2514	24.4843	0.014
-2.0197	62.3725	0.8135	1.7124	14.4804	0.2516	24.1774	0.0133
-2.0072	61.0727	0.8045	1.6888	14.2076	0.2498	23.6572	0.0124
-1.9946	59.1575	0.7834	1.644	13.791	0.2454	22.9022	0.0117
-1.982	56.5967	0.7519	1.5802	13.2222	0.2386	21.9005	0.0108
-1.9694	53.3975	0.7098	1.4958	12.5004	0.2288	20.6542	0.0099
-1.9568	49.6123	0.661	1.394	11.6388	0.217	19.1824	0.0088
-1.9442	45.3389	0.6068	1.2774	10.6578	0.2024	17.5214	0.008
-1.9317	40.7133	0.5512	1.1502	9.588	0.1858	15.7236	0.0071
-1.9191	35.897	0.4994	1.0168	8.4682	0.167	13.8506	0.006
-1.9065	31.0613	0.4535	0.8818	7.3358	0.1476	11.9678	0.0052
-1.8939	26.3703	0.4201	0.75	6.2316	0.1278	10.138	0.0044
-1.8813	21.9669	0.4007	0.625	5.1882	0.1082	8.4156	0.0035
-1.8687	17.963	0.3985	0.5104	4.2334	0.09	6.8434	0.0028
-1.8562	14.4334	0.415	0.4082	3.3834	0.0734	5.4504	0.0021
-1.8436	11.4154	0.4499	0.3192	2.6505	0.0582	4.25	0.0016
-1.831	8.9122	0.5011	0.2446	2.0336	0.0456	3.2442	0.0012
-1.8184	6.8989	0.5661	0.1834	1.5314	0.0348	2.4256	0.0009
-1.8058	5.3306	0.6422	0.1346	1.1324	0.0256	1.7762	0.0006
-1.7932	4.1502	0.7264	0.0966	0.8242	0.0188	1.2754	0.0006
-1.7807	3.2966	0.8154	0.068	0.5934	0.013	0.9006	0.0002
-1.7681	2.7108	0.9094	0.0468	0.4264	0.0094	0.6284	0.0001
-1.7555	2.3405	1.0098	0.0318	0.309	0.0064	0.4372	0.0001
-1.7429	2.1429	1.1203	0.0222	0.2312	0.0048	0.3092	0
-1.7303	2.0846	1.2457	0.0158	0.1836	0.0034	0.2288	0
-1.7177	2.141	1.3915	0.0124	0.1574	0.0032	0.1844	0
-1.7052	2.2934	1.5633	0.01	0.1484	0.0028	0.1652	0
-1.6926	2.5262	1.7638	0.0098	0.1512	0.003	0.1642	0
-1.68	2.8243	1.9916	0.0104	0.1616	0.0034	0.176	0
-1.6674	3.1709	2.2419	0.012	0.1788	0.0038	0.1972	0
-1.6548	3.547	2.5061	0.0136	0.1998	0.0046	0.2232	0
-1.6422	3.9319	2.7723	0.0158	0.2214	0.0054	0.2522	0
-1.6297	4.305	3.028	0.0172	0.2428	0.0062	0.2807	0
-1.6171	4.6477	3.2612	0.0192	0.263	0.007	0.3092	0
-1.6045	4.9451	3.4613	0.021	0.2806	0.0078	0.3346	0
-1.5919	5.1872	3.6223	0.0226	0.2956	0.0084	0.3566	0
-1.5793	5.3689	3.7405	0.0234	0.3074	0.0092	0.3756	0
-1.5668	5.4887	3.815	0.0248	0.3144	0.0098	0.3904	0
-1.5542	5.547	3.8459	0.0252	0.3192	0.0098	0.4012	0
-1.5416	5.5449	3.8352	0.0258	0.3204	0.0102	0.4078	0
-1.529	5.4832	3.7839	0.0256	0.3174	0.0102	0.41	0
-1.5164	5.3628	3.6921	0.0258	0.3116	0.0108	0.4074	0
-1.5038	5.1863	3.5627	0.0252	0.3016	0.0104	0.3994	0
-1.4913	4.9597	3.3999	0.0244	0.2896	0.01	0.3876	0
-1.4787	4.6953	3.2112	0.0238	0.275	0.0098	0.3728	0
-1.4661	4.4125	3.0098	0.0224	0.2592	0.0096	0.3564	0.0001
-1.4535	4.1386	2.8143	0.0212	0.2442	0.009	0.3414	0.0001
-1.4409	3.9072	2.6465	0.0204	0.2324	0.0086	0.3312	0.0002
-1.4283	3.7555	2.5311	0.0198	0.2254	0.0082	0.327	0.0003
-1.4158	3.7209	2.4935	0.0202	0.2262	0.0086	0.3354	0.0006
-1.4032	3.8365	2.555	0.021	0.2362	0.0088	0.3582	0.001
-1.3906	4.1277	2.7329	0.0228	0.2558	0.0094	0.3982	0.0015
-1.378	4.6088	3.0369	0.0254	0.289	0.0106	0.4566	0.0023
-1.3654	5.2811	3.4676	0.029	0.333	0.012	0.5326	0.0033
-1.3528	6.1321	4.0164	0.0334	0.3894	0.0142	0.6254	0.0046
-1.3403	7.136	4.6671	0.0382	0.4546	0.0166	0.7332	0.0065
-1.3277	8.2547	5.3936	0.0436	0.5276	0.019	0.8514	0.0087
-1.3151	9.4409	6.1652	0.049	0.6052	0.0214	0.9764	0.0116
-1.3025	10.6408	6.946	0.0544	0.6844	0.0242	1.0996	0.0149
-1.2899	11.7988	7.6995	0.0592	0.7608	0.026	1.2178	0.0188
-1.2773	12.8618	8.3901	0.0624	0.832	0.0278	1.3266	0.0231
-1.2648	13.784	8.9888	0.0652	0.8962	0.0294	1.4194	0.0279
-1.2522	14.5318	9.473	0.0664	0.9484	0.03	1.4938	0.0331
-1.2396	15.0877	9.8309	0.0664	0.9892	0.0306	1.5488	0.0382
-1.227	15.453	10.0634	0.0654	1.0178	0.0304	1.5854	0.043
-1.2144	15.6483	10.1845	0.0634	1.0358	0.0298	1.6054	0.0474
-1.2018	15.7129	10.2206	0.061	1.0442	0.0292	1.614	0.0515
-1.1893	15.7015	10.2073	0.0586	1.0462	0.0284	1.6176	0.0546
-1.1767	15.6794	10.1873	0.0566	1.0448	0.0278	1.624	0.0569
-1.1641	15.7164	10.2073	0.0548	1.0462	0.0278	1.6402	0.0583
-1.1515	15.8802	10.3103	0.0546	1.0514	0.028	1.6742	0.0589
-1.1389	16.2298	10.5363	0.0556	1.0664	0.0292	1.7336	0.0587
-1.1264	16.8093	10.9127	0.058	1.0928	0.0308	1.8226	0.0578
-1.1138	17.6432	11.456	0.0622	1.1326	0.0338	1.9432	0.0564
-1.1012	18.7329	12.167	0.0678	1.1866	0.037	2.0948	0.0549
-1.0886	20.0557	13.0302	0.074	1.2532	0.0406	2.2762	0.0533
-1.076	21.5658	14.0163	0.0814	1.33	0.045	2.4806	0.0517
-1.0634	23.1975	15.082	0.0894	1.4132	0.0496	2.7008	0.0502
-1.0509	24.8703	16.1758	0.0976	1.4976	0.0538	2.9266	0.0488
-1.0383	26.496	17.2406	0.1052	1.5776	0.0584	3.1476	0.0475
-1.0257	27.986	18.2189	0.1128	1.6476	0.0628	3.3518	0.0461
-1.0131	29.2594	19.0586	0.1188	1.7036	0.067	3.5314	0.0447
-1.0005	30.25	19.7169	0.124	1.7402	0.0698	3.6762	0.0436
-0.9879	30.9119	20.1646	0.1276	1.7548	0.0724	3.7816	0.0421
-0.9754	31.2231	20.3874	0.1296	1.7472	0.0746	3.8432	0.0408
-0.9628	31.1862	20.387	0.1304	1.7162	0.0752	3.8606	0.0394
-0.9502	30.8271	20.1795	0.1302	1.6654	0.0758	3.8383	0.0382
-0.9376	30.19	19.7934	0.1276	1.5974	0.0758	3.7794	0.0371
-0.925	29.3322	19.2659	0.1254	1.5158	0.0754	3.692	0.036
-0.9124	28.3169	18.6368	0.1214	1.4268	0.074	3.5832	0.0351
-0.8999	27.2072	17.9456	0.1164	1.3322	0.0728	3.4612	0.0341
-0.8873	26.0611	17.2304	0.1116	1.238	0.0714	3.3328	0.0332
-0.8747	24.9292	16.5225	0.1066	1.1482	0.0694	3.2058	0.0322
-0.8621	23.8541	15.8487	0.101	1.0648	0.067	3.0852	0.031
-0.8495	22.8711	15.2328	0.096	0.9896	0.0644	2.9762	0.0297
-0.8369	22.0102	14.6932	0.0902	0.925	0.062	2.8822	0.0281
-0.8244	21.2959	14.2468	0.085	0.8712	0.0592	2.8086	0.0263
-0.8118	20.7467	13.9066	0.079	0.8286	0.0568	2.7564	0.0243
-0.7992	20.3725	13.6799	0.0742	0.7984	0.0538	2.7274	0.0221
-0.7866	20.1713	13.5662	0.0696	0.7788	0.0518	2.7208	0.0198
-0.774	20.1275	13.5561	0.0652	0.769	0.0496	2.7316	0.0173
-0.7614	20.2125	13.631	0.0614	0.7682	0.0472	2.7572	0.0151
-0.7489	20.3886	13.7677	0.058	0.7752	0.0452	2.7892	0.013
-0.7363	20.6173	13.9408	0.0552	0.788	0.0438	2.8204	0.0112
-0.7237	20.8701	14.1324	0.0538	0.8096	0.042	2.843	0.0098
-0.7111	21.1396	14.3385	0.0538	0.8402	0.04	2.854	0.0092
-0.6985	21.4481	14.5755	0.0544	0.8846	0.0386	2.8522	0.0094
-0.686	21.8524	14.8831	0.0574	0.947	0.0368	2.8394	0.0111
-0.6734	22.4417	15.3213	0.0634	1.0362	0.0354	2.8256	0.0147
-0.6608	23.329	15.9663	0.0726	1.1592	0.0344	2.819	0.0212
-0.6482	24.6377	16.9015	0.0872	1.3258	0.0332	2.8352	0.0314
-0.6356	26.4843	18.2024	0.1074	1.542	0.033	2.884	0.0472
-0.623	28.9607	19.9283	0.1362	1.8158	0.0346	2.976	0.0702
-0.6105	32.1186	22.1087	0.1756	2.1488	0.0368	3.1182	0.1029
-0.5979	35.9583	24.7363	0.2268	2.5424	0.0418	3.3122	0.1476
-0.5853	40.4233	27.7644	0.2928	2.9914	0.0486	3.5538	0.2071
-0.5727	45.4008	31.1077	0.3748	3.4882	0.0582	3.8344	0.2845
-0.5601	50.7289	34.6466	0.4744	4.02	0.0704	4.1408	0.3812
-0.5475	56.2084	38.2368	0.5922	4.572	0.085	4.46	0.4989
-0.535	61.619	41.7232	0.7282	5.1238	0.1032	4.7774	0.6376
-0.5224	66.7386	44.9528	0.8784	5.6572	0.1228	5.0764	0.7962
-0.5098	71.3626	47.7893	1.042	6.1503	0.1448	5.3458	0.9716
-0.4972	75.323	50.1264	1.2128	6.5868	0.1672	5.5758	1.1594
-0.4846	78.5029	51.898	1.3856	6.9508	0.1896	5.7614	1.3537
-0.472	80.8462	53.0826	1.5538	7.2328	0.2108	5.9	1.5482
-0.4595	82.359	53.7042	1.7124	7.4282	0.2306	5.9942	1.7361
-0.4469	83.1037	53.8237	1.8554	7.5378	0.2472	6.0502	1.9116
-0.4343	83.185	53.5285	1.9802	7.5684	0.2608	6.0742	2.0698
-0.4217	82.7308	52.9175	2.0836	7.5312	0.2704	6.0744	2.2081
-0.4091	81.8718	52.0846	2.1652	7.438	0.2764	6.0586	2.3248
-0.3965	80.7215	51.1066	2.2258	7.3028	0.2788	6.0304	2.4207
-0.384	79.3616	50.0313	2.2684	7.1386	0.2776	5.9916	2.4979
-0.3714	77.8352	48.8781	2.2956	6.9567	0.2736	5.945	2.5588
-0.3588	76.1466	47.6363	2.3102	6.763	0.2676	5.8842	2.6062
-0.3462	74.2693	46.2766	2.3154	6.5636	0.2592	5.8054	2.6422
-0.3336	72.1582	44.7584	2.3112	6.3596	0.2504	5.7026	2.6683
-0.321	69.7643	43.0447	2.2998	6.1496	0.2394	5.5704	2.6847
-0.3085	67.0482	41.1094	2.2796	5.9316	0.2282	5.4034	2.6898
-0.2959	63.9902	38.9466	2.2492	5.7008	0.2162	5.1996	2.6815
-0.2833	60.5961	36.5708	2.2076	5.4544	0.2036	4.961	2.6565
-0.2707	56.897	34.0188	2.1514	5.1884	0.1904	4.6888	2.6118
-0.2581	52.946	31.3417	2.0784	4.8992	0.1762	4.3886	2.5437
-0.2456	48.8114	28.5997	1.9876	4.5894	0.162	4.0666	2.4505
-0.233	44.5685	25.8537	1.8778	4.2556	0.1474	3.729	2.3307
-0.2204	40.2929	23.1597	1.7506	3.903	0.1322	3.3832	2.1852
-0.2078	36.0548	20.5618	1.6064	3.5346	0.1174	3.0356	2.0163
-0.1952	31.9166	18.0938	1.45	3.1574	0.1018	2.6926	1.8287
-0.1826	27.9316	15.7768	1.2852	2.7778	0.088	2.3598	1.6282
-0.1701	24.1448	13.6223	1.1178	2.4042	0.074	2.0404	1.4212
-0.1575	20.5944	11.6365	0.9522	2.0442	0.0612	1.7402	1.215
-0.1449	17.3122	9.8206	0.7942	1.7056	0.0498	1.4618	1.0165
-0.1323	14.3243	8.1768	0.648	1.3962	0.04	1.2074	0.8316
-0.1197	11.6502	6.7042	0.5166	1.1174	0.0308	0.9804	0.6646
-0.1071	9.3014	5.4043	0.402	0.876	0.0232	0.7814	0.5187
-0.0946	7.2805	4.2761	0.3056	0.6718	0.017	0.6098	0.395
-0.082	5.5802	3.3156	0.2268	0.5036	0.0126	0.4662	0.2933
-0.0694	4.1834	2.5153	0.1634	0.3674	0.0086	0.348	0.2125
-0.0568	3.0645	1.865	0.1154	0.2624	0.006	0.2548	0.1499
-0.0442	2.1916	1.3503	0.079	0.1822	0.004	0.1814	0.1031
-0.0316	1.5289	0.9531	0.0528	0.124	0.0026	0.1258	0.0691
-0.0191	1.0397	0.6555	0.0344	0.0816	0.0016	0.0854	0.0451
-0.0065	0.6888	0.4394	0.0216	0.0524	0.001	0.0564	0.0285
0.0061	0.4444	0.2865	0.0136	0.0328	0.0004	0.0366	0.0176
0.0187	0.279	0.1816	0.008	0.0198	0.0004	0.0222	0.0106
0.0313	0.1705	0.1119	0.0046	0.0118	0	0.013	0.0061
0.0439	0.1013	0.0674	0.0026	0.0064	0	0.0082	0.0035
0.0564	0.0585	0.0391	0.0016	0.0032	0	0.0042	0.002
0.069	0.0329	0.022	0.0008	0.0022	0	0.002	0.001
0.0816	0.0179	0.0121	0.0004	0.0006	0	0.0012	0.0006
0.0942	0.0095	0.0064	0.0002	0.0004	0	0.0008	0.0002
0.1068	0.0049	0.0033	0	0	0	0	0.0001
0.1194	0.0025	0.0017	0	0	0	0	0.0001
0.1319	0.0012	0.0008	0	0	0	0	0
0.1445	0.0006	0.0004	0	0	0	0	0
0.1571	0.0003	0	0	0	0	0	0
0.1697	0.0001	0	0	0	0	0	0
0.1823	0	0	0	0	0	0	0
0.1948	0	0	0	0	0	0	0
0.2074	0	0	0	0	0	0	0
0.22	0	0	0	0	0	0	0
0.2326	0	0	0	0	0	0	0
0.2452	0	0	0	0	0	0	0
0.2578	0	0	0	0	0	0	0
0.2703	0	0	0	0	0	0	0
0.2829	0	0	0	0	0	0	0
0.2955	0	0	0	0	0	0	0
0.3081	0	0	0	0	0	0	0
0.3207	0	0	0	0	0	0	0
0.3333	0	0	0	0	0	0	0
0.3458	0	0	0	0	0	0	0
0.3584	0	0	0	0	0	0	0
0.371	0	0	0	0	0	0	0
0.3836	0	0	0	0	0	0	0
0.3962	0	0	0	0	0	0	0
0.4088	0	0	0	0	0	0	0
0.4213	0	0	0	0	0	0	0
0.4339	0	0	0	0	0	0	0
0.4465	0	0	0	0	0	0	0
0.4591	0	0	0	0	0	0	0
0.4717	0	0	0	0	0	0	0
0.4843	0	0	0	0	0	0	0
0.4968	0	0	0	0	0	0	0
0.5094	0	0	0	0	0	0	0
0.522	0	0	0	0	0	0	0
0.5346	0	0	0	0	0	0	0
0.5472	0	0	0	0	0	0	0
0.5598	0	0	0	0	0	0	0
0.5723	0	0	0	0	0	0	0
0.5849	0	0	0	0	0	0	0
0.5975	0	0	0	0	0	0	0
0.6101	0	0	0	0	0	0	0
0.6227	0	0	0	0	0	0	0
0.6352	0	0	0	0	0	0	0
0.6478	0	0	0	0	0	0	0
0.6604	0	0	0	0	0	0	0
0.673	0	0	0	0	0	0	0
0.6856	0	0	0	0	0	0	0
0.6982	0	0	0	0	0	0	0
0.7107	0	0	0	0	0	0	0
0.7233	0	0	0	0	0	0	0
0.7359	0	0	0	0	0	0	0
0.7485	0	0	0	0	0	0	0
0.7611	0	0	0	0	0	0	0
0.7737	0	0	0	0	0	0	0
0.7862	0	0	0	0	0	0	0
0.7988	0	0	0	0	0	0	0
0.8114	0	0	0	0	0	0	0
0.824	0	0	0	0	0	0	0
0.8366	0	0	0	0	0	0	0
0.8492	0	0	0	0	0	0	0
0.8617	0	0	0	0	0	0	0
0.8743	0	0	0	0	0	0	0
0.8869	0	0	0	0	0	0	0
0.8995	0	0	0	0	0	0	0
0.9121	0	0	0	0	0	0	0
0.9247	0	0	0	0	0	0	0
0.9372	0	0	0	0	0	0	0
0.9498	0	0	0	0	0	0	0
0.9624	0	0	0	0	0	0	0
0.975	0	0	0	0	0	0	0
0.9876	0	0	0	0	0	0	0
1.0002	0	0	0	0	0	0	0
1.0127	0	0	0	0	0	0	0
1.0253	0	0	0	0	0	0	0
1.0379	0	0	0	0	0	0	0
1.0505	0	0	0	0	0	0	0
1.0631	0	0	0	0	0	0	0
1.0756	0	0	0	0	0	0	0
1.0882	0	0	0	0	0	0	0
1.1008	0	0	0	0	0	0	0
1.1134	0	0	0	0	0	0	0
1.126	0	0	0	0	0	0	0
1.1386	0	0	0	0	0	0	0
1.1511	0	0	0	0	0	0	0
1.1637	0	0	0	0	0	0	0
1.1763	0	0	0	0	0	0	0
1.1889	0	0	0	0	0	0	0
1.2015	0	0	0	0	0	0	0
1.2141	0	0	0	0	0	0	0
1.2266	0	0	0	0	0	0	0
1.2392	0	0	0	0	0	0	0
1.2518	0	0	0	0	0	0	0
1.2644	0	0	0	0	0	0	0
1.277	0	0	0	0	0	0	0
1.2896	0	0	0	0	0	0	0
1.3021	0	0	0	0	0	0	0
1.3147	0	0	0	0	0	0	0
1.3273	0	0	0	0	0	0	0
1.3399	0	0	0	0	0	0	0
1.3525	0	0	0	0	0	0	0
1.3651	0	0	0	0	0	0	0
1.3776	0	0	0	0	0	0	0
1.3902	0	0	0	0	0	0	0
1.4028	0	0	0	0	0	0	0
1.4154	0	0	0	0	0	0	0
1.428	0	0	0	0	0	0	0
1.4406	0	0	0	0	0	0	0
1.4531	0	0	0	0	0	0	0
1.4657	0	0	0	0	0	0	0
1.4783	0	0	0	0	0	0	0
1.4909	0	0	0	0	0	0	0
1.5035	0	0	0	0	0	0	0
1.516	0	0	0	0	0	0	0
1.5286	0	0	0	0	0	0	0
1.5412	0	0	0	0	0	0	0
1.5538	0.0001	0	0	0	0	0	0
1.5664	0.0001	0	0	0	0	0	0
1.579	0.0003	0	0	0	0	0	0
1.5915	0.0005	0.0002	0	0	0	0	0
1.6041	0.0011	0.0006	0	0	0	0	0
1.6167	0.0022	0.0014	0	0	0	0	0
1.6293	0.0042	0.0031	0	0	0	0	0
1.6419	0.0079	0.0057	0.0004	0	0.0008	0.0004	0
1.6545	0.0145	0.0106	0.0008	0	0.0008	0.0008	0
1.667	0.0257	0.0182	0.0014	0	0.002	0.0016	0
1.6796	0.0445	0.0317	0.0026	0	0.0042	0.003	0
1.6922	0.0748	0.0535	0.0046	0	0.0066	0.005	0
1.7048	0.1223	0.0868	0.0074	0.0004	0.0108	0.008	0
1.7174	0.1947	0.1384	0.0116	0.0006	0.0172	0.0126	0
1.73	0.3016	0.2145	0.0178	0.0016	0.0266	0.0194	0
1.7425	0.455	0.3234	0.0268	0.0022	0.0404	0.0294	0
1.7551	0.6685	0.4751	0.0396	0.0036	0.0592	0.0438	0
1.7677	0.9573	0.6799	0.0564	0.0052	0.085	0.0636	0
1.7803	1.3364	0.9486	0.0782	0.0078	0.1178	0.0894	0
1.7929	1.8196	1.2908	0.106	0.011	0.1604	0.1226	0
1.8055	2.4181	1.7142	0.1404	0.0154	0.2128	0.1646	0
1.818	3.1382	2.2232	0.1808	0.0222	0.2756	0.2154	0
1.8306	3.9805	2.8178	0.2282	0.0292	0.349	0.2764	0
1.8432	4.9391	3.4934	0.281	0.0386	0.4322	0.3466	0
1.8558	6.0012	4.2409	0.338	0.0506	0.524	0.4266	0
1.8684	7.1491	5.0468	0.3984	0.0646	0.623	0.5148	0
1.8809	8.3615	5.8961	0.4612	0.081	0.7268	0.6104	0
1.8935	9.6168	6.773	0.5232	0.1006	0.833	0.7128	0.0001
1.9061	10.8956	7.663	0.5844	0.1222	0.9412	0.8222	0.0002
1.9187	12.1838	8.5562	0.6424	0.148	1.0484	0.9372	0.0002
1.9313	13.4739	9.4462	0.6972	0.1768	1.1548	1.0584	0.0002
1.9439	14.7659	10.3337	0.7478	0.2098	1.2598	1.1854	0.0003
1.9564	16.0659	11.2219	0.7942	0.2462	1.3644	1.3208	0.0003
1.969	17.3839	12.1189	0.8372	0.2876	1.469	1.4644	0.0005
1.9816	18.7309	13.0314	0.8768	0.3336	1.5746	1.6178	0.0005
1.9942	20.1144	13.9652	0.9134	0.3838	1.6824	1.7818	0.0006
2.0068	21.5358	14.9216	0.947	0.4378	1.792	1.9558	0.0007
2.0194	22.9875	15.8958	0.978	0.496	1.9032	2.1396	0.0008
2.0319	24.4515	16.8751	1.005	0.5578	2.0142	2.3304	0.0009
2.0445	25.8995	17.8414	1.0278	0.6222	2.1232	2.5256	0.0009
2.0571	27.2942	18.7683	1.0452	0.6878	2.227	2.7208	0.001
2.0697	28.5914	19.626	1.0558	0.7526	2.322	2.9106	0.0011
2.0823	29.7429	20.3824	1.0584	0.816	2.4042	3.0894	0.0011
2.0949	30.7	21.0042	1.0522	0.8754	2.4704	3.252	0.0011
2.1074	31.4157	21.4594	1.0364	0.9288	2.5168	3.3904	0.0011
2.12	31.8483	21.7208	1.0104	0.9748	2.5397	3.5002	0.0011
2.1326	31.9631	21.766	0.9744	1.0114	2.5374	3.5746	0.0011
2.1452	31.7344	21.5778	0.9288	1.0354	2.508	3.6094	0.0009
2.1578	31.1468	21.1474	0.8748	1.0468	2.4504	3.6	0.0009
2.1704	30.1966	20.4731	0.814	1.0436	2.3658	3.5448	0.0008
2.1829	28.8933	19.5632	0.7468	1.0244	2.2538	3.4414	0.0007
2.1955	27.2597	18.433	0.6766	0.9902	2.1178	3.291	0.0005
2.2081	25.3333	17.1091	0.6042	0.9406	1.9602	3.098	0.0005
2.2207	23.1654	15.6272	0.5304	0.8782	1.7858	2.8664	0.0004
2.2333	20.8198	14.03	0.4592	0.8044	1.5994	2.6046	0.0003
2.2459	18.3701	12.3668	0.3912	0.7216	1.4064	2.3214	0.0002
2.2584	15.8946	10.6906	0.3266	0.6344	1.2138	2.026	0.0002
2.271	13.4718	9.0535	0.2682	0.5448	1.0256	1.7316	0.0002
2.2836	11.1733	7.5033	0.2156	0.4572	0.8484	1.4462	0.0002
2.2962	9.0597	6.0801	0.1702	0.3742	0.6862	1.18	0
2.3088	7.1755	4.8125	0.1312	0.2996	0.5426	0.941	0
2.3213	5.5473	3.7182	0.099	0.2336	0.4186	0.7306	0
2.3339	4.1838	2.8032	0.073	0.177	0.3156	0.5536	0
2.3465	3.0779	2.0614	0.0528	0.1314	0.2312	0.4092	0
2.3591	2.2103	1.4795	0.0372	0.095	0.1658	0.295	0
2.3717	1.5535	1.0394	0.0262	0.0664	0.1168	0.2072	0
2.3843	1.077	0.7204	0.0186	0.0458	0.081	0.1428	0
2.3968	0.7511	0.5018	0.0136	0.0316	0.0566	0.0982	0
2.4094	0.55	0.3672	0.0114	0.0226	0.042	0.0706	0
2.422	0.4547	0.3031	0.0114	0.0174	0.0352	0.0562	0.0001
2.4346	0.454	0.3023	0.0138	0.0164	0.0362	0.052	0.0001
2.4472	0.5453	0.3627	0.019	0.0186	0.044	0.0602	0.0003
2.4598	0.7339	0.4877	0.0268	0.0244	0.0602	0.0784	0.0004
2.4723	1.0325	0.6857	0.0386	0.0342	0.0848	0.1104	0.0007
2.4849	1.4597	0.9687	0.0542	0.0482	0.1194	0.1566	0.0011
2.4975	2.0379	1.3519	0.0758	0.0688	0.167	0.2196	0.0016
2.5101	2.7908	1.8504	0.1034	0.0944	0.2276	0.3016	0.0025
2.5227	3.7409	2.4788	0.1362	0.1294	0.3044	0.4074	0.0036
2.5353	4.906	3.2482	0.1768	0.1724	0.3986	0.5392	0.0052
2.5478	6.2963	4.1659	0.2232	0.2246	0.5098	0.6966	0.0073
2.5604	7.9112	5.2304	0.276	0.2882	0.6382	0.882	0.0101
2.573	9.737	6.4318	0.3344	0.3608	0.783	1.0948	0.0134
2.5856	11.7445	7.7513	0.3958	0.4438	0.941	1.3316	0.0177
2.5982	13.8884	9.1579	0.4592	0.5358	1.1092	1.5886	0.0227
2.6108	16.1073	10.6113	0.522	0.6342	1.2816	1.8586	0.0284
2.6233	18.3255	12.0609	0.5814	0.7354	1.4528	2.1326	0.0348
2.6359	20.4564	13.4504	0.6354	0.837	1.6154	2.4018	0.0416
2.6485	22.4071	14.7186	0.6808	0.9348	1.763	2.6548	0.0488
2.6611	24.0845	15.8049	0.7156	1.0242	1.8874	2.8774	0.056
2.6737	25.4026	16.653	0.738	1.1002	1.9836	3.0608	0.0629
2.6863	26.2894	17.2178	0.7462	1.1594	2.045	3.1948	0.069
2.6988	26.6932	17.4649	0.74	1.1984	2.0678	3.2706	0.0741
2.7114	26.5876	17.3785	0.7202	1.215	2.0522	3.2836	0.0781
2.724	25.9743	16.9607	0.6876	1.2076	1.9972	3.2324	0.0804
2.7366	24.8834	16.2324	0.6434	1.176	1.9064	3.1206	0.0809
2.7492	23.3707	15.231	0.5902	1.1222	1.7838	2.9512	0.0797
2.7617	21.5135	14.0071	0.531	1.0488	1.6364	2.7359	0.0769
2.7743	19.4039	12.6219	0.4678	0.961	1.4708	2.4836	0.0724
2.7869	17.1416	11.1402	0.404	0.8604	1.2944	2.208	0.0666
2.7995	14.8259	9.6268	0.3416	0.7544	1.116	1.9212	0.0598
2.8121	12.5491	8.1414	0.2828	0.6472	0.9414	1.6356	0.0525
2.8247	10.3902	6.7353	0.2294	0.5416	0.7772	1.3618	0.0449
2.8372	8.4108	5.4481	0.182	0.4436	0.6276	1.1082	0.0375
2.8498	6.6533	4.3066	0.1408	0.3546	0.495	0.881	0.0305
2.8624	5.1405	3.3253	0.1072	0.2766	0.3818	0.6838	0.0242
2.875	3.8772	2.5066	0.0794	0.2104	0.287	0.5178	0.0187
2.8876	2.8535	1.8432	0.0574	0.1558	0.2108	0.3824	0.0141
2.9002	2.0481	1.3226	0.0402	0.1124	0.1508	0.275	0.0103
2.9127	1.4331	0.925	0.0278	0.0792	0.1054	0.1934	0.0073
2.9253	0.9772	0.6304	0.0184	0.0544	0.0718	0.133	0.0051
2.9379	0.649	0.4186	0.0124	0.0358	0.0474	0.0874	0.0034
2.9505	0.4197	0.2705	0.0076	0.0236	0.0308	0.0564	0.0022
2.9631	0.2642	0.1702	0.0046	0.0146	0.0192	0.0356	0.0014
2.9757	0.1618	0.1041	0.003	0.0092	0.0118	0.0218	0.0009
2.9882	0.0964	0.0621	0.0018	0.0054	0.0068	0.0126	0.0005
3.0008	0.0559	0.0359	0.001	0.003	0.004	0.0076	0.0003
3.0134	0.0315	0.0204	0.0006	0.0016	0.0022	0.0042	0.0002
3.026	0.0173	0.011	0	0.001	0.001	0.0024	0.0001
3.0386	0.0092	0.006	0	0.0004	0.0008	0.0014	0
3.0512	0.0048	0.0028	0	0.0002	0.0002	0.0006	0
3.0637	0.0024	0.0015	0	0	0	0.0002	0
3.0763	0.0012	0.0007	0	0	0	0	0
3.0889	0.0006	0.0003	0	0	0	0	0
3.1015	0.0003	0.0001	0	0	0	0	0
3.1141	0.0001	0.0001	0	0	0	0	0
3.1267	0.0001	0	0	0	0	0	0
3.1392	0	0	0	0	0	0	0
3.1518	0	0	0	0	0	0	0
3.1644	0	0	0	0	0	0	0
3.177	0.0001	0	0	0	0	0	0
3.1896	0.0001	0	0	0	0	0	0
3.2021	0.0003	0.0001	0	0	0	0	0
3.2147	0.0006	0.0003	0	0	0	0	0
3.2273	0.0013	0.0006	0	0	0	0	0
3.2399	0.0028	0.0016	0	0	0	0	0
3.2525	0.0056	0.0031	0.0004	0.0004	0	0	0
3.2651	0.0111	0.006	0.001	0.001	0	0.0004	0
3.2776	0.0212	0.0116	0.0022	0.0026	0	0.0006	0
3.2902	0.0394	0.0219	0.0044	0.0048	0.0004	0.0016	0
3.3028	0.0712	0.0392	0.0076	0.0082	0.001	0.0036	0
3.3154	0.1251	0.0689	0.0136	0.0144	0.002	0.0062	0
3.328	0.2135	0.1178	0.0234	0.0252	0.0036	0.0108	0
3.3406	0.3542	0.1958	0.0386	0.0424	0.0058	0.0174	0
3.3531	0.5712	0.3156	0.062	0.0682	0.0094	0.0284	0
3.3657	0.8955	0.4949	0.0972	0.1072	0.015	0.045	0
3.3783	1.365	0.7546	0.1484	0.1638	0.0226	0.0688	0
3.3909	2.0234	1.1185	0.219	0.2434	0.0336	0.1032	0.0003
3.4035	2.9171	1.6127	0.3146	0.3508	0.048	0.1492	0.0005
3.4161	4.0912	2.2616	0.4406	0.4924	0.0682	0.2112	0.0006
3.4286	5.5835	3.0868	0.5998	0.6718	0.093	0.2908	0.0008
3.4412	7.4178	4.101	0.7948	0.8934	0.1226	0.3886	0.0012
3.4538	9.5975	5.3063	1.0252	1.157	0.159	0.507	0.0015
3.4664	12.0998	6.6902	1.2878	1.4616	0.2002	0.6456	0.0021
3.479	14.8739	8.2242	1.577	1.7988	0.2452	0.8024	0.0026
3.4916	17.8421	9.8658	1.8838	2.162	0.2928	0.9738	0.0032
3.5041	20.9048	11.5595	2.196	2.5382	0.3412	1.155	0.0039
3.5167	23.9498	13.2436	2.5022	2.9149	0.3882	1.3442	0.0046
3.5293	26.8636	14.8548	2.7884	3.2794	0.4314	1.533	0.0055
3.5419	29.5424	16.3364	3.0432	3.6186	0.4696	1.7182	0.0063
3.5545	31.9024	17.6416	3.259	3.9238	0.5008	1.8948	0.0072
3.5671	33.8856	18.7386	3.4286	4.1852	0.524	2.0592	0.008
3.5796	35.4613	19.6106	3.55	4.4016	0.5394	2.2096	0.0088
3.5922	36.6241	20.2538	3.6239	4.5708	0.5472	2.3432	0.0096
3.6048	37.3877	20.6765	3.6532	4.6922	0.547	2.4592	0.0104
3.6174	37.7779	20.8927	3.6421	4.77	0.5394	2.5558	0.011
3.63	37.8259	20.9192	3.5955	4.8072	0.5262	2.6328	0.0117
3.6425	37.563	20.7739	3.5194	4.8052	0.5082	2.6892	0.0122
3.6551	37.0181	20.4726	3.4176	4.767	0.4856	2.7232	0.0125
3.6677	36.2175	20.0293	3.2958	4.6958	0.4596	2.7353	0.0127
3.6803	35.1858	19.4573	3.1562	4.5926	0.431	2.7242	0.0128
3.6929	33.9482	18.7716	3.0025	4.4612	0.4	2.692	0.0127
3.7055	32.5324	17.9871	2.838	4.3042	0.367	2.6393	0.0122
3.718	30.9688	17.1207	2.6662	4.1251	0.3336	2.5668	0.0119
3.7306	29.2906	16.1907	2.489	3.9287	0.3	2.4781	0.0112
3.7432	27.5318	15.2158	2.3108	3.7184	0.2666	2.375	0.0103
3.7558	25.7254	14.2155	2.1325	3.4984	0.2344	2.2608	0.0096
3.7684	23.9002	13.2044	1.9572	3.2729	0.2036	2.1382	0.0085
3.781	22.0797	12.1966	1.788	3.0439	0.1754	2.0095	0.0077
3.7935	20.2809	11.2015	1.6236	2.8143	0.1488	1.876	0.0068
3.8061	18.5144	10.2245	1.4665	2.5851	0.125	1.7396	0.0058
3.8187	16.786	9.2694	1.316	2.3579	0.1034	1.5998	0.0049
3.8313	15.0988	8.3371	1.1717	2.1331	0.0854	1.4582	0.0041
3.8439	13.4563	7.4294	1.0352	1.9112	0.0694	1.315	0.0035
3.8565	11.8636	6.5502	0.9046	1.6924	0.056	1.1718	0.0028
3.869	10.3298	5.7035	0.7822	1.4804	0.0444	1.0301	0.0023
3.8816	8.8676	4.8959	0.6664	1.2748	0.0348	0.8917	0.0018
3.8942	7.4928	4.1366	0.5592	1.081	0.0268	0.7598	0.0015
3.9068	6.2223	3.4345	0.4619	0.9006	0.0204	0.6356	0.0013
3.9194	5.0722	2.7981	0.3736	0.7362	0.0156	0.522	0.001
3.932	4.0554	2.2341	0.2972	0.59	0.0116	0.4208	0.0011
3.9445	3.1806	1.7461	0.2314	0.4634	0.009	0.3332	0.0013
3.9571	2.4515	1.3345	0.176	0.3588	0.0062	0.2612	0.0017
3.9697	1.8675	0.9968	0.131	0.275	0.0044	0.2052	0.0026
3.9823	1.4248	0.7281	0.0952	0.212	0.0038	0.1668	0.0044
3.9949	1.1187	0.5203	0.068	0.17	0.0032	0.1468	0.0071
4.0075	0.9455	0.3652	0.0468	0.148	0.003	0.1469	0.0113
4.02	0.9051	0.2544	0.0326	0.1478	0.0037	0.1685	0.0178
4.0326	1.0019	0.1794	0.022	0.1694	0.0052	0.2176	0.0269
4.0452	1.2461	0.1333	0.0156	0.2156	0.0072	0.297	0.0399
4.0578	1.6533	0.1102	0.0114	0.2902	0.01	0.4133	0.0577
4.0704	2.2432	0.107	0.0102	0.3952	0.0138	0.5735	0.0814
4.0829	3.0375	0.1205	0.0102	0.5373	0.0192	0.7839	0.112
4.0955	4.0568	0.1498	0.0112	0.7182	0.0252	1.051	0.1506
4.1081	5.317	0.194	0.0136	0.9402	0.0326	1.3769	0.1975
4.1207	6.8255	0.2544	0.0166	1.2059	0.0417	1.7666	0.2533
4.1333	8.578	0.3311	0.0205	1.5143	0.051	2.2166	0.3176
4.1459	10.5549	0.425	0.0248	1.8604	0.062	2.7219	0.3898
4.1584	12.72	0.5365	0.0294	2.2387	0.073	3.2725	0.4681
4.171	15.0192	0.6643	0.0344	2.6392	0.0846	3.8545	0.5506
4.1836	17.3809	0.8073	0.0398	3.0497	0.0959	4.4476	0.6347
4.1962	19.7184	0.9625	0.0444	3.4538	0.1058	5.0315	0.7169
4.2088	21.9335	1.1253	0.049	3.8348	0.1149	5.5806	0.7938
4.2214	23.9218	1.2894	0.0524	4.1747	0.1218	6.0671	0.8615
4.2339	25.58	1.4469	0.0549	4.4552	0.1264	6.4665	0.9164
4.2465	26.8133	1.5903	0.0566	4.6602	0.1282	6.7558	0.9554
4.2591	27.5442	1.7112	0.0568	4.7781	0.1276	6.9161	0.976
4.2717	27.7205	1.8008	0.056	4.7984	0.1241	6.9364	0.9765
4.2843	27.321	1.8533	0.0536	4.7202	0.1178	6.8131	0.9569
4.2969	26.3596	1.8637	0.0504	4.544	0.1092	6.5504	0.9176
4.3094	24.8852	1.8308	0.046	4.2814	0.0992	6.1624	0.861
4.322	22.9779	1.7559	0.041	3.9452	0.0878	5.6705	0.7902
4.3346	20.7425	1.6434	0.036	3.5552	0.0762	5.1015	0.7089
4.3472	18.2986	1.5011	0.0306	3.1298	0.0644	4.4849	0.6215
4.3598	15.77	1.3366	0.0256	2.6927	0.0532	3.8521	0.5322
4.3724	13.2738	1.1613	0.0206	2.2626	0.0426	3.2319	0.445
4.3849	10.9124	0.9846	0.0166	1.8568	0.0332	2.6483	0.3632
4.3975	8.7667	0.8148	0.0128	1.4897	0.026	2.1197	0.2892
4.4101	6.8945	0.6618	0.0094	1.1701	0.0198	1.6606	0.2246
4.4227	5.3306	0.5309	0.0072	0.9054	0.015	1.2784	0.1701
4.4353	4.0915	0.4277	0.0054	0.6963	0.0116	0.9747	0.1256
4.4479	3.181	0.3563	0.0042	0.5448	0.009	0.7497	0.0904
4.4604	2.5971	0.3214	0.0034	0.4502	0.0084	0.6017	0.0633
4.473	2.3392	0.3272	0.0034	0.413	0.0086	0.5294	0.0433
4.4856	2.4132	0.3799	0.0042	0.4356	0.0108	0.5321	0.0289
4.4982	2.8357	0.4855	0.006	0.5215	0.0138	0.6117	0.0189
4.5108	3.6344	0.6534	0.008	0.6763	0.018	0.7744	0.0122
4.5233	4.8462	0.8926	0.0112	0.9074	0.0242	1.0257	0.0081
4.5359	6.5123	1.2121	0.0158	1.2223	0.0324	1.3741	0.0057
4.5485	8.6709	1.6194	0.0211	1.6305	0.0425	1.8296	0.0046
4.5611	11.348	2.1184	0.0286	2.1373	0.0544	2.3962	0.0044
4.5737	14.5479	2.7092	0.038	2.7432	0.0693	3.0762	0.0048
4.5863	18.2447	3.384	0.0496	3.445	0.0864	3.865	0.006
4.5988	22.3763	4.1291	0.0627	4.2311	0.1052	4.751	0.0073
4.6114	26.8423	4.9215	0.0786	5.0833	0.1264	5.7133	0.0092
4.624	31.5063	5.7333	0.0958	5.9774	0.1482	6.7248	0.0113
4.6366	36.2036	6.5327	0.1147	6.8813	0.1709	7.7517	0.0137
4.6492	40.7524	7.2844	0.135	7.7629	0.1933	8.7543	0.0161
4.6618	44.9681	7.9552	0.156	8.5862	0.2149	9.6944	0.0186
4.6743	48.6791	8.5155	0.1774	9.3184	0.2348	10.5334	0.021
4.6869	51.7406	8.943	0.1982	9.9314	0.2521	11.2398	0.0231
4.6995	54.0462	9.2224	0.2177	10.4041	0.2662	11.7888	0.0248
4.7121	55.5351	9.3496	0.2351	10.7229	0.2761	12.1645	0.0263
4.7247	56.1943	9.3286	0.2505	10.8848	0.2819	12.3622	0.0273
4.7373	56.056	9.1707	0.2627	10.8934	0.2838	12.3873	0.0281
4.7498	55.1909	8.8936	0.2713	10.7619	0.2812	12.2526	0.0284
4.7624	53.6988	8.519	0.2774	10.5067	0.2749	11.9775	0.0284
4.775	51.6969	8.0716	0.2796	10.1503	0.2655	11.5872	0.0284
4.7876	49.309	7.5744	0.2783	9.7154	0.2534	11.1078	0.0283
4.8002	46.6549	7.0495	0.2744	9.2245	0.2395	10.564	0.0281
4.8128	43.8434	6.5161	0.2673	8.6978	0.224	9.9799	0.0278
4.8253	40.9665	5.9889	0.2579	8.1526	0.2079	9.3764	0.0277
4.8379	38.0979	5.48	0.2467	7.6048	0.1913	8.7687	0.0277
4.8505	35.2939	4.9969	0.2336	7.0643	0.1748	8.1703	0.0277
4.8631	32.5954	4.5456	0.2191	6.5395	0.1584	7.5904	0.0277
4.8757	30.0321	4.1278	0.2039	6.0383	0.1431	7.0367	0.0278
4.8883	27.626	3.7446	0.1882	5.5629	0.1282	6.5149	0.0281
4.9008	25.394	3.3963	0.1726	5.1205	0.1143	6.0289	0.0282
4.9134	23.3498	3.0824	0.1578	4.7127	0.1017	5.5827	0.0285
4.926	21.5035	2.8017	0.1436	4.3428	0.0901	5.1797	0.029
4.9386	19.861	2.5529	0.1306	4.0128	0.0799	4.8212	0.0296
4.9512	18.422	2.3338	0.1192	3.7242	0.0711	4.5079	0.0301
4.9637	17.1784	2.1424	0.1098	3.4755	0.0639	4.2373	0.0307
4.9763	16.1139	1.9755	0.1022	3.264	0.0575	4.0053	0.0311
4.9889	15.2038	1.8292	0.0967	3.0851	0.0528	3.807	0.0316
5.0015	14.4167	1.6996	0.0926	2.9333	0.0487	3.6338	0.0318
5.0141	13.7177	1.5833	0.09	2.8011	0.0457	3.4772	0.0317
5.0267	13.0715	1.4753	0.0887	2.6808	0.0433	3.3282	0.0312
5.0392	12.446	1.3725	0.088	2.5647	0.0412	3.1813	0.0305
5.0518	11.816	1.2722	0.0877	2.4488	0.0391	3.0286	0.0293
5.0644	11.1649	1.1737	0.0873	2.3282	0.0373	2.8669	0.0276
5.077	10.4853	1.0762	0.0864	2.2004	0.0356	2.6969	0.0257
5.0896	9.7789	0.9796	0.0858	2.065	0.0334	2.5183	0.0236
5.1022	9.0533	0.8856	0.0833	1.9242	0.0312	2.3341	0.0215
5.1147	8.3206	0.7946	0.0806	1.7784	0.029	2.148	0.0194
5.1273	7.5935	0.7091	0.0768	1.6317	0.0269	1.964	0.0173
5.1399	6.8835	0.6291	0.0727	1.4858	0.0242	1.7837	0.0155
5.1525	6.199	0.5551	0.0675	1.3423	0.0215	1.61	0.0139
5.1651	5.5456	0.4879	0.0623	1.2038	0.0196	1.4452	0.0125
5.1777	4.9255	0.4263	0.0564	1.0708	0.0171	1.2889	0.0113
5.1902	4.3395	0.3705	0.0507	0.9436	0.0146	1.1398	0.0101
5.2028	3.7875	0.3194	0.0447	0.8224	0.0126	0.9993	0.0092
5.2154	3.2696	0.2731	0.0385	0.7093	0.011	0.8665	0.0083
5.228	2.7871	0.231	0.0332	0.6039	0.0092	0.7422	0.0074
5.2406	2.3419	0.1925	0.0277	0.5056	0.0073	0.6265	0.0065
5.2532	1.9365	0.158	0.0231	0.4177	0.0062	0.52	0.0055
5.2657	1.5734	0.1273	0.0188	0.3385	0.005	0.4246	0.0047
5.2783	1.2545	0.101	0.015	0.2691	0.004	0.3393	0.0039
5.2909	0.9804	0.078	0.0117	0.2101	0.0029	0.2665	0.0032
5.3035	0.7502	0.0593	0.009	0.1603	0.0022	0.2046	0.0025
5.3161	0.5617	0.0441	0.0072	0.1204	0.0017	0.1533	0.002
5.3287	0.4111	0.0315	0.005	0.0881	0.0012	0.1118	0.0015
5.3412	0.294	0.0224	0.0036	0.0631	0.0004	0.0802	0.001
5.3538	0.2053	0.0156	0.0027	0.0437	0.0004	0.0557	0.0007
5.3664	0.1399	0.01	0.0016	0.0296	0.0001	0.038	0.0005
5.379	0.0931	0.0066	0.0007	0.0202	0	0.0251	0.0003
5.3916	0.0603	0.0041	0.0006	0.0127	0	0.0162	0.0002
5.4041	0.0382	0.0026	0.0002	0.0077	0	0.01	0.0001
5.4167	0.0235	0.0014	0	0.0046	0	0.006	0.0001
5.4293	0.0141	0.0009	0	0.0025	0	0.003	0
5.4419	0.0083	0.0004	0	0.0013	0	0.002	0
5.4545	0.0047	0.0003	0	0.0004	0	0.0009	0
5.4671	0.0026	0.0001	0	0.0001	0	0.0001	0
5.4796	0.0014	0	0	0	0	0	0
5.4922	0.0007	0	0	0	0	0	0
5.5048	0.0004	0	0	0	0	0	0
5.5174	0.0002	0	0	0	0	0	0
5.53	0.0001	0	0	0	0	0	0
5.5426	0	0	0	0	0	0	0
5.5551	0	0	0	0	0	0	0
5.5677	0	0	0	0	0	0	0
5.5803	0	0	0	0	0	0	0
5.5929	0	0	0	0	0	0	0
5.6055	0	0	0	0	0	0	0
5.6181	0	0	0	0	0	0	0
5.6306	0	0	0	0	0	0	0
5.6432	0	0	0	0	0	0	0
5.6558	0	0	0	0	0	0	0
5.6684	0	0	0	0	0	0	0
5.681	0	0	0	0	0	0	0
5.6936	0	0	0	0	0	0	0
5.7061	0	0	0	0	0	0	0
5.7187	0	0	0	0	0	0	0
5.7313	0	0	0	0	0	0	0
5.7439	0	0	0	0	0	0	0
5.7565	0	0	0	0	0	0	0
5.7691	0	0	0	0	0	0	0
5.7816	0	0	0	0	0	0	0
5.7942	0	0	0	0	0	0	0
5.8068	0	0	0	0	0	0	0
5.8194	0	0	0	0	0	0	0
5.832	0	0	0	0	0	0	0
5.8445	0	0	0	0	0	0	0
5.8571	0	0	0	0	0	0	0
5.8697	0	0	0	0	0	0	0
5.8823	0	0	0	0	0	0	0
5.8949	0	0	0	0	0	0	0
5.9075	0	0	0	0	0	0	0
5.92	0	0	0	0	0	0	0
5.9326	0	0	0	0	0	0	0
5.9452	0	0	0	0	0	0	0
5.9578	0	0	0	0	0	0	0
5.9704	0	0	0	0	0	0	0
5.983	0	0	0	0	0	0	0
5.9955	0	0	0	0	0	0	0
6.0081	0	0	0	0	0	0	0
6.0207	0	0	0	0	0	0	0
6.0333	0	0	0	0	0	0	0
6.0459	0	0	0	0	0	0	0
6.0585	0	0	0	0	0	0	0
6.071	0	0	0	0	0	0	0
6.0836	0	0	0	0	0	0	0
6.0962	0	0	0	0	0	0	0
6.1088	0	0	0	0	0	0	0
6.1214	0	0	0	0	0	0	0
6.134	0	0	0	0	0	0	0
6.1465	0	0	0	0	0	0	0
6.1591	0	0	0	0	0	0	0
6.1717	0	0	0	0	0	0	0
6.1843	0	0	0	0	0	0	0
6.1969	0	0	0	0	0	0	0
6.2095	0	0	0	0	0	0	0
6.222	0	0	0	0	0	0	0
6.2346	0	0	0	0	0	0	0
6.2472	0	0	0	0	0	0	0
6.2598	0	0	0	0	0	0	0
6.2724	0	0	0	0	0	0	0
6.2849	0	0	0	0	0	0	0
6.2975	0	0	0	0	0	0	0
6.3101	0	0	0	0	0	0	0
6.3227	0	0	0	0	0	0	0
6.3353	0	0	0	0	0	0	0
6.3479	0	0	0	0	0	0	0
6.3604	0	0	0	0	0	0	0
6.373	0	0	0	0	0	0	0
6.3856	0	0	0	0	0	0	0

## Sheet: Fig. 3C (Band)
Fig. 3 Theoretical calculations of band structure of (C) ZnPB-2
0	-17.1607	-17.1514	-17.0703	-17.0688	-16.8439	-16.8829	-16.8314	-16.8496	-16.8185	-16.8098	-16.7962	-16.8006	-16.7946	-16.7501	-16.7498	-16.7434	-16.7451	-16.7361	-16.7149	-16.7152	-16.7029	-16.7124	-16.6715	-16.6803	-8.57091	-8.29925	-8.19576	-8.13661	-7.86216	-7.857	-7.33865	-7.80126	-6.99223	-6.96279	-6.91792	-6.96267	-6.52748	-6.80793	-6.32032	-6.66361	-6.31079	-6.58468	-6.30502	-6.46229	-6.27118	-6.19361	-6.20613	-6.14616	-6.18569
0.02308	-17.1606	-17.1513	-17.0703	-17.0687	-16.8444	-16.8825	-16.831	-16.8492	-16.8183	-16.81	-16.7987	-16.8008	-16.7921	-16.7499	-16.7499	-16.7443	-16.7449	-16.7353	-16.7149	-16.7156	-16.703	-16.7114	-16.6715	-16.6799	-8.56952	-8.29994	-8.19581	-8.13865	-7.86192	-7.84932	-7.34083	-7.79381	-6.99213	-6.96349	-6.91844	-6.96163	-6.52937	-6.80442	-6.34159	-6.66174	-6.32413	-6.58363	-6.29207	-6.46119	-6.26339	-6.19384	-6.21052	-6.14624	-6.18307
0.04616	-17.1604	-17.1511	-17.0704	-17.0686	-16.846	-16.8814	-16.8301	-16.8479	-16.8177	-16.8105	-16.802	-16.8012	-16.7892	-16.7493	-16.7499	-16.7463	-16.7442	-16.7335	-16.715	-16.7166	-16.7031	-16.7099	-16.6717	-16.6789	-8.56536	-8.30197	-8.19599	-8.14455	-7.86124	-7.83539	-7.34738	-7.76686	-6.99184	-6.96537	-6.91996	-6.95853	-6.53524	-6.79451	-6.37087	-6.65626	-6.35139	-6.58053	-6.28084	-6.45791	-6.26458	-6.19451	-6.21231	-6.14648	-6.16308
0.06924	-17.16	-17.1508	-17.0706	-17.0683	-16.8481	-16.8796	-16.8288	-16.846	-16.8169	-16.8112	-16.8055	-16.8019	-16.7863	-16.7489	-16.7499	-16.7484	-16.7431	-16.7314	-16.7152	-16.7182	-16.7034	-16.7082	-16.672	-16.6773	-8.55846	-8.30525	-8.19625	-8.15366	-7.86012	-7.82442	-7.3583	-7.71934	-6.99136	-6.96793	-6.92238	-6.95334	-6.54548	-6.7795	-6.39975	-6.64749	-6.38079	-6.5755	-6.29253	-6.45238	-6.26204	-6.19562	-6.20537	-6.14688	-6.13059
0.09232	-17.1595	-17.1503	-17.0708	-17.0679	-16.8507	-16.8771	-16.8274	-16.8432	-16.8158	-16.8123	-16.8091	-16.8029	-16.7834	-16.7514	-16.7499	-16.7472	-16.7416	-16.7295	-16.7155	-16.7201	-16.7037	-16.7066	-16.6724	-16.6753	-8.54889	-8.30961	-8.19659	-8.1652	-7.85859	-7.81521	-7.37363	-7.65866	-6.99067	-6.97058	-6.92556	-6.94605	-6.56036	-6.76066	-6.42609	-6.63602	-6.40985	-6.56765	-6.315	-6.44455	-6.25479	-6.19711	-6.19664	-6.14742	-6.09272
0.1154	-17.1589	-17.1497	-17.0709	-17.0675	-16.8534	-16.8742	-16.826	-16.8399	-16.8151	-16.8135	-16.8123	-16.8041	-16.7806	-16.7539	-16.7498	-16.7458	-16.74	-16.7278	-16.7158	-16.7223	-16.7042	-16.7051	-16.6729	-16.673	-8.53672	-8.31489	-8.19696	-8.1784	-7.8567	-7.80615	-7.39332	-7.59012	-6.98977	-6.97289	-6.92932	-6.93666	-6.57953	-6.73895	-6.45043	-6.62264	-6.43614	-6.55651	-6.33813	-6.43438	-6.24811	-6.19893	-6.18821	-6.14811	-6.05302
0.13849	-17.1581	-17.1489	-17.0711	-17.067	-16.8563	-16.8709	-16.8245	-16.8361	-16.817	-16.815	-16.8127	-16.8055	-16.7778	-16.7565	-16.7496	-16.7442	-16.7382	-16.7265	-16.7163	-16.7246	-16.7047	-16.7036	-16.6734	-16.6706	-8.52207	-8.32085	-8.19728	-8.19253	-7.85448	-7.79686	-7.41725	-7.51646	-6.98865	-6.97453	-6.93343	-6.92518	-6.60181	-6.71263	-6.47527	-6.60828	-6.45711	-6.54141	-6.36019	-6.42188	-6.24189	-6.20101	-6.18062	-6.14893	-6.01353
0.16157	-17.1573	-17.1481	-17.0713	-17.0663	-16.8593	-16.8673	-16.8236	-16.8318	-16.8199	-16.8167	-16.8116	-16.807	-16.7749	-16.7591	-16.7495	-16.7425	-16.7363	-16.7285	-16.7169	-16.7256	-16.7052	-16.7022	-16.6741	-16.6682	-8.50509	-8.3273	-8.19748	-8.20703	-7.852	-7.78504	-7.44517	-7.43909	-6.98729	-6.97534	-6.93767	-6.91165	-6.62569	-6.68253	-6.50041	-6.5936	-6.47384	-6.52189	-6.38037	-6.40711	-6.23594	-6.20321	-6.17404	-6.14984	-5.97684
0.18465	-17.1565	-17.1473	-17.0713	-17.0657	-16.8623	-16.8635	-16.8254	-16.8273	-16.8202	-16.8184	-16.8103	-16.8086	-16.7721	-16.7615	-16.7494	-16.7407	-16.7343	-16.7298	-16.7176	-16.7253	-16.7058	-16.7007	-16.6747	-16.6657	-8.48599	-8.334	-8.19747	-8.22145	-7.84932	-7.77055	-7.47673	-7.3589	-6.98569	-6.97528	-6.94185	-6.89621	-6.64988	-6.64952	-6.52446	-6.57875	-6.48874	-6.49805	-6.39809	-6.39034	-6.23016	-6.20537	-6.16844	-6.15082	-5.94858
0.20773	-17.1557	-17.1464	-17.0713	-17.0649	-16.8652	-16.8595	-16.8288	-16.8228	-16.8188	-16.8202	-16.8091	-16.8102	-16.7691	-16.7639	-16.7493	-16.7389	-16.7323	-16.7316	-16.7184	-16.7256	-16.7065	-16.6994	-16.6754	-16.6634	-8.46503	-8.34077	-8.19708	-8.23544	-7.84653	-7.75664	-7.51141	-7.27653	-6.98384	-6.97439	-6.9458	-6.87902	-6.67348	-6.61404	-6.54686	-6.56025	-6.50301	-6.47046	-6.41303	-6.37199	-6.22458	-6.20726	-6.16373	-6.15185	-5.93424
0.23081	-17.1549	-17.1454	-17.0712	-17.0642	-16.868	-16.8553	-16.8322	-16.8222	-16.8173	-16.8183	-16.8079	-16.8118	-16.7662	-16.766	-16.7492	-16.7372	-16.7304	-16.7338	-16.7193	-16.7265	-16.7071	-16.6981	-16.6761	-16.6611	-8.4426	-8.34741	-8.19613	-8.2487	-7.84373	-7.74642	-7.5486	-7.19243	-6.98174	-6.97277	-6.94939	-6.86037	-6.69598	-6.57674	-6.56747	-6.53532	-6.51695	-6.43994	-6.42519	-6.35273	-6.21925	-6.2085	-6.15981	-6.15288	-5.92865
0.25389	-17.1542	-17.1445	-17.071	-17.0635	-16.8708	-16.8512	-16.8356	-16.8238	-16.8158	-16.8154	-16.8067	-16.8132	-16.7633	-16.7681	-16.7492	-16.7368	-16.7288	-16.7355	-16.7202	-16.7281	-16.7077	-16.6968	-16.6769	-16.6591	-8.41917	-8.35377	-8.19437	-8.26103	-7.84103	-7.73955	-7.58755	-7.10704	-6.97941	-6.97057	-6.95255	-6.84065	-6.71705	-6.53876	-6.58629	-6.50658	-6.53035	-6.42973	-6.43486	-6.33353	-6.21424	-6.20857	-6.15656	-6.15383	-5.92621
0.27697	-17.1535	-17.1436	-17.0708	-17.0627	-16.8733	-16.8471	-16.8386	-16.8252	-16.8144	-16.8169	-16.8056	-16.81	-16.7603	-16.7699	-16.7492	-16.7387	-16.7276	-16.7361	-16.7209	-16.7303	-16.7083	-16.6957	-16.6776	-16.6572	-8.39542	-8.35971	-8.19142	-8.27226	-7.8386	-7.73326	-7.62741	-7.07521	-6.97687	-6.96797	-6.95523	-6.82039	-6.73646	-6.51002	-6.60331	-6.47492	-6.54278	-6.42409	-6.44246	-6.31571	-6.20965	-6.21674	-6.15389	-6.15465	-5.92497
0.30005	-17.153	-17.1427	-17.0704	-17.062	-16.8756	-16.8431	-16.8414	-16.8265	-16.8132	-16.8163	-16.8045	-16.8066	-16.7574	-16.7715	-16.7493	-16.7405	-16.7275	-16.738	-16.7208	-16.7327	-16.709	-16.6946	-16.6782	-16.6555	-8.37224	-8.36508	-8.18685	-8.28223	-7.83663	-7.72765	-7.66715	-7.08198	-6.97419	-6.93596	-6.95745	-6.80026	-6.754	-6.48863	-6.6185	-6.45835	-6.55387	-6.41828	-6.4484	-6.30076	-6.20554	-6.22566	-6.15171	-6.15522	-5.92429
0.32313	-17.1525	-17.1419	-17.07	-17.0614	-16.8777	-16.8394	-16.8438	-16.8276	-16.8121	-16.8174	-16.8035	-16.8035	-16.7544	-16.7738	-16.7495	-16.7421	-16.7283	-16.7397	-16.72	-16.7316	-16.7096	-16.6937	-16.6788	-16.654	-8.35075	-8.3698	-8.18019	-8.29082	-7.83547	-7.7228	-7.70549	-7.08773	-6.97145	-6.87593	-6.95923	-6.78104	-6.7695	-6.4652	-6.63174	-6.43227	-6.56334	-6.3921	-6.453	-6.28982	-6.20197	-6.2339	-6.14994	-6.15545	-5.92389
0.34621	-17.1521	-17.1413	-17.0697	-17.0609	-16.8795	-16.8362	-16.8458	-16.8285	-16.8113	-16.8182	-16.8025	-16.801	-16.7516	-16.7769	-16.7496	-16.7436	-16.7298	-16.7412	-16.7189	-16.7306	-16.7102	-16.6929	-16.6793	-16.6528	-8.33216	-8.37378	-8.17116	-8.29798	-7.83571	-7.71878	-7.74058	-7.09247	-6.96878	-6.86152	-6.96059	-6.75126	-6.78273	-6.4399	-6.64291	-6.40625	-6.57109	-6.35022	-6.45651	-6.27766	-6.19899	-6.24094	-6.14855	-6.15531	-5.92366
0.3693	-17.1518	-17.1407	-17.0693	-17.0604	-16.881	-16.8335	-16.8475	-16.8293	-16.8106	-16.8187	-16.8017	-16.799	-16.7498	-16.7798	-16.7489	-16.7447	-16.7316	-16.7424	-16.7176	-16.7298	-16.7108	-16.6923	-16.6797	-16.6518	-8.31749	-8.37693	-8.16019	-8.3036	-7.83853	-7.71562	-7.76966	-7.09617	-6.96637	-6.85359	-6.96158	-6.66404	-6.79345	-6.41323	-6.65182	-6.39746	-6.57708	-6.31113	-6.45911	-6.2694	-6.19665	-6.24587	-6.14749	-6.15587	-5.92352
0.39238	-17.1516	-17.1403	-17.069	-17.0601	-16.882	-16.8319	-16.8486	-16.8298	-16.8102	-16.8188	-16.8011	-16.7974	-16.7499	-16.7823	-16.7463	-16.7456	-16.7336	-16.7434	-16.7165	-16.7292	-16.7115	-16.6919	-16.68	-16.6511	-8.30719	-8.37921	-8.14887	-8.30765	-7.84511	-7.71335	-7.78925	-7.09882	-6.96442	-6.84811	-6.96225	-6.57703	-6.80138	-6.3864	-6.65832	-6.37389	-6.58131	-6.27859	-6.46089	-6.27609	-6.19496	-6.23565	-6.14674	-6.21613	-5.92344
0.41546	-17.1514	-17.1401	-17.0689	-17.0598	-16.8827	-16.8324	-16.8493	-16.8301	-16.8099	-16.8187	-16.8008	-16.7964	-16.75	-16.784	-16.7443	-16.7461	-16.7353	-16.7438	-16.7156	-16.7289	-16.7121	-16.6916	-16.6802	-16.6507	-8.3012	-8.38061	-8.14001	-8.3101	-7.85326	-7.71198	-7.79871	-7.1004	-6.96314	-6.84482	-6.96263	-6.49348	-6.80627	-6.36276	-6.66228	-6.35198	-6.58384	-6.28479	-6.46194	-6.27647	-6.19395	-6.24202	-6.1463	-6.23098	-5.9234
0.43854	-17.1514	-17.14	-17.0688	-17.0598	-16.8829	-16.8325	-16.8496	-16.8302	-16.8098	-16.8184	-16.8006	-16.796	-16.7501	-16.7846	-16.7434	-16.7463	-16.7361	-16.7439	-16.7152	-16.7288	-16.7124	-16.6915	-16.6803	-16.6506	-8.29925	-8.38107	-8.13661	-8.31091	-7.857	-7.71153	-7.80126	-7.10093	-6.96279	-6.84372	-6.96267	-6.43952	-6.80793	-6.35294	-6.66361	-6.34833	-6.58468	-6.29038	-6.46229	-6.2542	-6.19361	-6.2486	-6.14616	-6.23129	-5.92339
0.43854	-17.1514	-17.14	-17.0688	-17.0598	-16.8829	-16.8325	-16.8496	-16.8302	-16.8098	-16.8184	-16.8006	-16.796	-16.7501	-16.7846	-16.7434	-16.7463	-16.7361	-16.7439	-16.7152	-16.7288	-16.7124	-16.6915	-16.6803	-16.6506	-8.29925	-8.38107	-8.13661	-8.31091	-7.857	-7.71153	-7.80126	-7.10093	-6.96279	-6.84372	-6.96267	-6.43952	-6.80793	-6.35294	-6.66361	-6.34833	-6.58468	-6.29038	-6.46229	-6.2542	-6.19361	-6.2486	-6.14616	-6.23129	-5.92339
0.45486	-17.1514	-17.14	-17.0688	-17.0598	-16.8828	-16.8325	-16.8495	-16.8303	-16.8099	-16.8187	-16.8007	-16.7964	-16.75	-16.7842	-16.7434	-16.7463	-16.7361	-16.7439	-16.7156	-16.7288	-16.7121	-16.6916	-16.6802	-16.6506	-8.30043	-8.38059	-8.13785	-8.31006	-7.8556	-7.71209	-7.79981	-7.10067	-6.96318	-6.84432	-6.96275	-6.47962	-6.80627	-6.36158	-6.66337	-6.34728	-6.58451	-6.28464	-6.46193	-6.27642	-6.19361	-6.24986	-6.14634	-6.23129	-5.92339
0.47118	-17.1515	-17.1401	-17.0689	-17.0599	-16.8825	-16.8325	-16.8492	-16.8303	-16.8102	-16.8188	-16.8008	-16.7974	-16.7499	-16.7829	-16.7434	-16.7463	-16.736	-16.7439	-16.7165	-16.729	-16.7115	-16.6918	-16.6801	-16.6509	-8.30389	-8.37924	-8.14148	-8.30745	-7.85149	-7.71414	-7.79556	-7.09988	-6.96457	-6.84612	-6.96275	-6.54726	-6.80137	-6.38456	-6.66265	-6.34729	-6.58397	-6.2841	-6.46091	-6.26976	-6.19361	-6.24554	-6.1469	-6.23134	-5.92341
0.4875	-17.1516	-17.1403	-17.0691	-17.06	-16.882	-16.8325	-16.8487	-16.8303	-16.8106	-16.8189	-16.8009	-16.7988	-16.7498	-16.781	-16.7434	-16.7463	-16.736	-16.7431	-16.7177	-16.7293	-16.711	-16.6921	-16.6797	-16.6512	-8.30943	-8.3773	-8.14724	-8.30284	-7.84492	-7.71833	-7.78879	-7.09854	-6.9667	-6.84912	-6.96276	-6.61945	-6.79345	-6.39928	-6.66147	-6.34942	-6.58305	-6.28272	-6.45918	-6.2635	-6.19362	-6.24098	-6.14783	-6.22656	-5.92345
0.50382	-17.1517	-17.1405	-17.0693	-17.0601	-16.8812	-16.8326	-16.8481	-16.8303	-16.8113	-16.8187	-16.8011	-16.8004	-16.7496	-16.7787	-16.7434	-16.7462	-16.736	-16.7415	-16.719	-16.7297	-16.7104	-16.6925	-16.6793	-16.6517	-8.31671	-8.37513	-8.15474	-8.29597	-7.83624	-7.7166	-7.7799	-7.09667	-6.96936	-6.85335	-6.96276	-6.69281	-6.78276	-6.40966	-6.65988	-6.3824	-6.58163	-6.29502	-6.45675	-6.25837	-6.19366	-6.23738	-6.14911	-6.22249	-5.92353
0.52013	-17.1519	-17.1408	-17.0695	-17.0603	-16.8803	-16.8342	-16.8473	-16.8304	-16.8121	-16.8181	-16.8013	-16.8023	-16.7493	-16.7762	-16.7435	-16.7462	-16.7359	-16.7402	-16.7205	-16.7302	-16.71	-16.6931	-16.6789	-16.6523	-8.32536	-8.37312	-8.16356	-8.28663	-7.82588	-7.71445	-7.76938	-7.09423	-6.97234	-6.85892	-6.96276	-6.76312	-6.76964	-6.43528	-6.65792	-6.40567	-6.57961	-6.31314	-6.45361	-6.25602	-6.19373	-6.23499	-6.15076	-6.22257	-5.92367
0.53645	-17.152	-17.1412	-17.0698	-17.0605	-16.8792	-16.8361	-16.8463	-16.8304	-16.8131	-16.8173	-16.8015	-16.8043	-16.7491	-16.7735	-16.7435	-16.7462	-16.7359	-16.7386	-16.722	-16.7309	-16.7096	-16.6938	-16.6783	-16.6531	-8.33499	-8.37154	-8.17326	-8.27475	-7.8143	-7.7119	-7.75768	-7.09123	-6.97546	-6.86743	-6.96277	-6.77706	-6.75447	-6.46075	-6.65566	-6.41092	-6.57676	-6.3333	-6.44975	-6.25682	-6.19388	-6.23366	-6.15275	-6.22341	-5.92392
0.55277	-17.1522	-17.1417	-17.0701	-17.0608	-16.8779	-16.8383	-16.8453	-16.8305	-16.8144	-16.8162	-16.8017	-16.8066	-16.7488	-16.7709	-16.7436	-16.7461	-16.7358	-16.737	-16.7236	-16.7316	-16.7092	-16.6946	-16.6777	-16.6539	-8.34521	-8.37054	-8.18347	-8.26052	-7.80196	-7.709	-7.74528	-7.08764	-6.97858	-6.91571	-6.96277	-6.7925	-6.7377	-6.48567	-6.65317	-6.41942	-6.57276	-6.33606	-6.44516	-6.25775	-6.19413	-6.23303	-6.15505	-6.22396	-5.92437
0.56909	-17.1525	-17.1423	-17.0704	-17.0611	-16.8765	-16.8406	-16.8441	-16.8305	-16.8158	-16.8171	-16.8019	-16.809	-16.7485	-16.7682	-16.7436	-16.746	-16.7357	-16.7352	-16.7252	-16.7309	-16.7089	-16.6956	-16.6771	-16.655	-8.35569	-8.37016	-8.19383	-8.24441	-7.78927	-7.70582	-7.73257	-7.08348	-6.9816	-6.97097	-6.96277	-6.80903	-6.71995	-6.50999	-6.65052	-6.43308	-6.56712	-6.33249	-6.43987	-6.25881	-6.19454	-6.23271	-6.15761	-6.22356	-5.92517
0.58541	-17.1527	-17.1429	-17.0708	-17.0615	-16.8749	-16.8431	-16.8429	-16.8306	-16.8173	-16.8158	-16.8021	-16.8115	-16.7481	-16.7656	-16.7437	-16.746	-16.7356	-16.7337	-16.7269	-16.7288	-16.7087	-16.6967	-16.6765	-16.6561	-8.36611	-8.37039	-8.20406	-8.22718	-7.77661	-7.70242	-7.71991	-7.07886	-6.98444	-6.97408	-6.96278	-6.82625	-6.70205	-6.53349	-6.64781	-6.4522	-6.55909	-6.32855	-6.43393	-6.26	-6.19517	-6.23166	-6.16037	-6.22107	-5.9267
0.60173	-17.1529	-17.1437	-17.0711	-17.062	-16.8732	-16.8455	-16.8416	-16.8306	-16.819	-16.8144	-16.8022	-16.8116	-16.7478	-16.763	-16.7438	-16.7459	-16.7355	-16.7345	-16.7284	-16.7271	-16.7085	-16.6978	-16.6759	-16.6574	-8.3762	-8.3712	-8.21391	-8.20995	-7.76432	-7.69888	-7.70763	-7.12812	-6.98706	-6.97703	-6.96278	-6.84379	-6.68503	-6.55555	-6.64511	-6.47475	-6.54772	-6.3243	-6.42738	-6.26132	-6.1961	-6.2314	-6.1632	-6.21624	-5.92994
0.61805	-17.1532	-17.1445	-17.0714	-17.0627	-16.8715	-16.8478	-16.8404	-16.8307	-16.8208	-16.8171	-16.8023	-16.8101	-16.7476	-16.7599	-16.744	-16.7458	-16.7355	-16.7356	-16.7299	-16.726	-16.7083	-16.699	-16.6754	-16.6587	-8.38574	-8.37257	-8.22317	-8.19434	-7.75269	-7.69532	-7.69599	-7.19681	-6.98943	-6.97971	-6.96279	-6.86134	-6.67	-6.57556	-6.6425	-6.4985	-6.532	-6.32821	-6.42036	-6.26279	-6.19744	-6.23098	-6.166	-6.2105	-5.93793
0.63437	-17.1534	-17.1454	-17.0718	-17.0634	-16.8697	-16.8501	-16.8391	-16.8308	-16.8226	-16.8199	-16.8024	-16.8085	-16.7473	-16.7568	-16.7441	-16.7458	-16.7354	-16.7369	-16.7313	-16.7253	-16.7082	-16.7002	-16.6749	-16.6602	-8.39455	-8.37455	-8.23168	-8.18251	-7.74195	-7.69184	-7.68521	-7.26402	-6.99153	-6.98203	-6.96279	-6.87863	-6.65777	-6.59312	-6.64004	-6.52199	-6.51125	-6.33648	-6.41301	-6.26442	-6.19927	-6.23033	-6.16858	-6.20467	-5.95776
0.65069	-17.1536	-17.1464	-17.0721	-17.0643	-16.8679	-16.8523	-16.838	-16.831	-16.8244	-16.8226	-16.8025	-16.807	-16.7471	-16.7537	-16.7443	-16.7457	-16.7353	-16.7382	-16.7326	-16.7254	-16.7081	-16.7014	-16.6744	-16.6618	-8.40247	-8.37722	-8.2393	-8.17678	-7.7323	-7.68857	-7.67551	-7.32951	-6.99335	-6.98392	-6.96279	-6.89542	-6.64847	-6.60793	-6.63781	-6.54433	-6.48546	-6.34424	-6.40557	-6.26623	-6.2016	-6.2294	-6.17082	-6.19905	-5.99121
0.66701	-17.1537	-17.1475	-17.0723	-17.0654	-16.8662	-16.8543	-16.8369	-16.8318	-16.8262	-16.8253	-16.8025	-16.8057	-16.7468	-16.7506	-16.7445	-16.7456	-16.7352	-16.7395	-16.7337	-16.726	-16.708	-16.7025	-16.674	-16.6635	-8.40936	-8.38074	-8.24591	-8.17878	-7.7239	-7.68566	-7.66703	-7.39299	-6.99489	-6.98535	-6.9628	-6.91151	-6.64174	-6.61979	-6.63585	-6.56497	-6.45517	-6.35136	-6.39827	-6.26825	-6.20436	-6.22943	-6.17263	-6.19382	-6.0315
0.68333	-17.1539	-17.1487	-17.0726	-17.0667	-16.8645	-16.8561	-16.836	-16.8317	-16.8278	-16.8277	-16.8026	-16.8045	-16.7467	-16.7475	-16.7446	-16.7455	-16.7352	-16.7408	-16.7346	-16.7271	-16.708	-16.7036	-16.6736	-16.6653	-8.41513	-8.38538	-8.25144	-8.18846	-7.71688	-7.68333	-7.65992	-7.45413	-6.99615	-6.98638	-6.9628	-6.92664	-6.63703	-6.62612	-6.6342	-6.58349	-6.42119	-6.35782	-6.39148	-6.27051	-6.20736	-6.2295	-6.174	-6.19528	-6.07459
0.69965	-17.154	-17.1499	-17.0727	-17.0681	-16.8631	-16.8577	-16.8352	-16.8316	-16.8292	-16.8299	-16.8026	-16.8036	-16.7465	-16.7454	-16.7448	-16.7446	-16.7353	-16.742	-16.7351	-16.7287	-16.7079	-16.7047	-16.6734	-16.6671	-8.41971	-8.39156	-8.2558	-8.20409	-7.71133	-7.68194	-7.65429	-7.51242	-6.99712	-6.98723	-6.9628	-6.94043	-6.63382	-6.62986	-6.63289	-6.59958	-6.38558	-6.3636	-6.38435	-6.27306	-6.21027	-6.22957	-6.17498	-6.20079	-6.11875
0.71597	-17.1541	-17.1513	-17.0729	-17.0697	-16.862	-16.8591	-16.8346	-16.8317	-16.8304	-16.8312	-16.8026	-16.803	-16.7465	-16.7453	-16.745	-16.7438	-16.7358	-16.7406	-16.7351	-16.7307	-16.7079	-16.7058	-16.6732	-16.669	-8.42301	-8.39985	-8.25896	-8.22313	-7.70731	-7.68227	-7.65021	-7.56686	-6.99782	-6.98857	-6.96281	-6.95206	-6.63194	-6.63178	-6.63176	-6.61298	-6.38096	-6.36871	-6.34562	-6.27593	-6.21273	-6.22965	-6.17561	-6.20596	-6.16275
0.73229	-17.1542	-17.1527	-17.073	-17.0713	-16.8613	-16.8602	-16.8343	-16.8331	-16.8311	-16.8313	-16.8026	-16.8026	-16.7464	-16.7452	-16.7451	-16.745	-16.7361	-16.7381	-16.7351	-16.733	-16.7079	-16.7068	-16.6731	-16.671	-8.42502	-8.41099	-8.26087	-8.24299	-7.7049	-7.68689	-7.64774	-7.6146	-6.99824	-6.99185	-6.96281	-6.95998	-6.63137	-6.63196	-6.6306	-6.62349	-6.37801	-6.37316	-6.30711	-6.27916	-6.21438	-6.22976	-6.20446	-6.21072	-6.17597
0.7486	-17.1542	-17.1542	-17.073	-17.073	-16.861	-16.861	-16.8342	-16.8342	-16.8314	-16.8314	-16.8026	-16.8026	-16.7464	-16.7464	-16.7451	-16.7451	-16.7362	-16.7362	-16.735	-16.735	-16.7078	-16.7078	-16.673	-16.673	-8.42568	-8.42568	-8.26151	-8.26151	-7.70408	-7.70408	-7.64691	-7.64691	-6.99836	-6.99836	-6.96281	-6.96281	-6.63117	-6.63117	-6.63023	-6.63023	-6.37698	-6.37698	-6.28275	-6.28275	-6.22987	-6.22987	-6.21497	-6.21497	-6.17608
0.7486	-17.1542	-17.1542	-17.073	-17.073	-16.861	-16.861	-16.8342	-16.8342	-16.8314	-16.8314	-16.8026	-16.8026	-16.7464	-16.7464	-16.7451	-16.7451	-16.7362	-16.7362	-16.735	-16.735	-16.7078	-16.7078	-16.673	-16.673	-8.42568	-8.42568	-8.26151	-8.26151	-7.70408	-7.70408	-7.64691	-7.64691	-6.99836	-6.99836	-6.96281	-6.96281	-6.63117	-6.63117	-6.63023	-6.63023	-6.37698	-6.37698	-6.28275	-6.28275	-6.22987	-6.22987	-6.21497	-6.21497	-6.17608
0.77169	-17.1558	-17.1542	-17.0747	-17.073	-16.8615	-16.8613	-16.8348	-16.8343	-16.8315	-16.8311	-16.803	-16.8026	-16.7477	-16.7464	-16.7451	-16.7451	-16.7383	-16.7361	-16.7334	-16.7351	-16.7088	-16.7079	-16.675	-16.6731	-8.44433	-8.42502	-8.27723	-8.26087	-7.73763	-7.7049	-7.65939	-7.64774	-7.00729	-6.99824	-6.96135	-6.96281	-6.6353	-6.63137	-6.62719	-6.6306	-6.38022	-6.37801	-6.28671	-6.30711	-6.23003	-6.21438	-6.21866	-6.20446	-6.17835
0.79477	-17.1576	-17.1541	-17.0763	-17.0729	-16.8617	-16.862	-16.8349	-16.8346	-16.8316	-16.8304	-16.8036	-16.8026	-16.7491	-16.7465	-16.7449	-16.745	-16.7411	-16.7358	-16.7314	-16.7351	-16.7097	-16.7079	-16.677	-16.6732	-8.46669	-8.42301	-8.28959	-8.25896	-7.77472	-7.70731	-7.66392	-7.65021	-7.01703	-6.99782	-6.95719	-6.96281	-6.63633	-6.63194	-6.62233	-6.63176	-6.38286	-6.38096	-6.29101	-6.34562	-6.23021	-6.21273	-6.2218	-6.17561	-6.18129
0.81785	-17.1595	-17.154	-17.0777	-17.0727	-16.8614	-16.8631	-16.8346	-16.8352	-16.8311	-16.8292	-16.8046	-16.8026	-16.7506	-16.7465	-16.7448	-16.7448	-16.7432	-16.7353	-16.7298	-16.7351	-16.7103	-16.7079	-16.6789	-16.6734	-8.49197	-8.41971	-8.29881	-8.2558	-7.80806	-7.71133	-7.66657	-7.65429	-7.02673	-6.99712	-6.95122	-6.9628	-6.63407	-6.63382	-6.61579	-6.63289	-6.38494	-6.38558	-6.29558	-6.38435	-6.23042	-6.21027	-6.2244	-6.17498	-6.18487
0.84093	-17.1615	-17.1539	-17.079	-17.0726	-16.8607	-16.8645	-16.8338	-16.836	-16.831	-16.8278	-16.8058	-16.8026	-16.7522	-16.7467	-16.7457	-16.7446	-16.7447	-16.7352	-16.7287	-16.7346	-16.7107	-16.708	-16.6807	-16.6736	-8.51911	-8.41513	-8.30545	-8.25144	-7.83446	-7.71688	-7.66884	-7.65992	-7.03603	-6.99615	-6.94392	-6.9628	-6.62854	-6.63703	-6.60757	-6.6342	-6.38643	-6.42119	-6.30036	-6.39148	-6.23067	-6.20736	-6.2265	-6.174	-6.18906
0.86401	-17.1636	-17.1537	-17.0801	-17.0723	-16.8596	-16.8662	-16.8326	-16.8369	-16.831	-16.8262	-16.8072	-16.8025	-16.754	-16.7468	-16.7483	-16.7445	-16.7447	-16.7352	-16.7282	-16.7337	-16.7107	-16.708	-16.6823	-16.674	-8.54712	-8.40936	-8.31015	-8.24591	-7.85175	-7.7239	-7.67116	-7.66703	-7.04476	-6.99489	-6.93561	-6.9628	-6.62047	-6.64174	-6.59762	-6.63584	-6.38732	-6.45517	-6.30526	-6.39827	-6.23095	-6.20436	-6.22815	-6.17263	-6.18953
0.88709	-17.1658	-17.1536	-17.0809	-17.0721	-16.8581	-16.8679	-16.8319	-16.838	-16.8309	-16.8244	-16.8088	-16.8025	-16.756	-16.7471	-16.7508	-16.7443	-16.7446	-16.7353	-16.7283	-16.7326	-16.7101	-16.7081	-16.6837	-16.6744	-8.5752	-8.40247	-8.31342	-8.2393	-7.85869	-7.7323	-7.67363	-7.67551	-7.05285	-6.99335	-6.92655	-6.96279	-6.61281	-6.64847	-6.5859	-6.63781	-6.38755	-6.48546	-6.31018	-6.40557	-6.23126	-6.2016	-6.22937	-6.17082	-6.18366
0.91017	-17.1682	-17.1534	-17.0816	-17.0718	-16.8561	-16.8697	-16.832	-16.8391	-16.829	-16.8226	-16.8105	-16.8024	-16.7582	-16.7473	-16.7532	-16.7441	-16.7445	-16.7354	-16.7291	-16.7313	-16.7092	-16.7082	-16.6847	-16.6749	-8.60272	-8.39455	-8.31566	-8.23168	-7.85568	-7.74195	-7.67626	-7.68521	-7.06028	-6.99153	-6.917	-6.96279	-6.60302	-6.65777	-6.57236	-6.64004	-6.38702	-6.51125	-6.31505	-6.41301	-6.23159	-6.19927	-6.22935	-6.16858	-6.17776
0.93325	-17.1705	-17.1532	-17.0819	-17.0714	-16.8539	-16.8715	-16.8321	-16.8404	-16.8266	-16.8208	-16.8123	-16.8023	-16.7605	-16.7476	-16.7556	-16.744	-16.7444	-16.7355	-16.7303	-16.7299	-16.708	-16.7083	-16.6855	-16.6754	-8.62918	-8.38574	-8.31716	-8.22317	-7.84478	-7.75269	-7.67897	-7.69599	-7.06703	-6.98943	-6.90722	-6.96279	-6.59097	-6.67	-6.55691	-6.6425	-6.38548	-6.532	-6.31977	-6.42036	-6.23191	-6.19744	-6.22941	-6.166	-6.17779
0.95633	-17.1728	-17.1529	-17.082	-17.0711	-16.8513	-16.8732	-16.8321	-16.8416	-16.8239	-16.819	-16.8141	-16.8022	-16.763	-16.7478	-16.758	-16.7438	-16.7443	-16.7355	-16.7318	-16.7284	-16.7067	-16.7085	-16.6859	-16.6759	-8.65422	-8.3762	-8.31812	-8.21391	-7.8287	-7.76432	-7.68171	-7.70763	-7.07307	-6.98706	-6.89747	-6.96278	-6.57659	-6.68503	-6.53943	-6.64511	-6.38246	-6.54772	-6.31958	-6.42738	-6.23221	-6.1961	-6.22975	-6.1632	-6.17903
0.97941	-17.1751	-17.1527	-17.082	-17.0708	-16.8484	-16.8749	-16.8322	-16.8429	-16.821	-16.8173	-16.8134	-16.8021	-16.766	-16.7481	-16.7603	-16.7437	-16.7443	-16.7356	-16.7332	-16.7269	-16.7053	-16.7087	-16.6861	-16.6765	-8.67755	-8.36611	-8.31868	-8.20406	-7.8099	-7.77661	-7.68438	-7.71991	-7.05772	-6.98444	-6.88796	-6.96278	-6.55978	-6.70205	-6.51972	-6.64781	-6.37698	-6.55909	-6.31088	-6.43393	-6.23247	-6.19517	-6.23106	-6.16037	-6.17985
1.0025	-17.1773	-17.1525	-17.0818	-17.0704	-16.8455	-16.8765	-16.8323	-16.8441	-16.8181	-16.8158	-16.8148	-16.8019	-16.7689	-16.7485	-16.7626	-16.7436	-16.7442	-16.7357	-16.7325	-16.7252	-16.7039	-16.7089	-16.6861	-16.6771	-8.69893	-8.35569	-8.31897	-8.19383	-7.79028	-7.78927	-7.68686	-7.73257	-6.98687	-6.9816	-6.87883	-6.96277	-6.54053	-6.71995	-6.49741	-6.65052	-6.3674	-6.56712	-6.3025	-6.43987	-6.23461	-6.19454	-6.23177	-6.15761	-6.17988
1.02558	-17.1793	-17.1522	-17.0815	-17.0701	-16.8425	-16.8779	-16.8323	-16.8453	-16.8188	-16.8144	-16.8143	-16.8017	-16.7717	-16.7488	-16.7649	-16.7436	-16.7441	-16.7358	-16.7333	-16.7236	-16.7026	-16.7092	-16.6858	-16.6777	-8.71816	-8.34521	-8.31907	-8.18347	-7.77123	-7.80196	-7.68904	-7.74528	-6.96781	-6.97858	-6.86957	-6.96277	-6.51889	-6.7377	-6.47218	-6.65317	-6.35242	-6.57276	-6.2949	-6.44516	-6.24005	-6.19413	-6.23179	-6.15505	-6.1787
1.04866	-17.1811	-17.152	-17.0811	-17.0698	-16.8397	-16.8792	-16.8324	-16.8463	-16.8198	-16.8131	-16.8109	-16.8015	-16.7744	-16.7491	-16.7671	-16.7435	-16.7441	-16.7359	-16.7358	-16.722	-16.7015	-16.7096	-16.6854	-16.6783	-8.73511	-8.33499	-8.31904	-8.17326	-7.75377	-7.8143	-7.69076	-7.75768	-6.96473	-6.97546	-6.83754	-6.96277	-6.49498	-6.75447	-6.44421	-6.65566	-6.33922	-6.57676	-6.28855	-6.44975	-6.24612	-6.19388	-6.23173	-6.15275	-6.17588
1.07174	-17.1828	-17.1519	-17.0807	-17.0695	-16.8372	-16.8803	-16.8324	-16.8473	-16.8205	-16.8121	-16.8075	-16.8013	-16.7769	-16.7493	-16.7691	-16.7435	-16.744	-16.7359	-16.7384	-16.7205	-16.7005	-16.71	-16.685	-16.6789	-8.74964	-8.32536	-8.31894	-8.16356	-7.73875	-7.82588	-7.69178	-7.76938	-6.96186	-6.97234	-6.76622	-6.96276	-6.4691	-6.76964	-6.41411	-6.65792	-6.34195	-6.57961	-6.28369	-6.45361	-6.25232	-6.19373	-6.23164	-6.15076	-6.17126
1.09482	-17.1842	-17.1517	-17.0803	-17.0693	-16.8351	-16.8812	-16.8325	-16.8481	-16.8206	-16.8113	-16.8041	-16.8011	-16.7793	-16.7496	-16.771	-16.7434	-16.744	-16.736	-16.7409	-16.719	-16.6996	-16.7104	-16.6846	-16.6793	-8.76166	-8.31671	-8.31881	-8.15474	-7.72688	-7.83623	-7.6918	-7.7799	-6.95933	-6.96936	-6.75109	-6.96276	-6.44171	-6.78276	-6.40216	-6.65988	-6.34422	-6.58163	-6.28034	-6.45675	-6.25537	-6.19366	-6.23153	-6.14911	-6.16533
1.1179	-17.1853	-17.1516	-17.0799	-17.0691	-16.8338	-16.882	-16.8315	-16.8487	-16.8201	-16.8106	-16.8011	-16.8009	-16.7815	-16.7498	-16.7727	-16.7434	-16.744	-16.736	-16.7425	-16.7177	-16.6989	-16.711	-16.6842	-16.6797	-8.77109	-8.30943	-8.31868	-8.14724	-7.71873	-7.84492	-7.69053	-7.78879	-6.95723	-6.9667	-6.74132	-6.96276	-6.41396	-6.79345	-6.38495	-6.66147	-6.346	-6.58305	-6.27822	-6.45918	-6.25485	-6.19362	-6.23143	-6.14783	-6.16057
1.14098	-17.1861	-17.1515	-17.0796	-17.0689	-16.833	-16.8825	-16.8308	-16.8492	-16.8194	-16.8102	-16.7985	-16.8008	-16.7834	-16.7499	-16.774	-16.7434	-16.7448	-16.736	-16.7433	-16.7165	-16.6984	-16.7115	-16.6839	-16.6801	-8.77786	-8.30389	-8.31858	-8.14148	-7.71957	-7.85149	-7.68826	-7.79556	-6.95567	-6.96457	-6.73413	-6.96275	-6.39947	-6.80137	-6.36313	-6.66264	-6.31533	-6.58397	-6.27701	-6.46091	-6.25448	-6.19361	-6.239	-6.1469	-6.18301
1.16406	-17.1866	-17.1514	-17.0795	-17.0688	-16.8326	-16.8828	-16.8304	-16.8495	-16.8187	-16.8099	-16.7968	-16.8007	-16.7847	-16.75	-16.775	-16.7434	-16.7459	-16.7361	-16.7438	-16.7156	-16.6981	-16.7121	-16.6838	-16.6802	-8.78194	-8.30043	-8.3185	-8.13785	-7.72033	-7.8556	-7.68617	-7.79981	-6.9547	-6.96318	-6.72973	-6.96275	-6.39803	-6.80627	-6.34807	-6.66337	-6.31633	-6.58451	-6.28035	-6.46193	-6.25425	-6.19361	-6.23862	-6.14634	-6.20725
1.18714	-17.1868	-17.1514	-17.0794	-17.0688	-16.8325	-16.8829	-16.8302	-16.8496	-16.8187	-16.8098	-16.7962	-16.8006	-16.7852	-16.7501	-16.7753	-16.7434	-16.7463	-16.7361	-16.7439	-16.7152	-16.698	-16.7124	-16.6837	-16.6803	-8.7833	-8.29925	-8.31847	-8.13661	-7.72059	-7.857	-7.68536	-7.80126	-6.95438	-6.96279	-6.72824	-6.96267	-6.3976	-6.80793	-6.34833	-6.66361	-6.34128	-6.58468	-6.27627	-6.46229	-6.2542	-6.19361	-6.23421	-6.14616	-6.23129
1.18714	-17.1868	-17.1514	-17.0794	-17.0688	-16.8325	-16.8829	-16.8302	-16.8496	-16.8187	-16.8098	-16.7962	-16.8006	-16.7852	-16.7501	-16.7753	-16.7434	-16.7463	-16.7361	-16.7439	-16.7152	-16.698	-16.7124	-16.6837	-16.6803	-8.7833	-8.29925	-8.31847	-8.13661	-7.72059	-7.857	-7.68536	-7.80126	-6.95438	-6.96279	-6.72824	-6.96267	-6.3976	-6.80793	-6.34833	-6.66361	-6.34128	-6.58468	-6.27627	-6.46229	-6.2542	-6.19361	-6.23421	-6.14616	-6.23129
1.21541	-17.1865	-17.1514	-17.0794	-17.0689	-16.8329	-16.8827	-16.8306	-16.8493	-16.8187	-16.8099	-16.7968	-16.8008	-16.7847	-16.75	-16.7753	-16.7443	-16.7457	-16.7353	-16.7437	-16.7156	-16.6981	-16.7121	-16.6838	-16.6802	-8.78124	-8.3012	-8.31784	-8.14001	-7.72109	-7.85326	-7.68608	-7.79871	-6.95474	-6.96314	-6.73063	-6.96263	-6.3987	-6.80627	-6.3565	-6.66228	-6.29782	-6.58384	-6.28419	-6.46194	-6.25695	-6.19395	-6.24174	-6.1463	-6.20273
1.24368	-17.1857	-17.1516	-17.0795	-17.069	-16.834	-16.882	-16.8317	-16.8486	-16.8193	-16.8102	-16.7986	-16.8011	-16.7836	-16.7499	-16.7751	-16.7463	-16.744	-16.7336	-16.7432	-16.7165	-16.6985	-16.7115	-16.6839	-16.68	-8.77505	-8.30719	-8.31594	-8.14887	-7.72259	-7.84511	-7.68825	-7.78925	-6.95582	-6.96442	-6.73764	-6.96225	-6.4024	-6.80138	-6.37701	-6.65832	-6.32315	-6.58131	-6.27726	-6.46089	-6.24713	-6.19496	-6.22005	-6.14674	-6.16815
1.27195	-17.1845	-17.1518	-17.0796	-17.0693	-16.8359	-16.881	-16.8312	-16.8475	-16.8197	-16.8106	-16.8014	-16.8017	-16.782	-16.7498	-16.7747	-16.7489	-16.7427	-16.7316	-16.7416	-16.7176	-16.6991	-16.7108	-16.6842	-16.6797	-8.76476	-8.31749	-8.31279	-8.16019	-7.72509	-7.83853	-7.69189	-7.76966	-6.95753	-6.96637	-6.74886	-6.96158	-6.41444	-6.79345	-6.39766	-6.65182	-6.36072	-6.57708	-6.27912	-6.45911	-6.25078	-6.19665	-6.19456	-6.14749	-6.15295
1.30021	-17.1828	-17.1521	-17.0797	-17.0697	-16.8388	-16.8795	-16.8302	-16.8458	-16.8197	-16.8113	-16.805	-16.8025	-16.7801	-16.7516	-16.7739	-16.7496	-16.7418	-16.7298	-16.7387	-16.7189	-16.6998	-16.7102	-16.6846	-16.6793	-8.75044	-8.33216	-8.30842	-8.17116	-7.72859	-7.83571	-7.69698	-7.74058	-6.95977	-6.96878	-6.7636	-6.96059	-6.44254	-6.78273	-6.41974	-6.64291	-6.39708	-6.57109	-6.28293	-6.45651	-6.26112	-6.19899	-6.19032	-6.14855	-6.10787
1.32848	-17.1807	-17.1525	-17.0798	-17.07	-16.8424	-16.8777	-16.829	-16.8438	-16.8192	-16.8121	-16.8089	-16.8035	-16.7781	-16.7544	-16.7729	-16.7495	-16.7406	-16.7283	-16.7357	-16.72	-16.7008	-16.7096	-16.685	-16.6788	-8.73214	-8.35075	-8.30288	-8.18019	-7.73309	-7.83547	-7.70354	-7.70549	-6.96237	-6.97145	-6.8337	-6.95923	-6.47476	-6.7695	-6.44004	-6.63174	-6.41235	-6.56334	-6.30688	-6.453	-6.25613	-6.20197	-6.19601	-6.14994	-6.07103
1.35675	-17.1782	-17.153	-17.0798	-17.0704	-16.8464	-16.8756	-16.8276	-16.8414	-16.8182	-16.8132	-16.8132	-16.8045	-16.7759	-16.7574	-16.7706	-16.7493	-16.7393	-16.7275	-16.7329	-16.7208	-16.702	-16.709	-16.6854	-16.6782	-8.70999	-8.37224	-8.29623	-8.18685	-7.73855	-7.83663	-7.71152	-7.66715	-6.96517	-6.97419	-6.87146	-6.95745	-6.50757	-6.754	-6.46679	-6.6185	-6.43387	-6.55387	-6.3396	-6.4484	-6.25038	-6.20554	-6.2025	-6.15171	-6.03005
1.38502	-17.1755	-17.1535	-17.0797	-17.0708	-16.8506	-16.8733	-16.8261	-16.8386	-16.8174	-16.8144	-16.815	-16.8056	-16.7736	-16.7603	-16.7675	-16.7492	-16.7376	-16.7276	-16.7341	-16.7209	-16.7033	-16.7083	-16.6857	-16.6776	-8.6841	-8.39542	-8.28852	-8.19142	-7.74493	-7.8386	-7.7209	-7.62741	-7.02093	-6.97687	-6.88445	-6.95523	-6.54011	-6.73646	-6.50187	-6.60331	-6.47278	-6.54278	-6.37353	-6.44246	-6.24434	-6.20965	-6.20678	-6.15389	-5.98785
1.41328	-17.1726	-17.1542	-17.0794	-17.071	-16.8549	-16.8708	-16.8249	-16.8356	-16.8212	-16.8158	-16.8143	-16.8067	-16.7712	-16.7633	-16.7645	-16.7492	-16.736	-16.7288	-16.7343	-16.7202	-16.7048	-16.7077	-16.6859	-16.6769	-8.65465	-8.41917	-8.27985	-8.19437	-7.75217	-7.84103	-7.73162	-7.58755	-7.06746	-6.97941	-6.89585	-6.95255	-6.57201	-6.71705	-6.52945	-6.58629	-6.49005	-6.53035	-6.40732	-6.43486	-6.23812	-6.21424	-6.20756	-6.15656	-5.95055
1.44155	-17.1696	-17.1549	-17.0789	-17.0712	-16.8591	-16.868	-16.8268	-16.8322	-16.8217	-16.8173	-16.8137	-16.8079	-16.7686	-16.7662	-16.7617	-16.7492	-16.7348	-16.7304	-16.7325	-16.7193	-16.7063	-16.7071	-16.6858	-16.6761	-8.62185	-8.4426	-8.27031	-8.19613	-7.7602	-7.84373	-7.74359	-7.5486	-7.05876	-6.98174	-6.90681	-6.94938	-6.60302	-6.69598	-6.54714	-6.56747	-6.50401	-6.51695	-6.43507	-6.42519	-6.23184	-6.21925	-6.19842	-6.15981	-5.93823
1.46982	-17.1666	-17.1557	-17.0783	-17.0713	-16.8632	-16.8652	-16.8305	-16.8288	-16.8206	-16.8188	-16.8119	-16.8091	-16.7659	-16.7691	-16.7592	-16.7493	-16.7327	-16.7323	-16.731	-16.7184	-16.7078	-16.7065	-16.6856	-16.6754	-8.58603	-8.46503	-8.25998	-8.19708	-7.76886	-7.84653	-7.75372	-7.51141	-7.04919	-6.98384	-6.91724	-6.9458	-6.633	-6.67348	-6.56342	-6.54686	-6.51701	-6.50301	-6.44005	-6.41303	-6.22565	-6.22458	-6.18956	-6.16373	-5.93356
1.49809	-17.1636	-17.1565	-17.0773	-17.0713	-16.867	-16.8623	-16.8342	-16.8254	-16.8189	-16.8202	-16.8101	-16.8103	-16.7631	-16.7721	-16.7569	-16.7494	-16.7306	-16.7343	-16.7294	-16.7176	-16.7092	-16.7058	-16.6851	-16.6747	-8.54754	-8.48599	-8.24892	-8.19747	-7.778	-7.84932	-7.76125	-7.47673	-7.0388	-6.98569	-6.92688	-6.94185	-6.66176	-6.64988	-6.58213	-6.52446	-6.52916	-6.48874	-6.44459	-6.39809	-6.21969	-6.23016	-6.18117	-6.16844	-5.93091
1.52635	-17.1609	-17.1573	-17.0762	-17.0713	-16.8705	-16.8593	-16.8376	-16.8236	-16.8172	-16.8199	-16.8083	-16.8116	-16.7602	-16.7749	-16.7551	-16.7495	-16.7291	-16.7363	-16.727	-16.7169	-16.7105	-16.7052	-16.6844	-16.6741	-8.50698	-8.50509	-8.23717	-8.19748	-7.7874	-7.852	-7.76881	-7.44517	-7.02771	-6.98729	-6.93553	-6.93767	-6.68915	-6.62569	-6.60127	-6.50041	-6.54053	-6.47384	-6.44867	-6.38037	-6.2141	-6.23594	-6.17344	-6.17404	-5.92899
1.55462	-17.1584	-17.1581	-17.0749	-17.0711	-16.8737	-16.8563	-16.8407	-16.8245	-16.8155	-16.817	-16.8065	-16.8127	-16.7574	-16.7778	-16.7535	-16.7496	-16.729	-16.7382	-16.7264	-16.7163	-16.7114	-16.7047	-16.6836	-16.6734	-8.46517	-8.52207	-8.22464	-8.19728	-7.79973	-7.85448	-7.77617	-7.41725	-7.01607	-6.98865	-6.94303	-6.93343	-6.71497	-6.60181	-6.61781	-6.47527	-6.55103	-6.45711	-6.45224	-6.36019	-6.20899	-6.24189	-6.16649	-6.18062	-5.92747
1.58289	-17.1563	-17.1589	-17.0735	-17.0709	-16.8764	-16.8534	-16.8433	-16.826	-16.814	-16.8151	-16.8049	-16.8123	-16.7545	-16.7806	-16.7523	-16.7498	-16.7294	-16.74	-16.7242	-16.7158	-16.712	-16.7042	-16.6827	-16.6729	-8.42338	-8.53671	-8.2111	-8.19696	-7.81413	-7.8567	-7.78303	-7.39332	-7.00414	-6.98977	-6.9493	-6.92932	-6.73944	-6.57953	-6.63179	-6.45043	-6.56051	-6.43614	-6.45529	-6.33813	-6.20448	-6.24811	-6.16044	-6.18821	-5.92622
1.61115	-17.1546	-17.1595	-17.0721	-17.0708	-16.8787	-16.8507	-16.8455	-16.8274	-16.8126	-16.8158	-16.8035	-16.8091	-16.7516	-16.7834	-16.7513	-16.7499	-16.7305	-16.7416	-16.7221	-16.7155	-16.7123	-16.7037	-16.6819	-16.6724	-8.38358	-8.54889	-8.19603	-8.19659	-7.82763	-7.85859	-7.78915	-7.37363	-6.99231	-6.99067	-6.95431	-6.92556	-6.76258	-6.56036	-6.64323	-6.42609	-6.56875	-6.40985	-6.45779	-6.315	-6.20067	-6.25479	-6.15538	-6.19664	-5.9252
1.63942	-17.1532	-17.16	-17.0708	-17.0706	-16.8805	-16.8481	-16.8473	-16.8288	-16.8114	-16.8169	-16.8023	-16.8055	-16.7508	-16.7863	-16.7488	-16.7499	-16.732	-16.7431	-16.72	-16.7152	-16.7124	-16.7034	-16.6813	-16.672	-8.34855	-8.55846	-8.1789	-8.19625	-7.83949	-7.86012	-7.79424	-7.3583	-6.98117	-6.99136	-6.95811	-6.92238	-6.7816	-6.54548	-6.65214	-6.39975	-6.57551	-6.38079	-6.45975	-6.29253	-6.19762	-6.26204	-6.15138	-6.20537	-5.92441
1.66769	-17.1522	-17.1604	-17.0697	-17.0704	-16.8819	-16.846	-16.8485	-16.8301	-16.8106	-16.8177	-16.8014	-16.802	-16.7504	-16.7892	-16.7463	-16.7499	-16.7337	-16.7442	-16.718	-16.715	-16.7124	-16.7031	-16.6807	-16.6717	-8.32151	-8.56536	-8.16018	-8.19599	-7.84885	-7.86124	-7.79808	-7.34738	-6.97166	-6.99184	-6.96074	-6.91996	-6.7959	-6.53524	-6.6585	-6.37087	-6.58073	-6.35139	-6.46115	-6.28084	-6.19541	-6.26458	-6.14849	-6.21231	-5.92385
1.69596	-17.1516	-17.1606	-17.069	-17.0703	-16.8827	-16.8444	-16.8493	-16.831	-16.81	-16.8183	-16.8008	-16.7987	-16.7502	-16.7921	-16.7443	-16.7499	-16.7353	-16.7449	-16.7162	-16.7149	-16.7124	-16.703	-16.6804	-16.6715	-8.30481	-8.56952	-8.14362	-8.19581	-7.8549	-7.86192	-7.80046	-7.34083	-6.96506	-6.99213	-6.96228	-6.91844	-6.80486	-6.52937	-6.66233	-6.34159	-6.5837	-6.32413	-6.46199	-6.29207	-6.19406	-6.26339	-6.14674	-6.21051	-5.9235
1.72422	-17.1514	-17.1607	-17.0688	-17.0703	-16.8829	-16.8439	-16.8496	-16.8314	-16.8098	-16.8185	-16.8006	-16.7962	-16.7501	-16.7946	-16.7434	-16.7498	-16.7361	-16.7451	-16.7152	-16.7149	-16.7124	-16.7029	-16.6803	-16.6715	-8.29925	-8.57091	-8.13661	-8.19576	-7.857	-7.86216	-7.80126	-7.33865	-6.96279	-6.99223	-6.96267	-6.91792	-6.80793	-6.52748	-6.66361	-6.32032	-6.58468	-6.31079	-6.46229	-6.30502	-6.19361	-6.27118	-6.14616	-6.20613	-5.92339
[truncated: 127 more columns]

## Sheet: Fig. 3C (DOS)
Fig. 3 Theoretical calculations of DOS of (C) ZnPB-2
-18.447	0	0	0	0	0	0	0
-18.4345	0	0	0	0	0	0	0
-18.4219	0	0	0	0	0	0	0
-18.4093	0	0	0	0	0	0	0
-18.3967	0	0	0	0	0	0	0
-18.3842	0	0	0	0	0	0	0
-18.3716	0	0	0	0	0	0	0
-18.359	0	0	0	0	0	0	0
-18.3464	0	0	0	0	0	0	0
-18.3339	0	0	0	0	0	0	0
-18.3213	0	0	0	0	0	0	0
-18.3087	0	0	0	0	0	0	0
-18.2961	0	0	0	0	0	0	0
-18.2836	0	0	0	0	0	0	0
-18.271	0	0	0	0	0	0	0
-18.2584	0	0	0	0	0	0	0
-18.2458	0	0	0	0	0	0	0
-18.2333	0	0	0	0	0	0	0
-18.2207	0	0	0	0	0	0	0
-18.2081	0	0	0	0	0	0	0
-18.1955	0	0	0	0	0	0	0
-18.183	0	0	0	0	0	0	0
-18.1704	0	0	0	0	0	0	0
-18.1578	0	0	0	0	0	0	0
-18.1452	0	0	0	0	0	0	0
-18.1327	0	0	0	0	0	0	0
-18.1201	0	0	0	0	0	0	0
-18.1075	0	0	0	0	0	0	0
-18.0949	0	0	0	0	0	0	0
-18.0823	0	0	0	0	0	0	0
-18.0698	0	0	0	0	0	0	0
-18.0572	0	0	0	0	0	0	0
-18.0446	0	0	0	0	0	0	0
-18.032	0	0	0	0	0	0	0
-18.0195	0	0	0	0	0	0	0
-18.0069	0	0	0	0	0	0	0
-17.9943	0	0	0	0	0	0	0
-17.9817	0	0	0	0	0	0	0
-17.9692	0	0	0	0	0	0	0
-17.9566	0	0	0	0	0	0	0
-17.944	0	0	0	0	0	0	0
-17.9314	0	0	0	0	0	0	0
-17.9189	0	0	0	0	0	0	0
-17.9063	0	0	0	0	0	0	0
-17.8937	0	0	0	0	0	0	0
-17.8811	0	0	0	0	0	0	0
-17.8686	0	0	0	0	0	0	0
-17.856	0	0	0	0	0	0	0
-17.8434	0	0	0	0	0	0	0
-17.8308	0	0	0	0	0	0	0
-17.8183	0	0	0	0	0	0	0
-17.8057	0	0	0	0	0	0	0
-17.7931	0	0	0	0	0	0	0
-17.7805	0	0	0	0	0	0	0
-17.768	0	0	0	0	0	0	0
-17.7554	0	0	0	0	0	0	0
-17.7428	0	0	0	0	0	0	0
-17.7302	0	0	0	0	0	0	0
-17.7176	0	0	0	0	0	0	0
-17.7051	0	0	0	0	0	0	0
-17.6925	0	0	0	0	0	0	0
-17.6799	0	0	0	0	0	0	0
-17.6673	0	0	0	0	0	0	0
-17.6548	0	0	0	0	0	0	0
-17.6422	0	0	0	0	0	0	0
-17.6296	0.0001	0	0	0	0	0	0
-17.617	0.0002	0	0	0	0	0	0
-17.6045	0.0004	0	0	0	0	0	0
-17.5919	0.0008	0	0	0	0	0	0
-17.5793	0.0018	0	0	0	0.0012	0	0
-17.5667	0.0039	0	0.0008	0	0.002	0	0
-17.5542	0.0079	0	0.0012	0.0008	0.004	0	0
-17.5416	0.0157	0	0.0032	0.002	0.0076	0.0012	0
-17.529	0.0302	0	0.0056	0.0032	0.0152	0.002	0
-17.5164	0.0562	0	0.0112	0.0056	0.0292	0.0032	0
-17.5039	0.1017	0	0.0208	0.0108	0.0524	0.0064	0
-17.4913	0.1785	0	0.036	0.0196	0.0924	0.0112	0
-17.4787	0.304	0.0002	0.0608	0.0324	0.1564	0.0192	0
-17.4661	0.5022	0.0002	0.1008	0.054	0.2592	0.0316	0
-17.4536	0.8053	0.0004	0.1628	0.0872	0.4156	0.0512	0
-17.441	1.2534	0.0006	0.2524	0.1352	0.6472	0.0796	0
-17.4284	1.8943	0.0008	0.3812	0.204	0.9788	0.1204	0
-17.4158	2.7802	0.0016	0.56	0.2992	1.4368	0.1772	0.0002
-17.4033	3.9638	0.0022	0.7976	0.4272	2.0484	0.2528	0.0002
-17.3907	5.4921	0.0028	1.1048	0.5916	2.8376	0.3504	0.0002
-17.3781	7.3981	0.004	1.488	0.7976	3.8228	0.472	0.0006
-17.3655	9.6935	0.0056	1.95	1.046	5.0084	0.6192	0.0008
-17.3529	12.3614	0.007	2.4859	1.3344	6.3872	0.7892	0.0008
-17.3404	15.3522	0.009	3.0872	1.6584	7.9321	0.982	0.0012
-17.3278	18.5826	0.0112	3.736	2.008	9.6004	1.1892	0.0014
-17.3152	21.9392	0.013	4.412	2.372	11.3336	1.4064	0.0018
-17.3026	25.2862	0.0156	5.0852	2.736	13.0613	1.6236	0.002
-17.2901	28.4755	0.018	5.7272	3.0824	14.7068	1.8308	0.0024
-17.2775	31.3587	0.02	6.3083	3.3964	16.1924	2.0196	0.0024
-17.2649	33.7983	0.0222	6.8012	3.6624	17.4477	2.1812	0.0028
-17.2523	35.6771	0.0244	7.1816	3.8688	18.413	2.3078	0.0028
-17.2398	36.906	0.0262	7.432	4.0041	19.0416	2.3924	0.003
-17.2272	37.429	0.0274	7.5408	4.0636	19.3054	2.4324	0.003
-17.2146	37.2275	0.0282	7.504	4.0436	19.1947	2.426	0.0032
-17.202	36.3241	0.0278	7.3268	3.9488	18.7223	2.3732	0.003
-17.1895	34.7853	0.0276	7.0224	3.784	17.9216	2.2808	0.0028
-17.1769	32.7241	0.0268	6.6144	3.5632	16.8512	2.1553	0.0028
-17.1643	30.3013	0.0252	6.1364	3.3028	15.5934	2.0072	0.0024
-17.1517	27.7241	0.0234	5.6308	3.028	14.2542	1.8532	0.0022
-17.1392	25.2407	0.0214	5.1508	2.7644	12.9596	1.7108	0.0018
-17.1266	23.1322	0.0196	4.7564	2.546	11.8524	1.602	0.0018
-17.114	21.6998	0.0184	4.5108	2.4048	11.0848	1.55	0.0016
-17.1014	21.2493	0.0174	4.4804	2.3764	10.8124	1.5788	0.0016
-17.0889	22.0724	0.0176	4.7288	2.4936	11.1811	1.7124	0.0016
-17.0763	24.4262	0.0194	5.3106	2.7884	12.3212	1.9728	0.0018
-17.0637	28.5115	0.0232	6.272	3.2824	14.3334	2.3764	0.0024
-17.0511	34.4512	0.0302	7.6398	3.9908	17.2787	2.9328	0.0028
-17.0386	42.271	0.0402	9.4184	4.918	21.1693	3.6492	0.0036
-17.026	51.8851	0.0544	11.5913	6.0536	25.9622	4.5156	0.0046
-17.0134	63.09	0.0738	14.112	7.3764	31.5552	5.5206	0.0056
-17.0008	75.569	0.0992	16.9115	8.8493	37.7882	6.6332	0.0068
-16.9882	88.908	0.1318	19.8961	10.4253	44.4541	7.8205	0.0082
-16.9757	102.622	0.1718	22.9594	12.0476	51.3089	9.0408	0.0096
-16.9631	116.191	0.2198	25.9853	13.6565	58.0915	10.249	0.011
-16.9505	129.09	0.276	28.8582	15.1885	64.5394	11.3996	0.0122
-16.9379	140.828	0.339	31.4678	16.5873	70.4064	12.4516	0.0134
-16.9254	150.968	0.4076	33.7184	17.8004	75.4733	13.3636	0.0144
-16.9128	159.141	0.479	35.5283	18.7834	79.5548	14.1052	0.015
-16.9002	165.055	0.5504	36.8333	19.5004	82.5058	14.6486	0.0154
-16.8876	168.494	0.6172	37.5864	19.9268	84.2178	14.9736	0.0154
-16.8751	169.317	0.6764	37.7572	20.0432	84.6218	15.0657	0.0154
-16.8625	167.467	0.7236	37.3333	19.8417	83.6885	14.9208	0.0148
-16.8499	162.974	0.7554	36.322	19.3251	81.4338	14.5382	0.014
-16.8373	155.965	0.7692	34.7532	18.5081	77.923	13.93	0.013
-16.8248	146.677	0.7644	32.6777	17.4174	73.2734	13.1156	0.0118
-16.8122	135.45	0.7406	30.1723	16.0948	67.656	12.1256	0.0106
-16.7996	122.721	0.7	27.3341	14.5893	61.2902	10.998	0.0094
-16.787	109.001	0.6454	24.2766	12.9642	54.4314	9.7787	0.008
-16.7745	94.8354	0.58	21.1207	11.2844	47.3505	8.5156	0.0068
-16.7619	80.7635	0.5082	17.9866	9.6124	40.3191	7.258	0.0056
-16.7493	67.278	0.4342	14.9831	8.0096	33.582	6.0516	0.0044
-16.7367	54.787	0.3616	12.2017	6.5236	27.3428	4.9316	0.0034
-16.7242	43.5905	0.293	9.7079	5.1916	21.752	3.9271	0.0026
-16.7116	33.8687	0.2318	7.5429	4.0344	16.8979	3.054	0.002
-16.699	25.6864	0.1786	5.7212	3.06	12.8135	2.3172	0.0016
-16.6864	19.0076	0.1342	4.234	2.2648	9.4807	1.7156	0.0012
-16.6738	13.7185	0.0976	3.0552	1.6345	6.8412	1.2384	0.0008
-16.6613	9.6535	0.0698	2.1504	1.1504	4.8132	0.8724	0.0004
-16.6487	6.6209	0.0482	1.4748	0.7892	3.3008	0.5984	0.0004
-16.6361	4.4245	0.0324	0.9856	0.5272	2.2056	0.4004	0.0002
-16.6235	2.88	0.0212	0.6412	0.3436	1.4356	0.2608	0
-16.611	1.8254	0.0134	0.4064	0.2172	0.9096	0.1648	0
-16.5984	1.1263	0.0084	0.2508	0.134	0.5608	0.1024	0
-16.5858	0.6764	0.005	0.1508	0.0804	0.3367	0.0612	0
-16.5732	0.3952	0.003	0.0876	0.0468	0.1968	0.036	0
-16.5607	0.2246	0.0016	0.0496	0.0264	0.112	0.0208	0
-16.5481	0.1241	0.0008	0.028	0.0152	0.062	0.0112	0
-16.5355	0.0667	0.0004	0.0148	0.0076	0.0332	0.006	0
-16.5229	0.0348	0.0002	0.0076	0.0044	0.0176	0.0028	0
-16.5104	0.0177	0	0.0036	0.0016	0.0084	0.0016	0
-16.4978	0.0087	0	0.0016	0.0008	0.0044	0.0008	0
-16.4852	0.0042	0	0.0008	0.0008	0.0016	0	0
-16.4726	0.0019	0	0.0004	0	0.0008	0	0
-16.4601	0.0009	0	0	0	0.0004	0	0
-16.4475	0.0004	0	0	0	0	0	0
-16.4349	0.0002	0	0	0	0	0	0
-16.4223	0.0001	0	0	0	0	0	0
-16.4098	0	0	0	0	0	0	0
-16.3972	0	0	0	0	0	0	0
-16.3846	0	0	0	0	0	0	0
-16.372	0	0	0	0	0	0	0
-16.3595	0	0	0	0	0	0	0
-16.3469	0	0	0	0	0	0	0
-16.3343	0	0	0	0	0	0	0
-16.3217	0	0	0	0	0	0	0
-16.3091	0	0	0	0	0	0	0
-16.2966	0	0	0	0	0	0	0
-16.284	0	0	0	0	0	0	0
-16.2714	0	0	0	0	0	0	0
-16.2588	0	0	0	0	0	0	0
-16.2463	0	0	0	0	0	0	0
-16.2337	0	0	0	0	0	0	0
-16.2211	0	0	0	0	0	0	0
-16.2085	0	0	0	0	0	0	0
-16.196	0	0	0	0	0	0	0
-16.1834	0	0	0	0	0	0	0
-16.1708	0	0	0	0	0	0	0
-16.1582	0	0	0	0	0	0	0
-16.1457	0	0	0	0	0	0	0
-16.1331	0	0	0	0	0	0	0
-16.1205	0	0	0	0	0	0	0
-16.1079	0	0	0	0	0	0	0
-16.0954	0	0	0	0	0	0	0
-16.0828	0	0	0	0	0	0	0
-16.0702	0	0	0	0	0	0	0
-16.0576	0	0	0	0	0	0	0
-16.0451	0	0	0	0	0	0	0
-16.0325	0	0	0	0	0	0	0
-16.0199	0	0	0	0	0	0	0
-16.0073	0	0	0	0	0	0	0
-15.9948	0	0	0	0	0	0	0
-15.9822	0	0	0	0	0	0	0
-15.9696	0	0	0	0	0	0	0
-15.957	0	0	0	0	0	0	0
-15.9444	0	0	0	0	0	0	0
-15.9319	0	0	0	0	0	0	0
-15.9193	0	0	0	0	0	0	0
-15.9067	0	0	0	0	0	0	0
-15.8941	0	0	0	0	0	0	0
-15.8816	0	0	0	0	0	0	0
-15.869	0	0	0	0	0	0	0
-15.8564	0	0	0	0	0	0	0
-15.8438	0	0	0	0	0	0	0
-15.8313	0	0	0	0	0	0	0
-15.8187	0	0	0	0	0	0	0
-15.8061	0	0	0	0	0	0	0
-15.7935	0	0	0	0	0	0	0
-15.781	0	0	0	0	0	0	0
-15.7684	0	0	0	0	0	0	0
-15.7558	0	0	0	0	0	0	0
-15.7432	0	0	0	0	0	0	0
-15.7307	0	0	0	0	0	0	0
-15.7181	0	0	0	0	0	0	0
-15.7055	0	0	0	0	0	0	0
-15.6929	0	0	0	0	0	0	0
-15.6804	0	0	0	0	0	0	0
-15.6678	0	0	0	0	0	0	0
-15.6552	0	0	0	0	0	0	0
-15.6426	0	0	0	0	0	0	0
-15.6301	0	0	0	0	0	0	0
-15.6175	0	0	0	0	0	0	0
-15.6049	0	0	0	0	0	0	0
-15.5923	0	0	0	0	0	0	0
-15.5797	0	0	0	0	0	0	0
-15.5672	0	0	0	0	0	0	0
-15.5546	0	0	0	0	0	0	0
-15.542	0	0	0	0	0	0	0
-15.5294	0	0	0	0	0	0	0
-15.5169	0	0	0	0	0	0	0
-15.5043	0	0	0	0	0	0	0
-15.4917	0	0	0	0	0	0	0
-15.4791	0	0	0	0	0	0	0
-15.4666	0	0	0	0	0	0	0
-15.454	0	0	0	0	0	0	0
-15.4414	0	0	0	0	0	0	0
-15.4288	0	0	0	0	0	0	0
-15.4163	0	0	0	0	0	0	0
-15.4037	0	0	0	0	0	0	0
-15.3911	0	0	0	0	0	0	0
-15.3785	0	0	0	0	0	0	0
-15.366	0	0	0	0	0	0	0
-15.3534	0	0	0	0	0	0	0
-15.3408	0	0	0	0	0	0	0
-15.3282	0	0	0	0	0	0	0
-15.3157	0	0	0	0	0	0	0
-15.3031	0	0	0	0	0	0	0
-15.2905	0	0	0	0	0	0	0
-15.2779	0	0	0	0	0	0	0
-15.2653	0	0	0	0	0	0	0
-15.2528	0	0	0	0	0	0	0
-15.2402	0	0	0	0	0	0	0
-15.2276	0	0	0	0	0	0	0
-15.215	0	0	0	0	0	0	0
-15.2025	0	0	0	0	0	0	0
-15.1899	0	0	0	0	0	0	0
-15.1773	0	0	0	0	0	0	0
-15.1647	0	0	0	0	0	0	0
-15.1522	0	0	0	0	0	0	0
-15.1396	0	0	0	0	0	0	0
-15.127	0	0	0	0	0	0	0
-15.1144	0	0	0	0	0	0	0
-15.1019	0	0	0	0	0	0	0
-15.0893	0	0	0	0	0	0	0
-15.0767	0	0	0	0	0	0	0
-15.0641	0	0	0	0	0	0	0
-15.0516	0	0	0	0	0	0	0
-15.039	0	0	0	0	0	0	0
-15.0264	0	0	0	0	0	0	0
-15.0138	0	0	0	0	0	0	0
-15.0013	0	0	0	0	0	0	0
-14.9887	0	0	0	0	0	0	0
-14.9761	0	0	0	0	0	0	0
-14.9635	0	0	0	0	0	0	0
-14.951	0	0	0	0	0	0	0
-14.9384	0	0	0	0	0	0	0
-14.9258	0	0	0	0	0	0	0
-14.9132	0	0	0	0	0	0	0
-14.9006	0	0	0	0	0	0	0
-14.8881	0	0	0	0	0	0	0
-14.8755	0	0	0	0	0	0	0
-14.8629	0	0	0	0	0	0	0
-14.8503	0	0	0	0	0	0	0
-14.8378	0	0	0	0	0	0	0
-14.8252	0	0	0	0	0	0	0
-14.8126	0	0	0	0	0	0	0
-14.8	0	0	0	0	0	0	0
-14.7875	0	0	0	0	0	0	0
-14.7749	0	0	0	0	0	0	0
-14.7623	0	0	0	0	0	0	0
-14.7497	0	0	0	0	0	0	0
-14.7372	0	0	0	0	0	0	0
-14.7246	0	0	0	0	0	0	0
-14.712	0	0	0	0	0	0	0
-14.6994	0	0	0	0	0	0	0
-14.6869	0	0	0	0	0	0	0
-14.6743	0	0	0	0	0	0	0
-14.6617	0	0	0	0	0	0	0
-14.6491	0	0	0	0	0	0	0
-14.6366	0	0	0	0	0	0	0
-14.624	0	0	0	0	0	0	0
-14.6114	0	0	0	0	0	0	0
-14.5988	0	0	0	0	0	0	0
-14.5863	0	0	0	0	0	0	0
-14.5737	0	0	0	0	0	0	0
-14.5611	0	0	0	0	0	0	0
-14.5485	0	0	0	0	0	0	0
-14.5359	0	0	0	0	0	0	0
-14.5234	0	0	0	0	0	0	0
-14.5108	0	0	0	0	0	0	0
-14.4982	0	0	0	0	0	0	0
-14.4856	0	0	0	0	0	0	0
-14.4731	0	0	0	0	0	0	0
-14.4605	0	0	0	0	0	0	0
-14.4479	0	0	0	0	0	0	0
-14.4353	0	0	0	0	0	0	0
-14.4228	0	0	0	0	0	0	0
-14.4102	0	0	0	0	0	0	0
-14.3976	0	0	0	0	0	0	0
-14.385	0	0	0	0	0	0	0
-14.3725	0	0	0	0	0	0	0
-14.3599	0	0	0	0	0	0	0
-14.3473	0	0	0	0	0	0	0
-14.3347	0	0	0	0	0	0	0
-14.3222	0	0	0	0	0	0	0
-14.3096	0	0	0	0	0	0	0
-14.297	0	0	0	0	0	0	0
-14.2844	0	0	0	0	0	0	0
-14.2719	0	0	0	0	0	0	0
-14.2593	0	0	0	0	0	0	0
-14.2467	0	0	0	0	0	0	0
-14.2341	0	0	0	0	0	0	0
-14.2216	0	0	0	0	0	0	0
-14.209	0	0	0	0	0	0	0
-14.1964	0	0	0	0	0	0	0
-14.1838	0	0	0	0	0	0	0
-14.1712	0	0	0	0	0	0	0
-14.1587	0	0	0	0	0	0	0
-14.1461	0	0	0	0	0	0	0
-14.1335	0	0	0	0	0	0	0
-14.1209	0	0	0	0	0	0	0
-14.1084	0	0	0	0	0	0	0
-14.0958	0	0	0	0	0	0	0
-14.0832	0	0	0	0	0	0	0
-14.0706	0	0	0	0	0	0	0
-14.0581	0	0	0	0	0	0	0
-14.0455	0	0	0	0	0	0	0
-14.0329	0	0	0	0	0	0	0
-14.0203	0	0	0	0	0	0	0
-14.0078	0	0	0	0	0	0	0
-13.9952	0	0	0	0	0	0	0
-13.9826	0	0	0	0	0	0	0
-13.97	0	0	0	0	0	0	0
-13.9575	0	0	0	0	0	0	0
-13.9449	0	0	0	0	0	0	0
-13.9323	0	0	0	0	0	0	0
-13.9197	0	0	0	0	0	0	0
-13.9072	0	0	0	0	0	0	0
-13.8946	0	0	0	0	0	0	0
-13.882	0	0	0	0	0	0	0
-13.8694	0	0	0	0	0	0	0
-13.8569	0	0	0	0	0	0	0
-13.8443	0	0	0	0	0	0	0
-13.8317	0	0	0	0	0	0	0
-13.8191	0	0	0	0	0	0	0
-13.8065	0	0	0	0	0	0	0
-13.794	0	0	0	0	0	0	0
-13.7814	0	0	0	0	0	0	0
-13.7688	0	0	0	0	0	0	0
-13.7562	0	0	0	0	0	0	0
-13.7437	0	0	0	0	0	0	0
-13.7311	0	0	0	0	0	0	0
-13.7185	0	0	0	0	0	0	0
-13.7059	0	0	0	0	0	0	0
-13.6934	0	0	0	0	0	0	0
-13.6808	0	0	0	0	0	0	0
-13.6682	0	0	0	0	0	0	0
-13.6556	0	0	0	0	0	0	0
-13.6431	0	0	0	0	0	0	0
-13.6305	0	0	0	0	0	0	0
-13.6179	0	0	0	0	0	0	0
-13.6053	0	0	0	0	0	0	0
-13.5928	0	0	0	0	0	0	0
-13.5802	0	0	0	0	0	0	0
-13.5676	0	0	0	0	0	0	0
-13.555	0	0	0	0	0	0	0
-13.5425	0	0	0	0	0	0	0
-13.5299	0	0	0	0	0	0	0
-13.5173	0	0	0	0	0	0	0
-13.5047	0	0	0	0	0	0	0
-13.4921	0	0	0	0	0	0	0
-13.4796	0	0	0	0	0	0	0
-13.467	0	0	0	0	0	0	0
-13.4544	0	0	0	0	0	0	0
-13.4418	0	0	0	0	0	0	0
-13.4293	0	0	0	0	0	0	0
-13.4167	0	0	0	0	0	0	0
-13.4041	0	0	0	0	0	0	0
-13.3915	0	0	0	0	0	0	0
-13.379	0	0	0	0	0	0	0
-13.3664	0	0	0	0	0	0	0
-13.3538	0	0	0	0	0	0	0
-13.3412	0	0	0	0	0	0	0
-13.3287	0	0	0	0	0	0	0
-13.3161	0	0	0	0	0	0	0
-13.3035	0	0	0	0	0	0	0
-13.2909	0	0	0	0	0	0	0
-13.2784	0	0	0	0	0	0	0
-13.2658	0	0	0	0	0	0	0
-13.2532	0	0	0	0	0	0	0
-13.2406	0	0	0	0	0	0	0
-13.2281	0	0	0	0	0	0	0
-13.2155	0	0	0	0	0	0	0
-13.2029	0	0	0	0	0	0	0
-13.1903	0	0	0	0	0	0	0
-13.1778	0	0	0	0	0	0	0
-13.1652	0	0	0	0	0	0	0
-13.1526	0	0	0	0	0	0	0
-13.14	0	0	0	0	0	0	0
-13.1274	0	0	0	0	0	0	0
-13.1149	0	0	0	0	0	0	0
-13.1023	0	0	0	0	0	0	0
-13.0897	0	0	0	0	0	0	0
-13.0771	0	0	0	0	0	0	0
-13.0646	0	0	0	0	0	0	0
-13.052	0	0	0	0	0	0	0
-13.0394	0	0	0	0	0	0	0
-13.0268	0	0	0	0	0	0	0
-13.0143	0	0	0	0	0	0	0
-13.0017	0	0	0	0	0	0	0
-12.9891	0	0	0	0	0	0	0
-12.9765	0	0	0	0	0	0	0
-12.964	0	0	0	0	0	0	0
-12.9514	0	0	0	0	0	0	0
-12.9388	0	0	0	0	0	0	0
-12.9262	0	0	0	0	0	0	0
-12.9137	0	0	0	0	0	0	0
-12.9011	0	0	0	0	0	0	0
-12.8885	0	0	0	0	0	0	0
-12.8759	0	0	0	0	0	0	0
-12.8634	0	0	0	0	0	0	0
-12.8508	0	0	0	0	0	0	0
-12.8382	0	0	0	0	0	0	0
-12.8256	0	0	0	0	0	0	0
-12.8131	0	0	0	0	0	0	0
-12.8005	0	0	0	0	0	0	0
-12.7879	0	0	0	0	0	0	0
-12.7753	0	0	0	0	0	0	0
-12.7627	0	0	0	0	0	0	0
-12.7502	0	0	0	0	0	0	0
-12.7376	0	0	0	0	0	0	0
-12.725	0	0	0	0	0	0	0
-12.7124	0	0	0	0	0	0	0
-12.6999	0	0	0	0	0	0	0
-12.6873	0	0	0	0	0	0	0
-12.6747	0	0	0	0	0	0	0
-12.6621	0	0	0	0	0	0	0
-12.6496	0	0	0	0	0	0	0
-12.637	0	0	0	0	0	0	0
-12.6244	0	0	0	0	0	0	0
-12.6118	0	0	0	0	0	0	0
-12.5993	0	0	0	0	0	0	0
-12.5867	0	0	0	0	0	0	0
-12.5741	0	0	0	0	0	0	0
-12.5615	0	0	0	0	0	0	0
-12.549	0	0	0	0	0	0	0
-12.5364	0	0	0	0	0	0	0
-12.5238	0	0	0	0	0	0	0
-12.5112	0	0	0	0	0	0	0
-12.4987	0	0	0	0	0	0	0
-12.4861	0	0	0	0	0	0	0
-12.4735	0	0	0	0	0	0	0
-12.4609	0	0	0	0	0	0	0
-12.4484	0	0	0	0	0	0	0
-12.4358	0	0	0	0	0	0	0
-12.4232	0	0	0	0	0	0	0
-12.4106	0	0	0	0	0	0	0
-12.398	0	0	0	0	0	0	0
-12.3855	0	0	0	0	0	0	0
-12.3729	0	0	0	0	0	0	0
-12.3603	0	0	0	0	0	0	0
-12.3477	0	0	0	0	0	0	0
-12.3352	0	0	0	0	0	0	0
-12.3226	0	0	0	0	0	0	0
-12.31	0	0	0	0	0	0	0
-12.2974	0	0	0	0	0	0	0
-12.2849	0	0	0	0	0	0	0
-12.2723	0	0	0	0	0	0	0
-12.2597	0	0	0	0	0	0	0
-12.2471	0	0	0	0	0	0	0
-12.2346	0	0	0	0	0	0	0
-12.222	0	0	0	0	0	0	0
-12.2094	0	0	0	0	0	0	0
-12.1968	0	0	0	0	0	0	0
-12.1843	0	0	0	0	0	0	0
-12.1717	0	0	0	0	0	0	0
-12.1591	0	0	0	0	0	0	0
-12.1465	0	0	0	0	0	0	0
-12.134	0	0	0	0	0	0	0
-12.1214	0	0	0	0	0	0	0
-12.1088	0	0	0	0	0	0	0
-12.0962	0	0	0	0	0	0	0
-12.0836	0	0	0	0	0	0	0
-12.0711	0	0	0	0	0	0	0
-12.0585	0	0	0	0	0	0	0
-12.0459	0	0	0	0	0	0	0
-12.0333	0	0	0	0	0	0	0
-12.0208	0	0	0	0	0	0	0
-12.0082	0	0	0	0	0	0	0
-11.9956	0	0	0	0	0	0	0
-11.983	0	0	0	0	0	0	0
-11.9705	0	0	0	0	0	0	0
-11.9579	0	0	0	0	0	0	0
-11.9453	0	0	0	0	0	0	0
-11.9327	0	0	0	0	0	0	0
-11.9202	0	0	0	0	0	0	0
-11.9076	0	0	0	0	0	0	0
-11.895	0	0	0	0	0	0	0
-11.8824	0	0	0	0	0	0	0
-11.8699	0	0	0	0	0	0	0
-11.8573	0	0	0	0	0	0	0
-11.8447	0	0	0	0	0	0	0
-11.8321	0	0	0	0	0	0	0
-11.8196	0	0	0	0	0	0	0
-11.807	0	0	0	0	0	0	0
-11.7944	0	0	0	0	0	0	0
-11.7818	0	0	0	0	0	0	0
-11.7693	0	0	0	0	0	0	0
-11.7567	0	0	0	0	0	0	0
-11.7441	0	0	0	0	0	0	0
-11.7315	0	0	0	0	0	0	0
-11.7189	0	0	0	0	0	0	0
-11.7064	0	0	0	0	0	0	0
-11.6938	0	0	0	0	0	0	0
-11.6812	0	0	0	0	0	0	0
-11.6686	0	0	0	0	0	0	0
-11.6561	0	0	0	0	0	0	0
-11.6435	0	0	0	0	0	0	0
-11.6309	0	0	0	0	0	0	0
-11.6183	0	0	0	0	0	0	0
-11.6058	0	0	0	0	0	0	0
-11.5932	0	0	0	0	0	0	0
-11.5806	0	0	0	0	0	0	0
-11.568	0	0	0	0	0	0	0
-11.5555	0	0	0	0	0	0	0
-11.5429	0	0	0	0	0	0	0
-11.5303	0	0	0	0	0	0	0
-11.5177	0	0	0	0	0	0	0
-11.5052	0	0	0	0	0	0	0
-11.4926	0	0	0	0	0	0	0
-11.48	0	0	0	0	0	0	0
-11.4674	0	0	0	0	0	0	0
-11.4549	0	0	0	0	0	0	0
-11.4423	0	0	0	0	0	0	0
-11.4297	0	0	0	0	0	0	0
-11.4171	0	0	0	0	0	0	0
-11.4046	0	0	0	0	0	0	0
-11.392	0	0	0	0	0	0	0
-11.3794	0	0	0	0	0	0	0
-11.3668	0	0	0	0	0	0	0
-11.3542	0	0	0	0	0	0	0
-11.3417	0	0	0	0	0	0	0
-11.3291	0	0	0	0	0	0	0
-11.3165	0	0	0	0	0	0	0
-11.3039	0	0	0	0	0	0	0
-11.2914	0	0	0	0	0	0	0
-11.2788	0	0	0	0	0	0	0
-11.2662	0	0	0	0	0	0	0
-11.2536	0	0	0	0	0	0	0
-11.2411	0	0	0	0	0	0	0
-11.2285	0	0	0	0	0	0	0
-11.2159	0	0	0	0	0	0	0
-11.2033	0	0	0	0	0	0	0
-11.1908	0	0	0	0	0	0	0
-11.1782	0	0	0	0	0	0	0
-11.1656	0	0	0	0	0	0	0
-11.153	0	0	0	0	0	0	0
-11.1405	0	0	0	0	0	0	0
-11.1279	0	0	0	0	0	0	0
-11.1153	0	0	0	0	0	0	0
-11.1027	0	0	0	0	0	0	0
-11.0902	0	0	0	0	0	0	0
-11.0776	0	0	0	0	0	0	0
-11.065	0	0	0	0	0	0	0
-11.0524	0	0	0	0	0	0	0
-11.0399	0	0	0	0	0	0	0
-11.0273	0	0	0	0	0	0	0
-11.0147	0	0	0	0	0	0	0
-11.0021	0	0	0	0	0	0	0
-10.9895	0	0	0	0	0	0	0
-10.977	0	0	0	0	0	0	0
-10.9644	0	0	0	0	0	0	0
-10.9518	0	0	0	0	0	0	0
-10.9392	0	0	0	0	0	0	0
-10.9267	0	0	0	0	0	0	0
-10.9141	0	0	0	0	0	0	0
-10.9015	0	0	0	0	0	0	0
-10.8889	0	0	0	0	0	0	0
-10.8764	0	0	0	0	0	0	0
-10.8638	0	0	0	0	0	0	0
-10.8512	0	0	0	0	0	0	0
-10.8386	0	0	0	0	0	0	0
-10.8261	0	0	0	0	0	0	0
-10.8135	0	0	0	0	0	0	0
-10.8009	0	0	0	0	0	0	0
-10.7883	0	0	0	0	0	0	0
-10.7758	0	0	0	0	0	0	0
-10.7632	0	0	0	0	0	0	0
-10.7506	0	0	0	0	0	0	0
-10.738	0	0	0	0	0	0	0
-10.7255	0	0	0	0	0	0	0
-10.7129	0	0	0	0	0	0	0
-10.7003	0	0	0	0	0	0	0
-10.6877	0	0	0	0	0	0	0
-10.6752	0	0	0	0	0	0	0
-10.6626	0	0	0	0	0	0	0
-10.65	0	0	0	0	0	0	0
-10.6374	0	0	0	0	0	0	0
-10.6248	0	0	0	0	0	0	0
-10.6123	0	0	0	0	0	0	0
-10.5997	0	0	0	0	0	0	0
-10.5871	0	0	0	0	0	0	0
-10.5745	0	0	0	0	0	0	0
-10.562	0	0	0	0	0	0	0
-10.5494	0	0	0	0	0	0	0
-10.5368	0	0	0	0	0	0	0
-10.5242	0	0	0	0	0	0	0
-10.5117	0	0	0	0	0	0	0
-10.4991	0	0	0	0	0	0	0
-10.4865	0	0	0	0	0	0	0
-10.4739	0	0	0	0	0	0	0
-10.4614	0	0	0	0	0	0	0
-10.4488	0	0	0	0	0	0	0
-10.4362	0	0	0	0	0	0	0
-10.4236	0	0	0	0	0	0	0
-10.4111	0	0	0	0	0	0	0
-10.3985	0	0	0	0	0	0	0
-10.3859	0	0	0	0	0	0	0
-10.3733	0	0	0	0	0	0	0
-10.3608	0	0	0	0	0	0	0
-10.3482	0	0	0	0	0	0	0
-10.3356	0	0	0	0	0	0	0
-10.323	0	0	0	0	0	0	0
-10.3104	0	0	0	0	0	0	0
-10.2979	0	0	0	0	0	0	0
-10.2853	0	0	0	0	0	0	0
-10.2727	0	0	0	0	0	0	0
-10.2601	0	0	0	0	0	0	0
-10.2476	0	0	0	0	0	0	0
-10.235	0	0	0	0	0	0	0
-10.2224	0	0	0	0	0	0	0
-10.2098	0	0	0	0	0	0	0
-10.1973	0	0	0	0	0	0	0
-10.1847	0	0	0	0	0	0	0
-10.1721	0	0	0	0	0	0	0
-10.1595	0	0	0	0	0	0	0
-10.147	0	0	0	0	0	0	0
-10.1344	0	0	0	0	0	0	0
-10.1218	0	0	0	0	0	0	0
-10.1092	0	0	0	0	0	0	0
-10.0967	0	0	0	0	0	0	0
-10.0841	0	0	0	0	0	0	0
-10.0715	0	0	0	0	0	0	0
-10.0589	0	0	0	0	0	0	0
-10.0464	0	0	0	0	0	0	0
-10.0338	0	0	0	0	0	0	0
-10.0212	0	0	0	0	0	0	0
-10.0086	0	0	0	0	0	0	0
-9.9961	0	0	0	0	0	0	0
-9.9835	0	0	0	0	0	0	0
-9.9709	0	0	0	0	0	0	0
-9.9583	0	0	0	0	0	0	0
-9.9457	0	0	0	0	0	0	0
-9.9332	0	0	0	0	0	0	0
-9.9206	0	0	0	0	0	0	0
-9.908	0	0	0	0	0	0	0
-9.8954	0	0	0	0	0	0	0
-9.8829	0	0	0	0	0	0	0
-9.8703	0	0	0	0	0	0	0
-9.8577	0	0	0	0	0	0	0
-9.8451	0	0	0	0	0	0	0
-9.8326	0	0	0	0	0	0	0
-9.82	0	0	0	0	0	0	0
-9.8074	0	0	0	0	0	0	0
-9.7948	0	0	0	0	0	0	0
-9.7823	0	0	0	0	0	0	0
-9.7697	0	0	0	0	0	0	0
-9.7571	0	0	0	0	0	0	0
-9.7445	0	0	0	0	0	0	0
-9.732	0	0	0	0	0	0	0
-9.7194	0	0	0	0	0	0	0
-9.7068	0	0	0	0	0	0	0
-9.6942	0	0	0	0	0	0	0
-9.6817	0	0	0	0	0	0	0
-9.6691	0	0	0	0	0	0	0
-9.6565	0	0	0	0	0	0	0
-9.6439	0	0	0	0	0	0	0
-9.6314	0	0	0	0	0	0	0
-9.6188	0	0	0	0	0	0	0
-9.6062	0	0	0	0	0	0	0
-9.5936	0	0	0	0	0	0	0
-9.581	0	0	0	0	0	0	0
-9.5685	0	0	0	0	0	0	0
-9.5559	0	0	0	0	0	0	0
-9.5433	0	0	0	0	0	0	0
-9.5307	0	0	0	0	0	0	0
-9.5182	0	0	0	0	0	0	0
-9.5056	0	0	0	0	0	0	0
-9.493	0	0	0	0	0	0	0
-9.4804	0	0	0	0	0	0	0
-9.4679	0	0	0	0	0	0	0
-9.4553	0	0	0	0	0	0	0
-9.4427	0	0	0	0	0	0	0
-9.4301	0	0	0	0	0	0	0
-9.4176	0	0	0	0	0	0	0
-9.405	0	0	0	0	0	0	0
-9.3924	0	0	0	0	0	0	0
-9.3798	0	0	0	0	0	0	0
-9.3673	0	0	0	0	0	0	0
-9.3547	0	0	0	0	0	0	0
-9.3421	0	0	0	0	0	0	0
-9.3295	0	0	0	0	0	0	0
-9.317	0	0	0	0	0	0	0
-9.3044	0	0	0	0	0	0	0
-9.2918	0	0	0	0	0	0	0
-9.2792	0	0	0	0	0	0	0
-9.2667	0	0	0	0	0	0	0
-9.2541	0	0	0	0	0	0	0
-9.2415	0	0	0	0	0	0	0
-9.2289	0	0	0	0	0	0	0
-9.2163	0	0	0	0	0	0	0
-9.2038	0	0	0	0	0	0	0
-9.1912	0	0	0	0	0	0	0
-9.1786	0	0	0	0	0	0	0
-9.166	0.0001	0	0	0	0	0	0
-9.1535	0.0002	0	0	0	0	0	0
-9.1409	0.0004	0	0	0	0	0	0
-9.1283	0.0008	0	0	0	0	0	0
-9.1157	0.0015	0	0	0	0	0	0
-9.1032	0.0027	0	0	0	0	0	0
-9.0906	0.0048	0	0.0008	0	0	0.0008	0
-9.078	0.0084	0	0.0016	0	0	0.0016	0
-9.0654	0.0143	0	0.0032	0	0.0016	0.0032	0
-9.0529	0.0236	0	0.0048	0	0.0024	0.0048	0
-9.0403	0.038	0	0.008	0	0.0032	0.0076	0
-9.0277	0.0595	0.0002	0.012	0	0.0048	0.0116	0
-9.0151	0.0907	0.0004	0.0176	0	0.008	0.018	0
-9.0026	0.1348	0.0006	0.0268	0.0004	0.0124	0.0268	0
-8.99	0.1954	0.0008	0.0392	0.0012	0.018	0.0392	0
-8.9774	0.2762	0.0014	0.0548	0.0016	0.0252	0.056	0
-8.9648	0.3813	0.002	0.076	0.0028	0.0348	0.0768	0
-8.9523	0.5141	0.0026	0.1024	0.004	0.0472	0.104	0
-8.9397	0.6778	0.0032	0.1344	0.0048	0.0624	0.1368	0.0004
-8.9271	0.8745	0.0044	0.1736	0.0072	0.0804	0.1772	0.0004
-8.9145	1.1052	0.0056	0.2188	0.0088	0.1016	0.224	0.0004
-8.902	1.3695	0.007	0.2708	0.0108	0.1256	0.2792	0.0008
-8.8894	1.6658	0.0088	0.3284	0.0136	0.1524	0.3408	0.0008
-8.8768	1.991	0.0104	0.392	0.0164	0.1824	0.41	0.0012
-8.8642	2.341	0.0126	0.46	0.0204	0.214	0.4832	0.0014
-8.8516	2.7108	0.0142	0.5316	0.024	0.2468	0.5628	0.0018
-8.8391	3.0946	0.0168	0.6056	0.0284	0.2824	0.646	0.0024
-8.8265	3.4866	0.0192	0.6804	0.0336	0.3168	0.7316	0.0028
-8.8139	3.8809	0.022	0.7556	0.038	0.3516	0.8196	0.0034
-8.8013	4.2721	0.0244	0.8296	0.0428	0.3872	0.9084	0.0042
-8.7888	4.6556	0.0268	0.9008	0.0492	0.4208	0.9968	0.0048
-8.7762	5.0278	0.0298	0.97	0.0544	0.4536	1.084	0.0056
-8.7636	5.3864	0.0324	1.036	0.0596	0.4852	1.1708	0.0066
-8.751	5.7305	0.035	1.0984	0.0664	0.5148	1.2548	0.0078
-8.7385	6.061	0.0376	1.1576	0.072	0.5428	1.3384	0.0088
-8.7259	6.3799	0.0402	1.2144	0.0788	0.5704	1.4204	0.0102
-8.7133	6.6908	0.0428	1.2688	0.0848	0.5968	1.504	0.0118
-8.7007	6.9985	0.0454	1.322	0.092	0.6224	1.5888	0.0134
-8.6882	7.3093	0.0478	1.3748	0.0988	0.6484	1.676	0.0156
-8.6756	7.6304	0.0506	1.4296	0.1064	0.6756	1.7688	0.018
-8.663	7.97	0.0534	1.4864	0.1148	0.7024	1.8684	0.021
-8.6504	8.337	0.0564	1.548	0.1236	0.7332	1.9776	0.0246
-8.6379	8.7399	0.0594	1.6156	0.1324	0.766	2.0992	0.029
-8.6253	9.1865	0.0632	1.69	0.1432	0.8028	2.234	0.0344
-8.6127	9.6829	0.067	1.7732	0.1544	0.8428	2.3848	0.0406
-8.6001	10.2323	0.0714	1.8644	0.1668	0.8876	2.5528	0.0482
-8.5876	10.8348	0.0764	1.9648	0.18	0.9364	2.738	0.0568
-8.575	11.4867	0.0818	2.0736	0.1936	0.9892	2.9392	0.0668
-8.5624	12.1807	0.0878	2.1888	0.2076	1.0448	3.1544	0.0782
-8.5498	12.9069	0.0948	2.3092	0.2224	1.1036	3.3808	0.0904
-8.5372	13.6527	0.1022	2.4316	0.2388	1.1636	3.6148	0.1038
-8.5247	14.405	0.1108	2.5544	0.2532	1.2232	3.8512	0.1182
-8.5121	15.1506	0.1206	2.6764	0.268	1.2828	4.0876	0.1326
-8.4995	15.8773	0.1312	2.7932	0.282	1.3412	4.3192	0.1474
-8.4869	16.5748	0.1426	2.9048	0.2964	1.3964	4.5424	0.1622
-8.4744	17.2348	0.155	3.0092	0.3092	1.4484	4.754	0.1762
-8.4618	17.8505	0.1684	3.1056	0.3208	1.4976	4.952	0.1896
-8.4492	18.416	0.1824	3.1936	0.3308	1.5424	5.1364	0.2018
-8.4366	18.925	0.1964	3.2704	0.3412	1.5828	5.3052	0.2122
-8.4241	19.3689	0.2104	3.3356	0.3476	1.6176	5.4568	0.2212
-8.4115	19.7353	0.2236	3.3884	0.3536	1.646	5.5888	0.2284
-8.3989	20.007	0.2352	3.424	0.3584	1.666	5.6936	0.233
-8.3863	20.1615	0.2446	3.4396	0.3596	1.6764	5.768	0.2354
-8.3738	20.172	0.2516	3.4308	0.3588	1.6756	5.8036	0.2352
-8.3612	20.0099	0.2556	3.3924	0.3536	1.6592	5.7896	0.2318
-8.3486	19.6485	0.2556	3.322	0.3456	1.6272	5.718	0.2256
-8.336	19.0671	0.252	3.2148	0.334	1.5768	5.5803	0.216
-8.3235	18.2558	0.2442	3.07	0.3176	1.5068	5.3744	0.2036
-8.3109	17.2188	0.2326	2.8888	0.2984	1.4196	5.0976	0.1882
-8.2983	15.976	0.2174	2.674	0.2756	1.3152	4.7556	0.1708
-8.2857	14.5632	0.1998	2.432	0.2484	1.1972	4.358	0.1518
-8.2732	13.029	0.1796	2.1716	0.2208	1.07	3.9188	0.132
-8.2606	11.4305	0.1584	1.9008	0.194	0.9372	3.4544	0.1122
-8.248	9.8279	0.1368	1.6319	0.166	0.8052	2.984	0.093
-8.2354	8.2785	0.1162	1.3724	0.1388	0.6776	2.5236	0.075
-8.2229	6.832	0.0966	1.1308	0.1148	0.5592	2.0896	0.059
-8.2103	5.5274	0.079	0.9132	0.0924	0.452	1.6944	0.0454
-8.1977	4.3916	0.064	0.7252	0.0748	0.3592	1.3452	0.034
-8.1851	3.4396	0.0516	0.5684	0.0612	0.2824	1.046	0.0246
-8.1725	2.6772	0.0426	0.4428	0.0512	0.2216	0.7988	0.0176
-8.16	2.1037	0.037	0.35	0.0472	0.1768	0.6	0.0124
-8.1474	1.7156	0.035	0.288	0.0488	0.148	0.446	0.0084
-8.1348	1.5096	0.037	0.258	0.0572	0.136	0.3324	0.006
-8.1222	1.4852	0.0434	0.2592	0.074	0.1404	0.254	0.0044
-8.1097	1.6461	0.055	0.2928	0.1	0.1636	0.2068	0.0038
-8.0971	1.9997	0.0728	0.362	0.1372	0.2044	0.1864	0.004
-8.0845	2.5564	0.0966	0.4664	0.188	0.2664	0.1908	0.005
-8.0719	3.3262	0.1272	0.61	0.2536	0.35	0.2164	0.0068
-8.0594	4.3149	0.1658	0.7936	0.334	0.456	0.2604	0.0092
-8.0468	5.5205	0.2112	1.0172	0.432	0.5852	0.3248	0.0126
-8.0342	6.9289	0.2638	1.2776	0.5456	0.7352	0.4064	0.017
-8.0216	8.511	0.3226	1.5692	0.672	0.9036	0.504	0.0228
-8.0091	10.2216	0.3854	1.8848	0.8092	1.0856	0.6148	0.0296
-7.9965	12.0008	0.4506	2.2124	0.9512	1.2744	0.736	0.0376
-7.9839	13.7774	0.516	2.5388	1.0932	1.462	0.8632	0.0472
-7.9713	15.4749	0.5784	2.8492	1.2284	1.6416	0.9927	0.0576
-7.9588	17.0183	0.6354	3.1304	1.3516	1.8036	1.1208	0.0692
-7.9462	18.3418	0.6852	3.37	1.4556	1.942	1.2428	0.0816
-7.9336	19.3947	0.726	3.5576	1.5392	2.0512	1.3548	0.095
-7.921	20.1463	0.7566	3.688	1.5972	2.1268	1.4532	0.1084
-7.9085	20.5867	0.7764	3.7584	1.63	2.1688	1.5392	0.1218
-7.8959	20.7259	0.786	3.7732	1.6388	2.1776	1.608	0.1346
-7.8833	20.5901	0.7856	3.7348	1.6252	2.1572	1.662	0.1466
-7.8707	20.2162	0.776	3.652	1.5916	2.1104	1.6992	0.1574
-7.8582	19.6471	0.7592	3.5336	1.5432	2.042	1.7208	0.1664
-7.8456	18.926	0.7354	3.3868	1.4832	1.9576	1.7276	0.1738
-7.833	18.0942	0.7066	3.2204	1.414	1.862	1.7204	0.179
-7.8204	17.1887	0.6732	3.0416	1.3399	1.7592	1.7016	0.1824
-7.8078	16.2419	0.6368	2.8568	1.2632	1.6524	1.672	0.1836
-7.7953	15.2825	0.5988	2.6704	1.1864	1.5452	1.6312	0.1834
-7.7827	14.3355	0.56	2.4884	1.1112	1.4396	1.586	0.1814
-7.7701	13.423	0.522	2.314	1.0392	1.3388	1.5348	0.1786
-7.7575	12.563	0.485	2.1508	0.9724	1.2448	1.4824	0.1748
-7.745	11.7688	0.4502	2.0012	0.9124	1.1576	1.4292	0.1706
-7.7324	11.048	0.418	1.866	0.858	1.08	1.38	0.1658
-7.7198	10.4016	0.3884	1.7448	0.81	1.0096	1.3332	0.1608
-7.7072	9.8242	0.3614	1.6376	0.768	0.9476	1.2876	0.1558
-7.6947	9.3052	0.3368	1.5416	0.7304	0.8924	1.2448	0.1498
-7.6821	8.8308	0.3142	1.4548	0.6964	0.8428	1.2032	0.1438
-7.6695	8.387	0.2928	1.3744	0.6648	0.7952	1.1612	0.1378
-7.6569	7.9623	0.273	1.2988	0.6344	0.752	1.1192	0.1316
-7.6444	7.5494	0.2542	1.226	0.6056	0.71	1.074	0.1252
-7.6318	7.1469	0.2368	1.1556	0.5764	0.6692	1.0297	0.1194
-7.6192	6.7587	0.221	1.0876	0.5484	0.6304	0.986	0.1142
-7.6066	6.3926	0.2064	1.024	0.5216	0.5936	0.9436	0.1102
-7.5941	6.0581	0.1942	0.9648	0.4972	0.5608	0.9048	0.107
-7.5815	5.7637	0.184	0.9124	0.4756	0.5308	0.8708	0.1052
-7.5689	5.5145	0.1754	0.8676	0.458	0.5052	0.8432	0.1044
-7.5563	5.3106	0.1684	0.8304	0.4436	0.4836	0.822	0.1048
-7.5438	5.1462	0.163	0.7992	0.4328	0.4664	0.806	0.1054
-7.5312	5.0108	0.158	0.774	0.4236	0.452	0.792	0.1062
-7.5186	4.89	0.1532	0.7508	0.4156	0.4384	0.7796	0.1068
-7.506	4.7684	0.1478	0.7284	0.4068	0.4256	0.7668	0.1062
-7.4935	4.6317	0.1416	0.7044	0.3984	0.412	0.75	0.1048
-7.4809	4.4694	0.1346	0.6772	0.3864	0.396	0.728	0.1022
-7.4683	4.2763	0.126	0.6448	0.3712	0.378	0.7012	0.0984
-7.4557	4.0534	0.1168	0.6092	0.3536	0.3572	0.6672	0.0942
-7.4431	3.8084	0.1076	0.5696	0.3344	0.334	0.6304	0.0898
-7.4306	3.5543	0.0984	0.5296	0.314	0.31	0.5904	0.087
-7.418	3.3082	0.0904	0.4908	0.2916	0.2872	0.5524	0.0866
-7.4054	3.0894	0.0842	0.4548	0.2736	0.2664	0.518	0.0912
-7.3928	2.9175	0.0812	0.426	0.258	0.25	0.49	0.103
-7.3803	2.8103	0.082	0.406	0.2468	0.2384	0.4728	0.126
-7.3677	2.7835	0.0886	0.3964	0.2388	0.2336	0.466	0.1642
-7.3551	2.8492	0.1014	0.3996	0.2364	0.2364	0.4724	0.2234
-7.3425	3.0172	0.1226	0.416	0.2392	0.2472	0.4928	0.3108
-7.33	3.2946	0.1542	0.4468	0.2448	0.266	0.526	0.434
-7.3174	3.688	0.1972	0.4924	0.2536	0.2936	0.5704	0.6026
-7.3048	4.2036	0.253	0.552	0.2644	0.3304	0.6276	0.827
-7.2922	4.8489	0.3232	0.6272	0.276	0.3752	0.6948	1.1184
-7.2797	5.6332	0.4088	0.7184	0.2876	0.4304	0.7728	1.488
-7.2671	6.5673	0.5096	0.8256	0.2992	0.4948	0.8616	1.9474
-7.2545	7.6639	0.6252	0.9496	0.3108	0.5684	0.9596	2.5066
-7.2419	8.9359	0.7536	1.0928	0.3228	0.6524	1.0676	3.1757
-7.2294	10.3953	0.8932	1.2556	0.338	0.7476	1.1868	3.9622
-7.2168	12.0507	1.0412	1.4372	0.356	0.8512	1.3176	4.87
-7.2042	13.9041	1.1928	1.6388	0.378	0.966	1.4572	5.9
-7.1916	15.9477	1.3448	1.8596	0.4052	1.0896	1.6072	7.0462
-7.1791	18.1595	1.4926	2.0956	0.4416	1.2208	1.7664	8.2952
-7.1665	20.5003	1.6312	2.3432	0.4832	1.356	1.93	9.624
-7.1539	22.9111	1.756	2.5952	0.5328	1.4924	2.0952	10.9988
-7.1413	25.313	1.8634	2.8432	0.5872	1.6252	2.2572	12.3746
-7.1287	27.6102	1.949	3.078	0.6452	1.7484	2.4088	13.6974
-7.1162	29.6956	2.0096	3.2864	0.7028	1.8572	2.5424	14.9072
-7.1036	31.4601	2.0426	3.4588	0.7572	1.9456	2.652	15.9418
-7.091	32.8029	2.0478	3.5832	0.8056	2.0088	2.7328	16.7436
-7.0784	33.6426	2.0254	3.654	0.8436	2.0428	2.778	17.2642
-7.0659	33.9272	1.978	3.6648	0.8712	2.0448	2.7868	17.4718
-7.0533	33.6401	1.9094	3.6147	0.8844	2.0152	2.7596	17.3534
-7.0407	32.803	1.8256	3.5088	0.8828	1.958	2.6988	16.9166
-7.0281	31.4738	1.7324	3.3516	0.866	1.8748	2.6112	16.1894
-7.0156	29.7405	1.6386	3.1556	0.8368	1.7728	2.5028	15.2164
-7.003	27.7123	1.55	2.9324	0.7964	1.6584	2.3836	14.054
-6.9904	25.5086	1.4746	2.6948	0.748	1.54	2.2616	12.7652
-6.9778	23.2491	1.4182	2.456	0.6916	1.4244	2.1472	11.4138
-6.9653	21.0439	1.3856	2.2288	0.634	1.318	2.0484	10.0578
-6.9527	18.9868	1.3808	2.022	0.5744	1.2248	1.974	8.7472
-6.9401	17.1513	1.4058	1.8436	0.5164	1.1504	1.9268	7.5208
-6.9275	15.589	1.4618	1.6996	0.4632	1.0984	1.9136	6.4052
-6.915	14.3316	1.5498	1.592	0.414	1.07	1.936	5.415
-6.9024	13.3941	1.6694	1.5236	0.37	1.066	1.9964	4.5558
-6.8898	12.7793	1.8218	1.4936	0.3336	1.0872	2.0948	3.8244
-6.8772	12.4828	2.008	1.504	0.3004	1.134	2.2348	3.2134
-6.8647	12.4968	2.2296	1.5528	0.2752	1.2072	2.4164	2.711
-6.8521	12.8124	2.4882	1.6392	0.2552	1.3072	2.6428	2.3058
-6.8395	13.4202	2.7858	1.7632	0.2408	1.4344	2.9148	1.985
-6.8269	14.3084	3.1234	1.9248	0.2328	1.5884	3.2328	1.738
-6.8144	15.4603	3.4996	2.1204	0.228	1.7684	3.598	1.5552
-6.8018	16.8514	3.9103	2.3484	0.2288	1.9724	4.004	1.4274
-6.7892	18.4469	4.3484	2.6032	0.2348	2.1972	4.4484	1.347
-6.7766	20.2021	4.8032	2.8788	0.2432	2.436	4.9192	1.3072
-6.764	22.0645	5.263	3.168	0.2556	2.6848	5.406	1.3008
-6.7515	23.9794	5.7138	3.4632	0.2716	2.9364	5.898	1.322
-6.7389	25.8957	6.144	3.758	0.2904	3.1852	6.3812	1.3638
-6.7263	27.7722	6.5436	4.0456	0.3116	3.426	6.8508	1.4214
-6.7137	29.5823	6.9086	4.3248	0.3352	3.6564	7.298	1.4888
-6.7012	31.3146	7.2376	4.5924	0.3584	3.8756	7.7216	1.562
-6.6886	32.9703	7.5348	4.8512	0.3828	4.0856	8.1232	1.6366
-6.676	34.556	7.8046	5.1016	0.406	4.2872	8.5064	1.7082
-6.6634	36.0763	8.0528	5.3448	0.4284	4.482	8.87	1.773
-6.6509	37.5249	8.2828	5.5816	0.4508	4.6692	9.218	1.8264
-6.6383	38.8797	8.493	5.808	0.4692	4.8476	9.5416	1.8646
-6.6257	40.1024	8.6784	6.0192	0.4864	5.0128	9.8344	1.883
-6.6131	41.1423	8.8264	6.2078	0.4984	5.1572	10.0844	1.8786
-6.6006	41.9459	8.9238	6.3652	0.5064	5.2748	10.2788	1.85
-6.588	42.468	8.9554	6.4848	0.5104	5.3592	10.4052	1.797
-6.5754	42.6834	8.9088	6.562	0.5104	5.4068	10.4588	1.7226
-6.5628	42.5958	8.7748	6.5968	0.5052	5.4168	10.4412	1.6314
-6.5503	42.2419	8.551	6.594	0.4996	5.3928	10.3616	1.5318
-6.5377	41.6911	8.243	6.5632	0.4944	5.342	10.2358	1.4324
-6.5251	41.0389	7.863	6.5168	0.4908	5.2748	10.0876	1.343
-6.5125	40.3986	7.4278	6.4724	0.4916	5.206	9.944	1.274
-6.5	39.8898	6.9592	6.4468	0.4996	5.1484	9.836	1.2336
-6.4874	39.6276	6.482	6.4568	0.5148	5.1168	9.7912	1.2298
-6.4748	39.7127	6.0192	6.5176	0.5404	5.1228	9.8332	1.2676
-6.4622	40.2224	5.5936	6.6408	0.5776	5.1772	9.9792	1.3492
-6.4497	41.2039	5.2218	6.8332	0.6256	5.286	10.2428	1.4742
-6.4371	42.667	4.9192	7.0988	0.6832	5.452	10.622	1.6384
-6.4245	44.5794	4.6904	7.4334	0.7484	5.672	11.1132	1.834
-6.4119	46.863	4.5368	7.8264	0.8208	5.9376	11.6904	2.0502
-6.3993	49.3926	4.4508	8.2604	0.8932	6.2352	12.3268	2.2726
-6.3868	51.9999	4.4194	8.7092	0.9628	6.5452	12.9792	2.485
-6.3742	54.4824	4.423	9.144	1.0244	6.8452	13.5976	2.6708
-6.3616	56.6183	4.4404	9.529	1.0708	7.1076	14.1264	2.8146
-6.349	58.1868	4.4476	9.8276	1.1014	7.3052	14.5128	2.9034
-6.3365	58.9916	4.4236	10.004	1.1104	7.4128	14.7072	2.93
-6.3239	58.8844	4.3518	10.0308	1.0984	7.411	14.674	2.8948
-6.3113	57.7854	4.2212	9.8896	1.0656	7.286	14.3916	2.8042
-6.2987	55.6974	4.0272	9.574	1.012	7.0356	13.8628	2.6746
-6.2862	52.7116	3.7748	9.0908	0.9448	6.6652	13.1092	2.5316
-6.2736	49.0036	3.4734	8.4604	0.8692	6.1932	12.1676	2.4102
-6.261	44.8209	3.1386	7.7168	0.7928	5.6444	11.098	2.3548
-6.2484	40.4636	2.7888	6.8996	0.722	5.0488	9.9644	2.422
-6.2359	36.2613	2.4426	6.0544	0.6636	4.4396	8.8364	2.6806
-6.2233	32.5486	2.1174	5.224	0.6256	3.8496	7.7784	3.2138
-6.2107	29.6418	1.8288	4.4488	0.6112	3.3072	6.8488	4.1184
-6.1981	27.8184	1.5848	3.7596	0.624	2.8337	6.0856	5.505
-6.1856	27.2999	1.392	3.176	0.668	2.4424	5.5148	7.4888
-6.173	28.2362	1.2512	2.7076	0.7448	2.1396	5.1388	10.1804
-6.1604	30.6929	1.1588	2.3532	0.8496	1.9216	4.946	13.6701
-6.1478	34.6386	1.106	2.1016	0.9808	1.7788	4.9092	18.004
-6.1353	39.9346	1.0852	1.938	1.1324	1.6984	4.992	23.164
-6.1227	46.3292	1.0866	1.8404	1.2976	1.6632	5.1512	29.044
-6.1101	53.4587	1.099	1.7888	1.468	1.6556	5.3432	35.4381
-6.0975	60.8613	1.1128	1.7628	1.6316	1.6612	5.5296	42.0384
-6.085	68.0049	1.1214	1.746	1.78	1.666	5.6732	48.4522
-6.0724	74.3303	1.1194	1.726	1.9032	1.66	5.7544	54.2354
-6.0598	79.307	1.103	1.6928	1.9896	1.6384	5.7576	58.9414
-6.0472	82.4938	1.0714	1.6432	2.038	1.5976	5.6784	62.1762
-6.0346	83.5947	1.0244	1.5764	2.0416	1.5384	5.5232	63.6544
-6.0221	82.4997	0.9654	1.4936	2.0024	1.4648	5.3068	63.2422
-6.0095	79.3017	0.8964	1.4004	1.9236	1.382	5.0512	60.9759
-5.9969	74.2849	0.8218	1.3024	1.8132	1.2968	4.7808	57.0604
-5.9843	67.885	0.7458	1.2072	1.684	1.2156	4.5228	51.8374
-5.9718	60.6304	0.6722	1.1204	1.5432	1.1452	4.2984	45.7394
-5.9592	53.0721	0.604	1.046	1.4048	1.0896	4.1308	39.2281
-5.9466	45.7169	0.5446	0.9888	1.2772	1.0536	4.0348	32.7406
-5.934	38.9739	0.4948	0.9508	1.1696	1.0384	4.0128	26.642
-5.9215	33.1221	0.4556	0.9304	1.0848	1.0416	4.064	21.1958
-5.9089	28.3002	0.4268	0.926	1.024	1.0612	4.1768	16.555
-5.8963	24.5183	0.4076	0.934	0.988	1.0916	4.3312	12.7686
-5.8837	21.6844	0.3956	0.948	0.9708	1.1276	4.5084	9.8015
-5.8712	19.6395	0.3888	0.9644	0.9692	1.162	4.6812	7.5598
-5.8586	18.1929	0.3846	0.9768	0.9776	1.1892	4.826	5.9184
-5.846	17.1534	0.381	0.98	0.9884	1.204	4.9268	4.7433
-5.8334	16.352	0.3772	0.9728	1	1.2024	4.9668	3.9092
-5.8209	15.6559	0.3712	0.9536	1.0088	1.1844	4.9408	3.3102
-5.8083	14.9733	0.3626	0.9208	1.0112	1.1484	4.8472	2.8636
-5.7957	14.2518	0.3508	0.8764	1.0076	1.0968	4.6912	2.5104
-5.7831	13.4729	0.337	0.8228	0.9972	1.0328	4.4856	2.2118
-5.7706	12.6445	0.3224	0.7632	0.9824	0.96	4.2412	1.9456
-5.758	11.7921	0.3078	0.6996	0.9632	0.8824	3.9776	1.7004
-5.7454	10.9523	0.2952	0.6356	0.9444	0.804	3.7108	1.473
-5.7328	10.1662	0.2858	0.5748	0.928	0.7288	3.4584	1.2632
-5.7203	9.4747	0.281	0.5176	0.9176	0.6604	3.2376	1.0736
-5.7077	8.9141	0.2828	0.4684	0.9172	0.6024	3.0604	0.9068
-5.6951	8.5136	0.291	0.4272	0.9296	0.5556	2.9384	0.7644
-5.6825	8.2921	0.307	0.3956	0.956	0.5216	2.8804	0.6468
-5.6699	8.2569	0.3304	0.3728	1.0008	0.5012	2.8864	0.5536
-5.6574	8.4032	0.3606	0.3596	1.0608	0.4928	2.9576	0.4834
-5.6448	8.715	0.397	0.3536	1.136	0.4968	3.0856	0.4334
-5.6322	9.1665	0.437	0.3544	1.226	0.51	3.2644	0.4004
-5.6196	9.726	0.481	0.3604	1.3256	0.53	3.4812	0.3812
-5.6071	10.3587	0.5262	0.3696	1.4324	0.5552	3.7248	0.3718
-5.5945	11.0312	0.5724	0.3812	1.5424	0.5832	3.9812	0.369
-5.5819	11.7135	0.6188	0.3916	1.6536	0.6116	4.2416	0.3702
-5.5693	12.3816	0.6644	0.402	1.7624	0.6396	4.496	0.372
-5.5568	13.018	0.7104	0.4108	1.868	0.6656	4.74	0.3742
-5.5442	13.6109	0.7564	0.4168	1.9676	0.6892	4.966	0.374
-5.5316	14.1534	0.8036	0.4212	2.0628	0.7084	5.1752	0.3714
-5.519	14.6416	0.8526	0.4224	2.152	0.724	5.3616	0.3662
-5.5065	15.0736	0.9042	0.4212	2.234	0.7356	5.5268	0.3572
-5.4939	15.4483	0.9586	0.4176	2.3108	0.744	5.6692	0.3456
-5.4813	15.7653	1.0148	0.4116	2.38	0.7484	5.7872	0.3312
-5.4687	16.0244	1.0734	0.4044	2.442	0.7492	5.882	0.3146
-5.4562	16.2261	1.133	0.3956	2.4968	0.7468	5.954	0.296
-5.4436	16.3715	1.1922	0.3852	2.5448	0.7416	6.0024	0.2762
-5.431	16.462	1.2494	0.3736	2.5844	0.732	6.0284	0.2558
-5.4184	16.4994	1.3028	0.3624	2.6156	0.7216	6.0332	0.2352
-5.4059	16.485	1.3506	0.3504	2.6384	0.7088	6.0184	0.2154
-5.3933	16.4201	1.3906	0.338	2.6532	0.6936	5.9836	0.1964
-5.3807	16.3047	1.421	0.3252	2.6572	0.6776	5.9316	0.1782
-5.3681	16.1385	1.4406	0.3128	2.6536	0.6592	5.8612	0.1624
-5.3555	15.9199	1.4474	0.3012	2.6388	0.6412	5.7724	0.148
-5.343	15.647	1.4412	0.2884	2.6136	0.6204	5.6664	0.1354
-5.3304	15.3176	1.4216	0.2756	2.5764	0.5992	5.5416	0.1246
-5.3178	14.9291	1.3882	0.2636	2.5268	0.5768	5.3972	0.1154
-5.3052	14.4794	1.3416	0.2496	2.4648	0.5536	5.2332	0.108
-5.2927	13.9668	1.283	0.236	2.3892	0.5292	5.05	0.1018
-5.2801	13.3911	1.2132	0.222	2.3008	0.5032	4.8452	0.0966
-5.2675	12.7535	1.1338	0.2072	2.2012	0.4752	4.619	0.0924
-5.2549	12.0574	1.0466	0.192	2.0876	0.446	4.3752	0.0882
-5.2424	11.3089	0.9544	0.1764	1.9652	0.4164	4.1112	0.0844
-5.2298	10.5166	0.8584	0.16	1.832	0.3844	3.8316	0.0806
-5.2172	9.6919	0.7624	0.1436	1.6928	0.3528	3.5404	0.0768
-5.2046	8.8478	0.667	0.128	1.5492	0.3212	3.242	0.0726
-5.1921	7.9984	0.5758	0.1124	1.4032	0.2892	2.94	0.0684
-5.1795	7.1579	0.4898	0.098	1.2592	0.2576	2.6404	0.0638
-5.1669	6.3395	0.4106	0.0844	1.1164	0.228	2.3476	0.0588
-5.1543	5.555	0.3386	0.0712	0.98	0.1988	2.0652	0.0536
-5.1418	4.8138	0.2756	0.0596	0.8508	0.172	1.7964	0.0486
-5.1292	4.1233	0.221	0.0488	0.73	0.1468	1.5448	0.043
-5.1166	3.4887	0.175	0.0404	0.6184	0.124	1.312	0.0376
-5.104	2.9134	0.1362	0.032	0.5164	0.1036	1.0996	0.0326
-5.0915	2.3991	0.1044	0.026	0.4256	0.0848	0.9088	0.0278
-5.0789	1.9461	0.0784	0.0196	0.346	0.0684	0.7404	0.023
-5.0663	1.5533	0.058	0.0152	0.2764	0.0544	0.5932	0.019
-5.0537	1.2186	0.0424	0.0116	0.2176	0.0428	0.466	0.0152
-5.0412	0.9386	0.0306	0.0084	0.1664	0.0332	0.3596	0.0118
-5.0286	0.7091	0.0214	0.006	0.1264	0.0244	0.272	0.0092
-5.016	0.5249	0.015	0.0044	0.0944	0.018	0.202	0.0068
-5.0034	0.3804	0.0102	0.0032	0.0672	0.0128	0.1468	0.0052
-4.9908	0.2698	0.0066	0.002	0.048	0.0092	0.104	0.0036
-4.9783	0.187	0.0042	0.0012	0.0336	0.0064	0.0724	0.0026
-4.9657	0.1267	0.0028	0.0012	0.0228	0.0044	0.0488	0.0018
-4.9531	0.0838	0.0018	0.0004	0.014	0.0028	0.0324	0.0012
-4.9405	0.0541	0.0008	0	0.0088	0.002	0.0204	0.0008
-4.928	0.0341	0.0004	0	0.0056	0.0012	0.014	0.0004
-4.9154	0.021	0.0002	0	0.0036	0.0012	0.0084	0.0004
-4.9028	0.0126	0.0002	0	0.0024	0	0.0044	0
-4.8902	0.0074	0	0	0.0012	0	0.0024	0
-4.8777	0.0042	0	0	0.0012	0	0.0012	0
-4.8651	0.0024	0	0	0	0	0.0012	0
-4.8525	0.0014	0	0	0	0	0	0
-4.8399	0.0011	0	0	0	0	0	0
-4.8274	0.0012	0	0	0	0	0	0
-4.8148	0.0018	0	0	0	0	0	0
-4.8022	0.0033	0.0002	0	0	0	0	0
-4.7896	0.0061	0.0002	0	0	0	0.0008	0
-4.7771	0.0113	0.0008	0	0.002	0	0.0016	0
-4.7645	0.0205	0.0016	0	0.0028	0	0.0048	0
-4.7519	0.0363	0.0034	0.0012	0.0072	0	0.008	0
-4.7393	0.0627	0.0064	0.0012	0.012	0	0.0144	0
-4.7268	0.1057	0.0116	0.0036	0.0212	0	0.0256	0.0002
-4.7142	0.1742	0.0194	0.0056	0.034	0	0.0408	0.0002
-4.7016	0.2805	0.0336	0.0088	0.0556	0.0008	0.0664	0.0008
-4.689	0.4419	0.0552	0.0136	0.088	0.0008	0.1044	0.001
-4.6765	0.6813	0.0892	0.0208	0.134	0.0024	0.1592	0.0014
-4.6639	1.0283	0.1416	0.032	0.204	0.0032	0.2372	0.0024
-4.6513	1.5203	0.2196	0.0484	0.3028	0.0044	0.3472	0.0036
-4.6387	2.2027	0.3348	0.0724	0.4376	0.006	0.4988	0.0054
-4.6261	3.1284	0.4996	0.1036	0.6236	0.0092	0.7	0.008
-4.6136	4.3573	0.7288	0.1472	0.8692	0.0124	0.9668	0.0112
-4.601	5.9533	1.0424	0.204	1.1892	0.016	1.3064	0.0156
-4.5884	7.9816	1.4576	0.2776	1.5968	0.0208	1.7348	0.0214
-4.5758	10.5039	1.9946	0.3692	2.1036	0.0264	2.2628	0.0286
-4.5633	13.5729	2.6702	0.4824	2.72	0.034	2.9004	0.0384
-4.5507	17.2271	3.4974	0.6164	3.4532	0.0412	3.6564	0.05
-4.5381	21.4855	4.4826	0.7712	4.3088	0.0496	4.538	0.0646
-4.5255	26.3435	5.6248	0.946	5.2804	0.0588	5.5452	0.0824
-4.513	31.7704	6.9134	1.1364	6.3636	0.0676	6.6776	0.1038
-4.5004	37.7093	8.3256	1.3392	7.546	0.076	7.9312	0.1296
-4.4878	44.0788	9.8322	1.5484	8.8068	0.0848	9.294	0.1594
-4.4752	50.7762	11.3954	1.758	10.1252	0.0924	10.7536	0.1938
-4.4627	57.6808	12.971	1.9608	11.476	0.0992	12.2932	0.2336
-4.4501	64.6581	14.5144	2.1508	12.8304	0.1048	13.8883	0.2776
-4.4375	71.5616	15.9788	2.3224	14.1592	0.1092	15.5132	0.326
-4.4249	78.2347	17.3196	2.4708	15.4312	0.1124	17.1348	0.3776
-4.4124	84.5117	18.4982	2.5916	16.6132	0.114	18.7152	0.431
-4.3998	90.2196	19.4782	2.682	17.6716	0.1152	20.2112	0.4846
-4.3872	95.1821	20.2302	2.74	18.5752	0.1148	21.5756	0.536
-4.3746	99.227	20.7328	2.7652	19.2908	0.114	22.7588	0.5832
-4.3621	102.197	20.97	2.756	19.7909	0.1124	23.7164	0.6232
-4.3495	103.966	20.9344	2.7144	20.0532	0.1104	24.4024	0.654
-4.3369	104.45	20.6298	2.6408	20.0636	0.1076	24.7908	0.6734
-4.3243	103.628	20.0702	2.54	19.8216	0.1044	24.8632	0.6806
-4.3118	101.543	19.2794	2.414	19.34	0.1	24.6208	0.6744
-4.2992	98.3127	18.292	2.2708	18.6452	0.096	24.082	0.6562
-4.2866	94.1162	17.1506	2.1156	17.7768	0.0912	23.2808	0.6264
-4.274	89.1836	15.9014	1.956	16.7828	0.0864	22.2672	0.5872
-4.2614	83.7736	14.5946	1.7992	15.7168	0.0808	21.098	0.5416
-4.2489	78.1502	13.277	1.6532	14.6328	0.0764	19.8348	0.4912
-4.2363	72.5589	11.9908	1.5228	13.58	0.072	18.5372	0.4392
-4.2237	67.2073	10.7702	1.4124	12.5976	0.0676	17.256	0.3876
-4.2111	62.2513	9.6404	1.324	11.7152	0.0648	16.0312	0.338
-4.1986	57.7895	8.6176	1.2588	10.9484	0.0624	14.8916	0.2926
-4.186	53.8642	7.709	1.2136	10.3016	0.0612	13.8572	0.2516
-4.1734	50.47	6.914	1.1864	9.7648	0.0604	12.9308	0.2156
-4.1608	47.5657	6.2282	1.1728	9.3284	0.0616	12.1132	0.185
-4.1483	45.0889	5.6434	1.1684	8.9679	0.0632	11.3948	0.1594
-4.1357	42.9698	5.1502	1.1688	8.6696	0.0644	10.7688	0.1384
-4.1231	41.1436	4.7386	1.1688	8.41	0.0672	10.2248	0.1218
-4.1105	39.5581	4.4006	1.1676	8.1784	0.0688	9.756	0.109
-4.098	38.1779	4.1294	1.1632	7.9628	0.0712	9.3564	0.0994
-4.0854	36.9845	3.92	1.1532	7.7612	0.0736	9.0252	0.0924
-4.0728	35.9723	3.7658	1.14	7.5712	0.076	8.76	0.088
-4.0602	35.1442	3.664	1.124	7.3936	0.078	8.5612	0.086
-4.0477	34.5053	3.6094	1.1056	7.2344	0.0796	8.4288	0.0848
-4.0351	34.0586	3.5964	1.0864	7.0964	0.0816	8.3604	0.0854
-4.0225	33.8013	3.6198	1.0684	6.9808	0.082	8.3516	0.0866
-4.0099	33.7239	3.6734	1.0524	6.8912	0.0832	8.3984	0.0886
-3.9974	33.8107	3.7512	1.0388	6.8272	0.0832	8.4936	0.0902
-3.9848	34.0416	3.8464	1.03	6.7896	0.0828	8.6272	0.0918
-3.9722	34.3946	3.9524	1.0244	6.7764	0.0832	8.792	0.0934
-3.9596	34.848	4.0648	1.024	6.7872	0.0828	8.9788	0.0944
-3.947	35.3822	4.1788	1.0292	6.8208	0.0836	9.1788	0.095
-3.9345	35.9798	4.2904	1.0396	6.876	0.0832	9.3862	0.0952
-3.9219	36.6246	4.3976	1.0576	6.9508	0.084	9.594	0.0946
-3.9093	37.3005	4.4982	1.0804	7.0452	0.0856	9.7996	0.0938
-3.8967	37.9888	4.59	1.11	7.1532	0.0876	9.9944	0.0924
-3.8842	38.6662	4.6724	1.1432	7.2708	0.0904	10.1768	0.0908
-3.8716	39.3034	4.7428	1.1788	7.3904	0.094	10.3396	0.0884
-3.859	39.8658	4.7984	1.216	7.5032	0.0976	10.4732	0.0856
-3.8464	40.3153	4.838	1.2512	7.6008	0.1016	10.5736	0.0828
-3.8339	40.6142	4.8588	1.2824	7.6724	0.1048	10.6308	0.0794
-3.8213	40.7306	4.858	1.3076	7.7088	0.1092	10.6416	0.076
-3.8087	40.6448	4.8356	1.3256	7.7064	0.1116	10.6008	0.072
-3.7961	40.3536	4.7902	1.3356	7.6624	0.1132	10.5104	0.0678
-3.7836	39.8746	4.7248	1.3364	7.5804	0.1144	10.3744	0.0634
-3.771	39.2462	4.6428	1.3308	7.4672	0.114	10.204	0.059
-3.7584	38.5251	4.5498	1.3188	7.334	0.1136	10.0116	0.0544
-3.7458	37.7804	4.4536	1.304	7.1996	0.112	9.8176	0.05
-3.7333	37.0864	4.3586	1.2884	7.0788	0.1108	9.638	0.0462
-3.7207	36.5134	4.2724	1.274	6.9865	0.1096	9.4892	0.0418
-3.7081	36.1207	4.2004	1.264	6.9364	0.1096	9.3876	0.0386
-3.6955	35.9502	4.1446	1.2588	6.9396	0.1108	9.3419	0.0358
-3.683	36.0238	4.1078	1.26	7.0032	0.112	9.3556	0.0334
-3.6704	36.3429	4.0884	1.2668	7.126	0.1152	9.4296	0.0314
-3.6578	36.8902	4.0848	1.2796	7.3096	0.1192	9.5568	0.03
-3.6452	37.6329	4.0934	1.2972	7.544	0.124	9.7308	0.0292
-3.6327	38.5264	4.1108	1.3188	7.82	0.1308	9.9372	0.0286
-3.6201	39.5168	4.1326	1.342	8.1264	0.1376	10.1636	0.0284
-3.6075	40.5429	4.1552	1.364	8.4484	0.1452	10.3944	0.0282
-3.5949	41.5374	4.1742	1.3836	8.7668	0.1536	10.6132	0.0282
-3.5823	42.4286	4.1862	1.3984	9.0656	0.1616	10.8044	0.028
-3.5698	43.142	4.1876	1.4056	9.3224	0.1692	10.9488	0.0282
-3.5572	43.6047	4.1754	1.4032	9.5184	0.1764	11.0316	0.0274
-3.5446	43.7513	4.1476	1.3884	9.6344	0.1812	11.0364	0.0276
-3.532	43.5309	4.1016	1.3588	9.6548	0.1864	10.9532	0.027
-3.5195	42.9155	4.0392	1.3148	9.5732	0.1884	10.7756	0.0266
-3.5069	41.9068	3.9612	1.2556	9.3856	0.1884	10.5064	0.0258
-3.4943	40.54	3.872	1.1832	9.1004	0.1872	10.154	0.0252
-3.4817	38.8836	3.7784	1.0984	8.7312	0.1844	9.7356	0.0246
-3.4692	37.0344	3.687	1.0064	8.3008	0.18	9.2736	0.024
-3.4566	35.1072	3.6072	0.9104	7.8384	0.1744	8.7984	0.0236
-3.444	33.2228	3.545	0.814	7.374	0.1688	8.3404	0.0234
-3.4314	31.4937	3.509	0.7216	6.934	0.164	7.924	0.0234
-3.4189	30.012	3.5024	0.6372	6.5428	0.1592	7.5748	0.0238
-3.4063	28.8411	3.5274	0.562	6.216	0.156	7.3056	0.0248
-3.3937	28.0111	3.5824	0.4985	5.9648	0.1544	7.1268	0.0258
-3.3811	27.5203	3.6638	0.4484	5.7884	0.1532	7.0348	0.0278
-3.3686	27.3398	3.7664	0.4092	5.6824	0.154	7.0252	0.0302
-3.356	27.4212	3.883	0.3808	5.638	0.156	7.0824	0.0334
-3.3434	27.7045	4.007	0.362	5.6412	0.1592	7.1944	0.0374
-3.3308	28.1251	4.1314	0.3508	5.6784	0.1628	7.3416	0.0424
-3.3183	28.6193	4.25	0.344	5.7376	0.1672	7.5084	0.0476
-3.3057	29.1271	4.3562	0.3416	5.8048	0.1708	7.68	0.054
-3.2931	29.5939	4.4454	0.3408	5.8684	0.1752	7.8392	0.061
-3.2805	29.9713	4.5128	0.3404	5.9184	0.1776	7.974	0.0688
-3.268	30.2176	4.5552	0.3384	5.948	0.1792	8.0712	0.077
-3.2554	30.2989	4.5678	0.336	5.9488	0.1796	8.1216	0.0854
-3.2428	30.19	4.5492	0.3296	5.9172	0.1788	8.1176	0.094
-3.2302	29.8765	4.4984	0.3208	5.8492	0.176	8.0552	0.1028
-3.2176	29.3546	4.4152	0.3096	5.744	0.1708	7.9308	0.1116
-3.2051	28.632	4.3014	0.2964	5.6024	0.164	7.7484	0.1202
-3.1925	27.7255	4.1602	0.2816	5.4304	0.156	7.5112	0.1286
-3.1799	26.6596	3.9952	0.2644	5.2276	0.1468	7.228	0.1364
-3.1673	25.4633	3.8114	0.246	5.0012	0.1368	6.904	0.1436
-3.1548	24.1672	3.6118	0.2276	4.7568	0.1256	6.5524	0.15
-3.1422	22.8016	3.4023	0.2092	4.498	0.1148	6.1812	0.1548
-3.1296	21.3954	3.1856	0.1904	4.2316	0.104	5.7992	0.1582
-3.117	19.9753	2.9658	0.1732	3.9612	0.0936	5.4144	0.1596
-3.1045	18.5669	2.7454	0.1572	3.69	0.0848	5.0352	0.1598
-3.0919	17.1952	2.5264	0.1432	3.422	0.0776	4.6716	0.1576
-3.0793	15.8863	2.312	0.1304	3.1644	0.0712	4.3292	0.1546
-3.0667	14.6675	2.1034	0.12	2.9216	0.0672	4.02	0.1506
-3.0542	13.5691	1.9028	0.1116	2.7004	0.0652	3.7528	0.1474
-3.0416	12.6237	1.7122	0.1048	2.5068	0.0648	3.5368	0.1452
-3.029	11.8667	1.532	0.1008	2.3484	0.068	3.3828	0.1464
-3.0164	11.3353	1.3642	0.0972	2.2356	0.0732	3.3052	0.152
-3.0039	11.0671	1.2102	0.0956	2.1764	0.0812	3.3168	0.1646
-2.9913	11.0986	1.0692	0.0952	2.178	0.0928	3.4296	0.1844
-2.9787	11.4626	0.9432	0.096	2.248	0.1084	3.6536	0.2132
-2.9661	12.1857	0.83	0.0984	2.3916	0.1272	4.0008	0.2516
-2.9536	13.2857	0.7322	0.1016	2.6144	0.1504	4.4776	0.3
-2.941	14.7692	0.6484	0.1064	2.9152	0.178	5.0876	0.358
-2.9284	16.6303	0.578	0.1132	3.2948	0.2088	5.8304	0.4242
-2.9158	18.8505	0.5204	0.1216	3.7488	0.2448	6.6986	0.4974
-2.9033	21.3989	0.4752	0.1328	4.2692	0.284	7.6856	0.5752
-2.8907	24.2337	0.4402	0.146	4.8496	0.3264	8.7756	0.6552
-2.8781	27.3046	0.4154	0.1624	5.4772	0.3708	9.9528	0.7348
-2.8655	30.5544	0.3984	0.1808	6.1408	0.418	11.1988	0.8116
-2.8529	33.9219	0.3882	0.202	6.8284	0.4656	12.4912	0.8835
-2.8404	37.3433	0.3826	0.226	7.526	0.5136	13.8084	0.9476
-2.8278	40.7553	0.3804	0.2524	8.222	0.5608	15.1296	1.0014
-2.8152	44.0981	0.3794	0.2808	8.9032	0.6068	16.4316	1.044
-2.8026	47.3184	0.3794	0.3112	9.5588	0.6504	17.6972	1.0736
-2.7901	50.3744	0.378	0.3444	10.18	0.692	18.9096	1.0884
-2.7775	53.2387	0.3752	0.3792	10.76	0.7308	20.0584	1.089
-2.7649	55.9017	0.3714	0.4168	11.2984	0.7672	21.1416	1.0742
-2.7523	58.3715	0.3662	0.4556	11.7956	0.8008	22.162	1.0454
-2.7398	60.672	0.3592	0.498	12.2552	0.8328	23.1268	1.0034
-2.7272	62.8362	0.3522	0.5428	12.6872	0.864	24.048	0.9504
-2.7146	64.8992	0.3454	0.5892	13.0944	0.8948	24.9383	0.8886
-2.702	66.8879	0.3398	0.638	13.486	0.9244	25.8056	0.8216
-2.6895	68.8135	0.3362	0.6868	13.864	0.9548	26.6508	0.7513
-2.6769	70.6658	0.3346	0.7344	14.226	0.9836	27.4694	0.6814
-2.6643	72.4117	0.3364	0.7796	14.566	1.0116	28.246	0.614
-2.6517	73.9989	0.3406	0.8208	14.8754	1.0352	28.9576	0.5508
-2.6392	75.363	0.3482	0.856	15.1408	1.0548	29.5784	0.4936
-2.6266	76.4369	0.3578	0.8844	15.3514	1.0676	30.0824	0.4434
-2.614	77.1608	0.3698	0.904	15.494	1.0736	30.4408	0.3996
-2.6014	77.4904	0.3834	0.9156	15.5604	1.0716	30.64	0.3622
-2.5889	77.4013	0.3964	0.9188	15.5476	1.06	30.6664	0.3304
-2.5763	76.8911	0.41	0.9132	15.4524	1.0396	30.5236	0.3036
-2.5637	75.9771	0.4226	0.9008	15.2796	1.0112	30.214	0.2808
-2.5511	74.6928	0.4334	0.8832	15.036	0.9752	29.7524	0.261
-2.5386	73.0837	0.4422	0.8612	14.7292	0.934	29.154	0.2432
-2.526	71.2034	0.4498	0.8372	14.3692	0.8892	28.4424	0.2262
-2.5134	69.1109	0.4544	0.8132	13.9684	0.8416	27.637	0.2106
-2.5008	66.8697	0.4574	0.7896	13.5392	0.7932	26.7648	0.1952
-2.4882	64.5469	0.4586	0.7688	13.096	0.7456	25.848	0.1804
-2.4757	62.2126	0.4584	0.7508	12.6524	0.7	24.9196	0.1662
-2.4631	59.9381	0.4574	0.7376	12.2241	0.6572	24.002	0.153
-2.4505	57.7927	0.4556	0.7296	11.8248	0.6168	23.1256	0.1404
-2.4379	55.8391	0.454	0.7276	11.468	0.5808	22.3152	0.1292
-2.4254	54.1284	0.4536	0.7296	11.164	0.548	21.5944	0.1196
-2.4128	52.6947	0.4528	0.7372	10.92	0.5184	20.9772	0.111
-2.4002	51.5514	0.4522	0.7476	10.7396	0.4916	20.47	0.1042
-2.3876	50.6893	0.4514	0.7608	10.6212	0.4664	20.0752	0.0984
-2.3751	50.0772	0.4506	0.7756	10.554	0.4436	19.7792	0.0934
-2.3625	49.6653	0.449	0.79	10.5304	0.4208	19.5668	0.0894
-2.3499	49.3904	0.4456	0.8028	10.5336	0.3988	19.4136	0.0858
-2.3373	49.1832	0.441	0.8132	10.5496	0.3764	19.2948	0.0826
-2.3248	48.9748	0.4342	0.8188	10.5624	0.3532	19.184	0.079
-2.3122	48.7044	0.425	0.8204	10.5584	0.3304	19.0584	0.0758
-2.2996	48.3245	0.4134	0.8152	10.5272	0.308	18.8996	0.0722
-2.287	47.8059	0.3996	0.8052	10.462	0.2848	18.694	0.0686
-2.2745	47.1404	0.3842	0.79	10.3592	0.2624	18.4388	0.0644
-2.2619	46.3419	0.3674	0.7716	10.224	0.2396	18.1384	0.0606
-2.2493	45.4469	0.3506	0.7504	10.0649	0.2196	17.8044	0.0562
-2.2367	44.513	0.334	0.7284	9.8932	0.2004	17.458	0.052
-2.2242	43.6169	0.32	0.7088	9.7284	0.1824	17.128	0.0484
-2.2116	42.8516	0.308	0.694	9.5884	0.1676	16.848	0.0446
-2.199	42.321	0.3008	0.6868	9.4988	0.1552	16.6564	0.0412
-2.1864	42.1344	0.2996	0.6904	9.4868	0.146	16.5972	0.0388
-2.1738	42.3971	0.3048	0.7068	9.574	0.14	16.708	0.0366
-2.1613	43.2004	0.3182	0.7388	9.7832	0.1384	17.024	0.035
-2.1487	44.6088	0.3388	0.7876	10.1272	0.1392	17.5712	0.0342
-2.1361	46.6483	0.3682	0.8524	10.6152	0.1444	18.3612	0.0338
-2.1235	49.2953	0.4046	0.9328	11.24	0.1528	19.3848	0.034
-2.111	52.4703	0.4478	1.026	11.9864	0.1636	20.6124	0.0352
-2.0984	56.0365	0.494	1.128	12.8224	0.1768	21.9916	0.0364
-2.0858	59.8061	0.5414	1.2332	13.7048	0.192	23.4512	0.0382
-2.0732	63.5539	0.5874	1.338	14.5836	0.2068	24.9038	0.0396
-2.0607	67.0359	0.6296	1.436	15.4024	0.2208	26.254	0.0412
-2.0481	70.0123	0.6644	1.5212	16.1076	0.234	27.4092	0.0426
-2.0355	72.2699	0.6896	1.59	16.6492	0.2444	28.2844	0.0432
-2.0229	73.6414	0.7046	1.6388	16.9888	0.2524	28.8113	0.0432
-2.0104	74.0189	0.7072	1.6652	17.1028	0.2568	28.9492	0.0426
-1.9978	73.3596	0.6978	1.6692	16.9799	0.258	28.6796	0.0412
-1.9852	71.6831	0.6775	1.6504	16.622	0.256	28.0116	0.0392
-1.9726	69.0633	0.6464	1.6104	16.0472	0.2508	26.9708	0.0366
-1.9601	65.6154	0.6072	1.5508	15.2784	0.242	25.6056	0.034
-1.9475	61.4819	0.5602	1.4732	14.3504	0.2312	23.9724	0.0306
-1.9349	56.8186	0.5094	1.3816	13.295	0.218	22.134	0.0274
-1.9223	51.7845	0.4558	1.278	12.148	0.2024	20.1532	0.024
-1.9098	46.5339	0.4	1.1648	10.9464	0.1856	18.092	0.0206
-1.8972	41.2114	0.3466	1.0456	9.7192	0.1676	16.006	0.0174
-1.8846	35.9493	0.2946	0.9244	8.5012	0.1488	13.949	0.0144
-1.872	30.8656	0.2454	0.8032	7.318	0.1296	11.9652	0.012
-1.8595	26.0621	0.2016	0.6852	6.1952	0.1112	10.0952	0.0096
-1.8469	21.6224	0.1624	0.5744	5.1516	0.0936	8.3688	0.0076
-1.8343	17.6098	0.1282	0.4712	4.2056	0.0772	6.8108	0.006
-1.8217	14.0657	0.0988	0.3796	3.368	0.0624	5.4376	0.0046
-1.8091	11.0088	0.075	0.2988	2.6396	0.0492	4.2536	0.0034
-1.7966	8.4361	0.0568	0.23	2.0268	0.038	3.2568	0.0026
-1.784	6.3251	0.0424	0.1732	1.522	0.0292	2.4404	0.0018
-1.7714	4.6377	0.0332	0.1272	1.1168	0.0212	1.7888	0.0014
-1.7588	3.325	0.0284	0.0916	0.8012	0.0156	1.2792	0.0008
-1.7463	2.3324	0.0266	0.0644	0.56	0.0108	0.8944	0.0006
-1.7337	1.6042	0.0296	0.0436	0.3828	0.0076	0.6092	0.0004
-1.7211	1.0875	0.0362	0.0288	0.256	0.0048	0.4056	0
-1.7085	0.7348	0.047	0.0188	0.1668	0.0032	0.2624	0
-1.696	0.5058	0.0624	0.0116	0.1084	0.0024	0.1664	0
-1.6834	0.3677	0.083	0.0072	0.0688	0.0004	0.104	0
-1.6708	0.295	0.1082	0.004	0.0448	0.0004	0.064	0
-1.6582	0.2685	0.1388	0.0024	0.0296	0.0004	0.0392	0
-1.6457	0.2743	0.1742	0.0016	0.0216	0	0.026	0
-1.6331	0.3028	0.2142	0.0008	0.0172	0	0.018	0
-1.6205	0.3477	0.2588	0.0004	0.0168	0	0.0144	0
-1.6079	0.4054	0.3078	0.0004	0.0172	0	0.014	0
-1.5954	0.4738	0.3622	0.0004	0.02	0	0.016	0
-1.5828	0.5527	0.422	0.0008	0.0232	0.0004	0.0188	0
-1.5702	0.6424	0.4886	0.0008	0.028	0.0004	0.0236	0
-1.5576	0.7436	0.5626	0.0012	0.0324	0.0004	0.0292	0
-1.5451	0.8566	0.6442	0.0016	0.0384	0.0004	0.0368	0
-1.5325	0.9808	0.7336	0.002	0.0448	0.0008	0.0444	0
-1.5199	1.1146	0.8296	0.0024	0.0516	0.0008	0.0524	0
-1.5073	1.2548	0.9296	0.0032	0.0588	0.0012	0.0616	0
-1.4948	1.3968	1.0308	0.0036	0.066	0.0012	0.0708	0
-1.4822	1.5354	1.129	0.004	0.0732	0.0016	0.0808	0
-1.4696	1.6647	1.2202	0.0048	0.08	0.002	0.09	0
-1.457	1.7793	1.3006	0.0048	0.0856	0.002	0.0984	0
-1.4444	1.8745	1.3664	0.0056	0.0908	0.002	0.106	0
-1.4319	1.9465	1.4154	0.0056	0.0952	0.002	0.1124	0
-1.4193	1.9928	1.4454	0.006	0.098	0.0028	0.1176	0
-1.4067	2.0125	1.4562	0.0064	0.0992	0.0028	0.1216	0
-1.3941	2.0056	1.4476	0.0064	0.0988	0.0028	0.1236	0
-1.3816	1.9738	1.4212	0.0064	0.0984	0.0024	0.1248	0
-1.369	1.9205	1.3796	0.0068	0.0964	0.0028	0.124	0
-1.3564	1.851	1.326	0.0064	0.0936	0.0028	0.122	0
-1.3438	1.7731	1.2662	0.0064	0.0896	0.0028	0.1196	0
-1.3313	1.6969	1.2076	0.0064	0.0872	0.0024	0.1184	0
-1.3187	1.6346	1.1582	0.006	0.084	0.0024	0.118	0.0002
-1.3061	1.6003	1.1282	0.006	0.084	0.0024	0.1192	0.0002
-1.2935	1.6082	1.127	0.006	0.0852	0.0028	0.1248	0.0002
-1.281	1.6722	1.165	0.0068	0.0896	0.0028	0.1356	0.0004
-1.2684	1.8045	1.249	0.0072	0.0984	0.0032	0.1512	0.001
-1.2558	2.0146	1.3862	0.0076	0.1112	0.0036	0.1744	0.0014
-1.2432	2.3086	1.581	0.0088	0.1304	0.004	0.2048	0.0024
-1.2307	2.6893	1.8348	0.01	0.1528	0.0044	0.2424	0.0032
-1.2181	3.1564	2.1458	0.0116	0.1824	0.0052	0.2884	0.005
-1.2055	3.707	2.513	0.0136	0.2168	0.0056	0.342	0.0068
-1.1929	4.3364	2.9322	0.0144	0.2564	0.0064	0.4016	0.0096
-1.1804	5.039	3.3988	0.016	0.302	0.0076	0.47	0.0128
-1.1678	5.8089	3.9082	0.0176	0.3512	0.008	0.5436	0.0166
-1.1552	6.6399	4.456	0.0188	0.4068	0.0084	0.6248	0.0214
-1.1426	7.5261	5.0378	0.0196	0.4664	0.0088	0.7124	0.027
-1.1301	8.4619	5.6508	0.0216	0.5292	0.0096	0.8056	0.033
-1.1175	9.4414	6.2906	0.0216	0.5956	0.0104	0.9036	0.0396
-1.1049	10.4595	6.9544	0.0228	0.6636	0.0112	1.0092	0.0462
-1.0923	11.5116	7.6398	0.024	0.7336	0.012	1.1204	0.0524
-1.0797	12.5951	8.3462	0.0256	0.8044	0.0132	1.2376	0.0586
-1.0672	13.7101	9.0744	0.0276	0.874	0.014	1.3616	0.064
-1.0546	14.8604	9.8278	0.0296	0.944	0.0156	1.4928	0.0686
-1.042	16.0535	10.6114	0.0328	1.0128	0.0172	1.6344	0.072
-1.0294	17.2995	11.4328	0.0364	1.0792	0.0196	1.7864	0.0742
-1.0169	18.6089	12.2994	0.04	1.1472	0.022	1.9504	0.0756
-1.0043	19.9886	13.216	0.0456	1.2136	0.0252	2.1264	0.0758
-0.9917	21.4374	14.1806	0.0516	1.2808	0.0292	2.3144	0.0754
-0.9791	22.9418	15.1854	0.0576	1.3472	0.0324	2.5124	0.0744
-0.9666	24.4733	16.211	0.0644	1.4116	0.0364	2.7176	0.073
-0.954	25.9874	17.2272	0.0712	1.4696	0.0408	2.9224	0.0714
-0.9414	27.426	18.1962	0.0784	1.524	0.0452	3.12	0.0698
-0.9288	28.7226	19.0736	0.0844	1.5656	0.0492	3.3032	0.068
-0.9163	29.809	19.813	0.0908	1.594	0.0532	3.4625	0.0664
-0.9037	30.6227	20.374	0.0952	1.6048	0.056	3.5904	0.065
-0.8911	31.1147	20.724	0.1	1.5968	0.0596	3.6784	0.0636
-0.8785	31.2539	20.8414	0.1028	1.5692	0.0612	3.7232	0.062
-0.866	31.0301	20.7192	0.1052	1.5208	0.0628	3.7244	0.0606
-0.8534	30.4536	20.3638	0.106	1.4544	0.064	3.6812	0.0596
-0.8408	29.5529	19.7924	0.1052	1.3744	0.064	3.5964	0.0582
-0.8282	28.3705	19.033	0.1032	1.2812	0.0636	3.4736	0.0568
-0.8157	26.9586	18.119	0.1012	1.1796	0.062	3.3212	0.0554
-0.8031	25.3747	17.0876	0.0972	1.0748	0.0604	3.1428	0.0534
-0.7905	23.6783	15.9784	0.0928	0.9692	0.058	2.95	0.0514
-0.7779	21.9275	14.8296	0.0872	0.8664	0.0548	2.746	0.0492
-0.7653	20.1779	13.6774	0.0808	0.7696	0.0512	2.5396	0.0462
-0.7528	18.4799	12.5558	0.0752	0.6816	0.0476	2.3356	0.043
-0.7402	16.8777	11.494	0.0684	0.6044	0.0428	2.1408	0.04
-0.7276	15.4082	10.5176	0.0616	0.5368	0.0392	1.96	0.037
-0.715	14.1002	9.6458	0.056	0.4832	0.0356	1.7964	0.0342
-0.7025	12.9749	8.893	0.0516	0.4424	0.032	1.6508	0.0324
-0.6899	12.0478	8.2688	0.0484	0.4152	0.0288	1.5248	0.0324
-0.6773	11.3319	7.7816	0.0484	0.4048	0.026	1.4172	0.0352
-0.6647	10.8417	7.4392	0.0512	0.4124	0.024	1.3284	0.0412
-0.6522	10.5989	7.2534	0.0596	0.4416	0.0236	1.258	0.0528
-0.6396	10.6366	7.2428	0.076	0.496	0.0236	1.206	0.0722
-0.627	11.0032	7.4346	0.1008	0.584	0.0264	1.1732	0.1014
-0.6144	11.763	7.8666	0.1396	0.7124	0.0304	1.164	0.1442
-0.6019	12.9954	8.5832	0.1936	0.8916	0.0368	1.1808	0.2038
-0.5893	14.7893	9.6354	0.2684	1.1312	0.046	1.2284	0.285
-0.5767	17.2358	11.0761	0.3684	1.446	0.0588	1.314	0.3914
-0.5641	20.4176	12.9502	0.496	1.8412	0.0752	1.4416	0.5276
-0.5516	24.3971	15.2906	0.6556	2.3276	0.0964	1.6144	0.6972
-0.539	29.2039	18.1102	0.8504	2.9112	0.122	1.8356	0.9034
-0.5264	34.8237	21.3954	1.0796	3.5876	0.1532	2.1044	1.146
-0.5138	41.1893	25.1018	1.3426	4.3552	0.1872	2.4172	1.425
-0.5013	48.1774	29.1512	1.6356	5.1972	0.2256	2.7712	1.7362
-0.4887	55.611	33.4368	1.9528	6.0956	0.266	3.1564	2.0738
-0.4761	63.2688	37.8248	2.284	7.022	0.3076	3.5648	2.4296
-0.4635	70.9016	42.1688	2.6216	7.9496	0.3492	3.9832	2.7932
-0.451	78.2535	46.3208	2.9524	8.8444	0.3888	4.4	3.154
-0.4384	85.0847	50.1453	3.2668	9.676	0.424	4.8074	3.5002
-0.4258	91.1926	53.5288	3.554	10.4188	0.4556	5.1926	3.8226
-0.4132	96.4275	56.3911	3.8076	11.0528	0.4804	5.548	4.1128
-0.4006	100.699	58.6856	4.022	11.5644	0.4988	5.87	4.3658
-0.3881	103.974	60.397	4.1944	11.9492	0.51	6.1548	4.5786
-0.3755	106.263	61.5322	4.3256	12.2096	0.514	6.4028	4.7524
-0.3629	107.608	62.1092	4.4192	12.3532	0.5124	6.6088	4.8894
-0.3503	108.058	62.1482	4.4796	12.3912	0.5044	6.7724	4.9946
-0.3378	107.654	61.6615	4.5112	12.3356	0.4932	6.8924	5.072
-0.3252	106.424	60.6496	4.5196	12.1984	0.4768	6.9612	5.1256
-0.3126	104.374	59.1042	4.5064	11.9879	0.458	6.976	5.1582
-0.3	101.498	57.017	4.4752	11.7084	0.4372	6.9292	5.1694
-0.2875	97.7938	54.3874	4.4248	11.3624	0.4156	6.8144	5.158
-0.2749	93.2709	51.2342	4.3516	10.954	0.3912	6.6304	5.119
-0.2623	87.9695	47.6068	4.2528	10.4792	0.3668	6.374	5.0468
-0.2497	81.9684	43.5828	4.126	9.9388	0.3412	6.048	4.935
-0.2372	75.3875	39.2738	3.9648	9.334	0.3144	5.66	4.7782
-0.2246	68.3837	34.8104	3.7676	8.67	0.2872	5.222	4.5724
-0.212	61.1401	30.3344	3.5352	7.954	0.2592	4.744	4.3168
-0.1994	53.8513	25.9846	3.2684	7.198	0.2316	4.2448	4.0138
-0.1869	46.7082	21.8826	2.9732	6.4176	0.2032	3.7356	3.6702
-0.1743	39.8826	18.1243	2.658	5.6308	0.176	3.2352	3.2952
-0.1617	33.5166	14.772	2.3306	4.8564	0.15	2.7548	2.9014
-0.1491	27.7156	11.8582	2.0036	4.112	0.1248	2.3064	2.5028
-0.1366	22.5463	9.384	1.6856	3.4164	0.1024	1.898	2.1128
-0.124	18.0382	7.3266	1.3876	2.7812	0.0824	1.534	1.7442
-0.1114	14.1884	5.6488	1.1164	2.2172	0.0648	1.2172	1.4066
-0.0988	10.9677	4.3022	0.8772	1.73	0.0492	0.9484	1.1078
-0.0863	8.3276	3.2372	0.6728	1.3196	0.0376	0.7252	0.8514
-0.0737	6.2074	2.4072	0.5032	0.9836	0.0272	0.5428	0.6384
-0.0611	4.5394	1.7666	0.3668	0.7156	0.0192	0.3984	0.4666
-0.0485	3.2546	1.2784	0.2608	0.5096	0.0136	0.2864	0.3322
-0.0359	2.2861	0.9114	0.1808	0.3528	0.0092	0.2016	0.2304
-0.0234	1.572	0.639	0.1216	0.2388	0.0064	0.138	0.1556
-0.0108	1.0575	0.44	0.08	0.1572	0.0036	0.0928	0.1024
0.0018	0.6955	0.2968	0.0512	0.1004	0.0028	0.0604	0.0656
0.0144	0.4469	0.1958	0.0316	0.0628	0.0016	0.0388	0.0408
0.0269	0.2803	0.1266	0.0192	0.038	0.0012	0.0252	0.0248
0.0395	0.1716	0.0796	0.0116	0.0224	0.0004	0.014	0.0146
0.0521	0.1024	0.0486	0.0064	0.0128	0	0.0084	0.0082
0.0647	0.0596	0.0294	0.0036	0.0072	0	0.0048	0.0046
0.0772	0.0338	0.0168	0.002	0.0044	0	0.0032	0.0026
0.0898	0.0187	0.0094	0.0012	0.0016	0	0.0016	0.0014
0.1024	0.01	0.0052	0.0004	0.0008	0	0.0008	0.0006
0.115	0.0052	0.003	0	0.0004	0	0	0.0002
0.1275	0.0027	0.0014	0	0	0	0	0.0002
0.1401	0.0013	0.0008	0	0	0	0	0
0.1527	0.0006	0.0004	0	0	0	0	0
0.1653	0.0003	0	0	0	0	0	0
0.1778	0.0001	0	0	0	0	0	0
0.1904	0.0001	0	0	0	0	0	0
0.203	0	0	0	0	0	0	0
0.2156	0	0	0	0	0	0	0
0.2281	0	0	0	0	0	0	0
0.2407	0	0	0	0	0	0	0
0.2533	0	0	0	0	0	0	0
0.2659	0	0	0	0	0	0	0
0.2784	0	0	0	0	0	0	0
0.291	0	0	0	0	0	0	0
0.3036	0	0	0	0	0	0	0
0.3162	0	0	0	0	0	0	0
0.3288	0	0	0	0	0	0	0
0.3413	0	0	0	0	0	0	0
0.3539	0	0	0	0	0	0	0
0.3665	0	0	0	0	0	0	0
0.3791	0	0	0	0	0	0	0
0.3916	0	0	0	0	0	0	0
0.4042	0	0	0	0	0	0	0
0.4168	0	0	0	0	0	0	0
0.4294	0	0	0	0	0	0	0
0.4419	0	0	0	0	0	0	0
0.4545	0	0	0	0	0	0	0
0.4671	0	0	0	0	0	0	0
0.4797	0	0	0	0	0	0	0
0.4922	0	0	0	0	0	0	0
0.5048	0	0	0	0	0	0	0
0.5174	0	0	0	0	0	0	0
0.53	0	0	0	0	0	0	0
0.5425	0	0	0	0	0	0	0
0.5551	0	0	0	0	0	0	0
0.5677	0	0	0	0	0	0	0
0.5803	0	0	0	0	0	0	0
0.5928	0	0	0	0	0	0	0
0.6054	0	0	0	0	0	0	0
0.618	0	0	0	0	0	0	0
0.6306	0	0	0	0	0	0	0
0.6431	0	0	0	0	0	0	0
0.6557	0	0	0	0	0	0	0
0.6683	0	0	0	0	0	0	0
0.6809	0	0	0	0	0	0	0
0.6935	0	0	0	0	0	0	0
0.706	0	0	0	0	0	0	0
0.7186	0	0	0	0	0	0	0
0.7312	0	0	0	0	0	0	0
0.7438	0	0	0	0	0	0	0
0.7563	0	0	0	0	0	0	0
0.7689	0	0	0	0	0	0	0
0.7815	0	0	0	0	0	0	0
0.7941	0	0	0	0	0	0	0
0.8066	0	0	0	0	0	0	0
0.8192	0	0	0	0	0	0	0
0.8318	0	0	0	0	0	0	0
0.8444	0	0	0	0	0	0	0
0.8569	0	0	0	0	0	0	0
0.8695	0	0	0	0	0	0	0
0.8821	0	0	0	0	0	0	0
0.8947	0	0	0	0	0	0	0
0.9072	0	0	0	0	0	0	0
0.9198	0	0	0	0	0	0	0
0.9324	0	0	0	0	0	0	0
0.945	0	0	0	0	0	0	0
0.9575	0	0	0	0	0	0	0
0.9701	0	0	0	0	0	0	0
0.9827	0	0	0	0	0	0	0
0.9953	0	0	0	0	0	0	0
1.0079	0	0	0	0	0	0	0
1.0204	0	0	0	0	0	0	0
1.033	0	0	0	0	0	0	0
1.0456	0	0	0	0	0	0	0
1.0582	0	0	0	0	0	0	0
1.0707	0	0	0	0	0	0	0
1.0833	0	0	0	0	0	0	0
1.0959	0	0	0	0	0	0	0
1.1085	0	0	0	0	0	0	0
1.121	0	0	0	0	0	0	0
1.1336	0	0	0	0	0	0	0
1.1462	0	0	0	0	0	0	0
1.1588	0	0	0	0	0	0	0
1.1713	0	0	0	0	0	0	0
1.1839	0	0	0	0	0	0	0
1.1965	0	0	0	0	0	0	0
1.2091	0	0	0	0	0	0	0
1.2216	0	0	0	0	0	0	0
1.2342	0	0	0	0	0	0	0
1.2468	0	0	0	0	0	0	0
1.2594	0	0	0	0	0	0	0
1.2719	0	0	0	0	0	0	0
1.2845	0	0	0	0	0	0	0
1.2971	0	0	0	0	0	0	0
1.3097	0	0	0	0	0	0	0
1.3222	0	0	0	0	0	0	0
1.3348	0	0	0	0	0	0	0
1.3474	0	0	0	0	0	0	0
1.36	0	0	0	0	0	0	0
1.3726	0	0	0	0	0	0	0
1.3851	0	0	0	0	0	0	0
1.3977	0	0	0	0	0	0	0
1.4103	0	0	0	0	0	0	0
1.4229	0	0	0	0	0	0	0
1.4354	0	0	0	0	0	0	0
1.448	0	0	0	0	0	0	0
1.4606	0	0	0	0	0	0	0
1.4732	0	0	0	0	0	0	0
1.4857	0	0	0	0	0	0	0
1.4983	0	0	0	0	0	0	0
1.5109	0	0	0	0	0	0	0
1.5235	0	0	0	0	0	0	0
1.536	0	0	0	0	0	0	0
1.5486	0	0	0	0	0	0	0
1.5612	0	0	0	0	0	0	0
1.5738	0	0	0	0	0	0	0
1.5863	0	0	0	0	0	0	0
1.5989	0	0	0	0	0	0	0
1.6115	0	0	0	0	0	0	0
1.6241	0	0	0	0	0	0	0
1.6366	0	0	0	0	0	0	0
1.6492	0	0	0	0	0	0	0
1.6618	0	0	0	0	0	0	0
1.6744	0	0	0	0	0	0	0
1.6869	2.31	1.6578	0.122	0.0204	0.1904	0.1612	0
1.6995	2.7771	1.9904	0.1452	0.0272	0.2276	0.198	0
1.7121	3.2939	2.3568	0.1688	0.0356	0.27	0.2388	0.0002
1.7247	3.8626	2.7588	0.1944	0.0448	0.316	0.2864	0.0002
1.7373	4.4866	3.1982	0.222	0.0564	0.3648	0.3388	0.0002
1.7498	5.1703	3.6784	0.2504	0.0712	0.4184	0.3996	0.0006
1.7624	5.9183	4.2016	0.2812	0.088	0.4768	0.468	0.0006
1.775	6.7333	4.7706	0.312	0.1076	0.5404	0.544	0.0008
1.7876	7.6137	5.383	0.3452	0.1296	0.608	0.6288	0.001
1.8001	8.552	6.0344	0.3796	0.1552	0.68	0.722	0.001
1.8127	9.5325	6.714	0.4132	0.1828	0.7552	0.8204	0.0012
1.8253	10.5311	7.4038	0.4464	0.2116	0.8308	0.9232	0.0014
1.8379	11.5153	8.0826	0.4772	0.2424	0.9056	1.0268	0.0018
1.8504	12.4471	8.7236	0.5052	0.2732	0.9752	1.1284	0.002
1.863	13.2857	9.298	0.5276	0.302	1.0372	1.2224	0.0022
1.8756	13.9922	9.779	0.5444	0.3288	1.0888	1.3068	0.0022
1.8882	14.5338	10.1434	0.5536	0.352	1.1268	1.3772	0.0024
1.9007	14.8882	10.377	0.5552	0.3716	1.1512	1.43	0.0024
1.9133	15.0465	10.4732	0.5496	0.3864	1.1588	1.4644	0.0024
1.9259	15.0141	10.4366	0.5364	0.398	1.1532	1.4816	0.0024
1.9385	14.811	10.2808	0.518	0.4032	1.1336	1.482	0.0026
1.951	14.4689	10.0288	0.4952	0.4044	1.1036	1.4652	0.0026
1.9636	14.0284	9.709	0.4708	0.402	1.0676	1.4372	0.0028
1.9762	13.5343	9.353	0.4472	0.398	1.0272	1.4004	0.0028
1.9888	13.0316	8.9916	0.4252	0.3912	0.9876	1.3584	0.0032
2.0013	12.5607	8.6538	0.4068	0.3832	0.9504	1.3164	0.0036
2.0139	12.1547	8.3622	0.3932	0.3756	0.9192	1.2768	0.004
2.0265	11.8368	8.1326	0.386	0.368	0.896	1.2432	0.0048
2.0391	11.6194	7.9734	0.3832	0.3632	0.8808	1.2164	0.0054
2.0516	11.5038	7.8852	0.386	0.3592	0.8736	1.1976	0.0064
2.0642	11.4821	7.8624	0.3924	0.358	0.8744	1.1868	0.0076
2.0768	11.5386	7.8936	0.4012	0.3588	0.88	1.1852	0.0086
2.0894	11.6533	7.9646	0.4104	0.3628	0.8908	1.192	0.0098
2.102	11.8047	8.0604	0.4188	0.3692	0.9036	1.204	0.0112
2.1145	11.973	8.1672	0.4252	0.3776	0.9168	1.2216	0.0124
2.1271	12.1427	8.2739	0.4292	0.3876	0.9296	1.2428	0.0136
2.1397	12.3041	8.3732	0.4296	0.3996	0.9412	1.27	0.0148
2.1523	12.4531	8.463	0.426	0.4124	0.95	1.2988	0.016
2.1648	12.5904	8.5434	0.42	0.4276	0.958	1.33	0.017
2.1774	12.7194	8.6172	0.4112	0.4444	0.964	1.3656	0.0182
2.19	12.8429	8.6864	0.4	0.4612	0.97	1.4016	0.019
2.2026	12.961	8.7514	0.388	0.4792	0.9748	1.44	0.02
2.2151	13.069	8.8094	0.3752	0.4972	0.9776	1.4784	0.0206
2.2277	13.1569	8.8544	0.3616	0.5132	0.9808	1.5132	0.0214
2.2403	13.2103	8.8772	0.3492	0.528	0.9804	1.5428	0.0218
2.2529	13.2126	8.8662	0.3364	0.5384	0.9768	1.5644	0.0222
2.2654	13.1475	8.8112	0.324	0.5448	0.9692	1.5736	0.0222
2.278	13.0024	8.704	0.3128	0.5464	0.956	1.5704	0.0224
2.2906	12.7711	8.54	0.3012	0.5428	0.9368	1.552	0.0222
2.3032	12.4553	8.3208	0.2912	0.5336	0.9128	1.52	0.0218
2.3157	12.0658	8.0538	0.2832	0.5192	0.884	1.4736	0.0216
2.3283	11.6224	7.7513	0.2768	0.5008	0.8516	1.4176	0.0208
2.3409	11.1522	7.4324	0.2724	0.4792	0.8188	1.3516	0.0202
2.3535	10.6885	7.1182	0.2704	0.4572	0.7864	1.2848	0.0194
2.366	10.2681	6.834	0.2716	0.4352	0.758	1.2212	0.0188
2.3786	9.929	6.604	0.276	0.416	0.736	1.166	0.0182
2.3912	9.7075	6.452	0.2832	0.4016	0.7232	1.1252	0.018
2.4038	9.6353	6.3992	0.2936	0.3936	0.7208	1.104	0.0178
2.4164	9.7371	6.4616	0.3064	0.3944	0.7324	1.1056	0.0178
2.4289	10.0274	6.6484	0.322	0.4048	0.7568	1.1328	0.0186
2.4415	10.5082	6.9606	0.3384	0.4236	0.7952	1.1876	0.0196
2.4541	11.1674	7.39	0.358	0.4528	0.8468	1.2692	0.021
2.4667	11.9773	7.9182	0.3772	0.4904	0.908	1.3728	0.0228
2.4792	12.8951	8.5176	0.396	0.5344	0.9788	1.4932	0.0254
2.4918	13.8642	9.1494	0.4136	0.5808	1.0516	1.624	0.028
2.5044	14.8175	9.7706	0.4284	0.6296	1.1228	1.7552	0.0308
2.517	15.682	10.3326	0.4392	0.6764	1.1868	1.8796	0.0338
2.5295	16.3844	10.7872	0.444	0.7172	1.238	1.9852	0.0366
2.5421	16.858	11.0912	0.4428	0.7472	1.272	2.0632	0.0392
2.5547	17.0491	11.2092	0.4348	0.7652	1.284	2.1048	0.0412
2.5673	16.9228	11.1188	0.4192	0.7684	1.2724	2.1075	0.0424
2.5798	16.4667	10.812	0.3968	0.756	1.2364	2.066	0.0428
2.5924	15.6923	10.2968	0.3684	0.7284	1.1764	1.9834	0.0424
2.605	14.6347	9.5972	0.3356	0.6864	1.0952	1.862	0.0408
2.6176	13.3481	8.748	0.2988	0.632	0.9972	1.7084	0.0386
2.6301	11.9002	7.7948	0.2608	0.5684	0.8876	1.532	0.0356
2.6427	10.3657	6.7854	0.222	0.5004	0.772	1.3408	0.032
2.6553	8.8183	5.7694	0.1848	0.4288	0.6554	1.1464	0.028
2.6679	7.3248	4.7892	0.1504	0.3596	0.5436	0.9576	0.024
2.6804	5.9398	3.8819	0.12	0.2944	0.44	0.7804	0.02
2.693	4.7033	3.072	0.0936	0.2344	0.348	0.62	0.0164
2.7056	3.6398	2.3758	0.0708	0.1828	0.2688	0.4808	0.0128
2.7182	2.76	1.8006	0.0532	0.1392	0.2036	0.366	0.01
2.7307	2.064	1.3458	0.0384	0.104	0.1524	0.2748	0.0076
2.7433	1.5452	1.0076	0.0288	0.078	0.1148	0.2064	0.0058
2.7559	1.1948	0.7788	0.0216	0.06	0.0884	0.1604	0.0044
2.7685	1.0056	0.6558	0.018	0.05	0.0752	0.1356	0.0034
2.7811	0.9755	0.6362	0.018	0.0468	0.0748	0.1316	0.0032
2.7936	1.1091	0.7242	0.02	0.0532	0.086	0.1488	0.0032
2.8062	1.4181	0.9266	0.0256	0.0668	0.1108	0.1912	0.004
2.8188	1.9197	1.2546	0.0348	0.0896	0.1512	0.2592	0.0054
2.8314	2.6331	1.7208	0.0476	0.1232	0.2072	0.356	0.0072
2.8439	3.5745	2.3356	0.064	0.1664	0.2816	0.484	0.0096
2.8565	4.7511	3.1044	0.0844	0.2232	0.374	0.6436	0.0128
2.8691	6.1549	4.0206	0.1092	0.2892	0.484	0.8356	0.017
2.8817	7.7578	5.0664	0.1364	0.3672	0.6096	1.0544	0.0216
2.8942	9.5084	6.2082	0.1668	0.4524	0.7456	1.2952	0.027
2.9068	11.3332	7.3972	0.196	0.542	0.8868	1.5468	0.0326
2.9194	13.1404	8.5738	0.2252	0.6328	1.0276	1.7972	0.0386
2.932	14.8279	9.671	0.2512	0.7204	1.1564	2.0328	0.0448
2.9445	16.2943	10.6222	0.272	0.7984	1.2676	2.24	0.0506
2.9571	17.4497	11.3692	0.2872	0.864	1.3532	2.4072	0.056
2.9697	18.2268	11.8682	0.2948	0.9124	1.4084	2.5236	0.0606
2.9823	18.5873	12.0936	0.294	0.9432	1.4308	2.5832	0.0644
2.9948	18.5261	12.0436	0.2856	0.9532	1.4192	2.5864	0.0672
3.0074	18.0693	11.7348	0.2712	0.9452	1.3776	2.5348	0.069
3.02	17.2689	11.2022	0.2512	0.9208	1.308	2.4364	0.0696
3.0326	16.1949	10.4916	0.2276	0.8816	1.2184	2.298	0.0692
3.0451	14.926	9.6552	0.2028	0.832	1.114	2.1292	0.0678
3.0577	13.5414	8.7446	0.1776	0.7728	1.0016	1.9432	0.0654
3.0703	12.115	7.807	0.1552	0.7108	0.8868	1.748	0.0622
3.0829	10.7111	6.8854	0.1356	0.6484	0.7724	1.5504	0.0582
3.0954	9.3838	6.0128	0.1228	0.5888	0.6644	1.3588	0.0538
3.108	8.1777	5.2182	0.1164	0.534	0.5656	1.178	0.0486
3.1206	7.1303	4.5228	0.1192	0.4884	0.4752	1.012	0.0434
3.1332	6.2734	3.9464	0.1332	0.4568	0.396	0.864	0.0378
3.1458	5.6357	3.5046	0.16	0.4424	0.3284	0.7372	0.0324
3.1583	5.2424	3.2114	0.2012	0.4472	0.272	0.6352	0.027
3.1709	5.1154	3.0776	0.2592	0.4768	0.2264	0.558	0.0224
3.1835	5.2713	3.113	0.3356	0.5316	0.1928	0.5068	0.0182
3.1961	5.7194	3.3206	0.43	0.6168	0.1692	0.4844	0.0144
3.2086	6.4595	3.7002	0.5452	0.7328	0.1556	0.4884	0.0112
3.2212	7.4799	4.244	0.6788	0.878	0.1512	0.5192	0.0088
3.2338	8.7564	4.9368	0.8292	1.0512	0.154	0.5752	0.007
3.2464	10.2523	5.758	0.994	1.2488	0.164	0.6528	0.0056
3.2589	11.9196	6.6792	1.1676	1.4648	0.178	0.75	0.0046
3.2715	13.702	7.668	1.3452	1.6948	0.1968	0.8612	0.0042
3.2841	15.5383	8.6898	1.5216	1.932	0.2164	0.984	0.004
3.2967	17.3672	9.7096	1.6908	2.1688	0.2376	1.1148	0.0044
3.3092	19.131	10.6947	1.8476	2.3984	0.2576	1.2496	0.0048
3.3218	20.78	11.6168	1.9868	2.6148	0.276	1.3832	0.0052
3.3344	22.2745	12.4532	2.1068	2.8128	0.2928	1.5156	0.0058
3.347	23.5856	13.1874	2.2028	2.9904	0.3064	1.6408	0.0064
3.3595	24.6946	13.8096	2.2764	3.1444	0.3168	1.7592	0.007
3.3721	25.5905	14.3126	2.3256	3.274	0.3244	1.8668	0.0078
3.3847	26.267	14.6932	2.3528	3.3764	0.3276	1.9648	0.0084
3.3973	26.7199	14.948	2.3576	3.45	0.3272	2.048	0.009
3.4098	26.9448	15.0756	2.3416	3.4968	0.324	2.1148	0.0096
3.4224	26.9358	15.0718	2.3056	3.5132	0.3172	2.1628	0.01
3.435	26.6869	14.9334	2.2508	3.4984	0.3072	2.1896	0.01
3.4476	26.1927	14.6576	2.1776	3.4508	0.2936	2.194	0.0102
3.4601	25.4522	14.2432	2.0876	3.37	0.278	2.1728	0.0104
3.4727	24.4707	13.6926	1.982	3.2584	0.2596	2.1264	0.0102
3.4853	23.2622	13.0156	1.862	3.1124	0.2392	2.0544	0.0098
3.4979	21.8506	12.2246	1.7292	2.9376	0.2164	1.9596	0.0092
3.5105	20.2693	11.3384	1.5876	2.7384	0.1932	1.8432	0.0086
3.523	18.5595	10.3804	1.4404	2.52	0.1696	1.7092	0.0078
3.5356	16.7678	9.3764	1.2896	2.288	0.1464	1.5632	0.0068
3.5482	14.9427	8.3538	1.1404	2.0484	0.1244	1.4084	0.006
3.5608	13.1315	7.3392	0.994	1.8092	0.1036	1.2508	0.005
3.5733	11.377	6.3572	0.8556	1.5756	0.0848	1.094	0.0044
3.5859	9.7157	5.4274	0.7256	1.3512	0.0676	0.942	0.0034
3.5985	8.176	4.5662	0.6068	1.1432	0.0536	0.7988	0.0028
3.6111	6.778	3.784	0.5	0.9512	0.0416	0.6676	0.0022
3.6236	5.5333	3.0884	0.406	0.7796	0.0312	0.5488	0.0016
3.6362	4.4463	2.481	0.3244	0.6292	0.0228	0.4444	0.0012
3.6488	3.5148	1.9608	0.256	0.4988	0.0168	0.3532	0.0008
3.6614	2.7316	1.5236	0.1976	0.3892	0.012	0.276	0.0008
3.6739	2.0858	1.163	0.15	0.2984	0.0088	0.2116	0.0004
3.6865	1.5635	0.8716	0.1124	0.2236	0.0064	0.16	0.0002
3.6991	1.1497	0.6408	0.082	0.1648	0.004	0.118	0.0002
3.7117	0.8286	0.462	0.0592	0.1192	0.0024	0.0856	0
3.7242	0.5849	0.326	0.0416	0.084	0.0016	0.0608	0
3.7368	0.404	0.2252	0.0284	0.0576	0.0008	0.042	0
3.7494	0.2729	0.152	0.0192	0.0392	0.0004	0.0284	0
3.762	0.1801	0.1002	0.0124	0.026	0	0.0184	0
3.7745	0.1161	0.0646	0.008	0.0168	0	0.0124	0
3.7871	0.073	0.041	0.0052	0.0104	0	0.0076	0
3.7997	0.0448	0.0248	0.0028	0.0064	0	0.0044	0
3.8123	0.0268	0.0148	0.0016	0.0036	0	0.0028	0
3.8248	0.0156	0.0088	0.0008	0.0024	0	0.0016	0
3.8374	0.0089	0.005	0.0008	0.0012	0	0.0008	0
3.85	0.0049	0.0028	0	0.0008	0	0.0008	0
3.8626	0.0026	0.0014	0	0	0	0	0
3.8752	0.0014	0.0008	0	0	0	0	0
3.8877	0.0007	0.0002	0	0	0	0	0
3.9003	0.0004	0.0002	0	0	0	0	0
3.9129	0.0003	0	0	0	0	0	0
3.9255	0.0003	0	0	0	0	0	0
3.938	0.0005	0	0	0	0	0	0
3.9506	0.0009	0	0	0	0	0	0
3.9632	0.0017	0	0	0	0	0	0
3.9758	0.0033	0	0	0	0	0.0004	0
3.9883	0.0062	0	0	0.0016	0	0.0016	0.0002
4.0009	0.0113	0	0	0.0016	0	0.0024	0.0004
4.0135	0.0202	0.0002	0	0.0032	0	0.0048	0.0008
4.0261	0.035	0.0002	0	0.006	0	0.0076	0.0012
4.0386	0.0593	0.0012	0	0.0104	0.0004	0.0152	0.0018
4.0512	0.098	0.0016	0	0.0176	0.0012	0.0236	0.0034
4.0638	0.158	0.0028	0	0.0292	0.0016	0.038	0.0052
4.0764	0.2489	0.0058	0	0.0456	0.002	0.0612	0.0084
4.0889	0.3834	0.0088	0.0004	0.0688	0.0032	0.0948	0.013
4.1015	0.5777	0.0142	0.0012	0.1052	0.0048	0.1424	0.0194
4.1141	0.8524	0.0226	0.0012	0.1552	0.0072	0.2112	0.0288
4.1267	1.2322	0.034	0.002	0.2236	0.0104	0.304	0.0416
4.1392	1.7463	0.0512	0.0028	0.3156	0.0144	0.4304	0.0588
4.1518	2.428	0.0752	0.0036	0.4378	0.0196	0.5976	0.0818
4.1644	3.3131	0.1086	0.0056	0.5976	0.026	0.814	0.1114
4.177	4.4386	0.1534	0.008	0.7984	0.0336	1.0912	0.149
4.1896	5.8396	0.2126	0.0104	1.0488	0.0428	1.4336	0.1958
4.2021	7.5462	0.2896	0.0128	1.3524	0.0544	1.8506	0.2526
4.2147	9.5791	0.385	0.0168	1.7144	0.0664	2.3467	0.32
4.2273	11.9451	0.5022	0.0208	2.1347	0.0804	2.924	0.3982
4.2399	14.6336	0.6408	0.026	2.6112	0.096	3.5784	0.4866
4.2524	17.6134	0.8024	0.0312	3.1383	0.112	4.3037	0.5842
4.265	20.8313	0.9851	0.038	3.706	0.1292	5.0858	0.6888
4.2776	24.2135	1.1856	0.0432	4.3025	0.1448	5.907	0.7976
4.2902	27.6684	1.3994	0.05	4.9101	0.16	6.7465	0.908
4.3027	31.0916	1.6232	0.0568	5.5127	0.1748	7.5771	1.0156
4.3153	34.3718	1.849	0.0628	6.0884	0.1864	8.3725	1.1174
4.3279	37.397	2.0711	0.068	6.6198	0.1964	9.1056	1.2092
4.3405	40.06	2.2814	0.0728	7.0858	0.2032	9.7509	1.288
4.353	42.2634	2.4719	0.0768	7.4699	0.2066	10.2845	1.3506
4.3656	43.9236	2.6352	0.0796	7.7599	0.2068	10.6881	1.395
4.3782	44.974	2.764	0.0804	7.9414	0.2036	10.9428	1.4192
4.3908	45.3684	2.8514	0.0808	8.0065	0.1976	11.0392	1.4226
4.4033	45.085	2.8925	0.0796	7.954	0.1888	10.9724	1.4048
4.4159	44.1297	2.8844	0.0772	7.7827	0.1776	10.7437	1.3664
4.4285	42.539	2.8258	0.074	7.5011	0.165	10.3608	1.3092
4.4411	40.3812	2.7203	0.07	7.1194	0.1512	9.842	1.2352
4.4536	37.7548	2.5736	0.0652	6.6569	0.1368	9.2095	1.1472
4.4662	34.7843	2.3947	0.0608	6.1353	0.123	8.4927	1.0494
4.4788	31.6129	2.1964	0.056	5.5794	0.11	7.7263	0.9452
4.4914	28.3933	1.993	0.0516	5.0166	0.0976	6.945	0.8386
4.5039	25.278	1.7994	0.0476	4.4741	0.0872	6.187	0.7334
4.5165	22.4105	1.6309	0.044	3.9764	0.0784	5.4838	0.6326
4.5291	19.9185	1.5036	0.042	3.5482	0.0712	4.866	0.539
4.5417	17.9083	1.4295	0.0408	3.2072	0.0656	4.3582	0.4547
4.5543	16.463	1.4202	0.0404	2.9703	0.0632	3.9808	0.3798
4.5668	15.6401	1.4825	0.0408	2.8469	0.0624	3.7464	0.3154
4.5794	15.4714	1.6202	0.0433	2.8441	0.0648	3.6637	0.2611
4.592	15.9619	1.8347	0.0472	2.9629	0.0692	3.7364	0.2168
4.6046	17.0879	2.1217	0.052	3.2002	0.0768	3.9569	0.1812
4.6171	18.7968	2.4716	0.0592	3.5463	0.0868	4.3165	0.1538
4.6297	21.0057	2.8723	0.0688	3.9869	0.0984	4.7964	0.1328
4.6423	23.6029	3.3072	0.0788	4.5005	0.1128	5.3716	0.118
4.6549	26.4519	3.7574	0.091	5.0617	0.1284	6.0126	0.1078
4.6674	29.398	4.2003	0.1036	5.6421	0.1448	6.6829	0.1014
4.68	32.2784	4.6139	0.1168	6.2098	0.1602	7.3476	0.098
4.6926	34.9336	4.9774	0.1296	6.7345	0.174	7.9669	0.097
4.7052	37.2199	5.2736	0.142	7.1886	0.1867	8.5101	0.097
4.7177	39.0208	5.4882	0.1524	7.5479	0.196	8.9473	0.0978
4.7303	40.2552	5.6128	0.1616	7.7987	0.2028	9.2607	0.0992
4.7429	40.8819	5.6451	0.1684	7.9311	0.205	9.4396	0.1008
4.7555	40.8998	5.5881	0.173	7.9453	0.2042	9.4796	0.102
4.768	40.3439	5.4489	0.1751	7.8466	0.2004	9.3905	0.103
4.7806	39.278	5.24	0.1748	7.6487	0.1923	9.1835	0.1037
4.7932	37.7866	4.9741	0.172	7.3663	0.1832	8.8771	0.1037
4.8058	35.9655	4.667	0.1674	7.0196	0.1723	8.4936	0.1034
4.8183	33.915	4.3328	0.1618	6.6261	0.1591	8.0529	0.1029
4.8309	31.7335	3.9857	0.1558	6.2064	0.1465	7.5793	0.102
4.8435	29.5142	3.6383	0.1485	5.7798	0.1329	7.0924	0.1014
4.8561	27.343	3.3004	0.1425	5.3625	0.1206	6.6131	0.1002
4.8686	25.2976	2.9807	0.1376	4.9714	0.1084	6.1585	0.0992
4.8812	23.4479	2.687	0.1352	4.6232	0.0976	5.7445	0.098
4.8938	21.8556	2.424	0.1368	4.3307	0.0882	5.3865	0.0972
4.9064	20.5749	2.1948	0.143	4.1063	0.0804	5.0946	0.0966
4.919	19.6515	2.0032	0.1559	3.9638	0.0752	4.881	0.0959
4.9315	19.1221	1.8493	0.1765	3.9121	0.0705	4.7505	0.0953
4.9441	19.0126	1.7329	0.206	3.9602	0.0684	4.711	0.0947
4.9567	19.3355	1.652	0.2458	4.1131	0.0681	4.7623	0.0938
4.9693	20.0867	1.6047	0.2971	4.3707	0.0696	4.9038	0.093
4.9818	21.2416	1.5869	0.3589	4.7296	0.0724	5.1301	0.0916
4.9944	22.7528	1.5933	0.4314	5.1786	0.0766	5.4294	0.0902
5.007	24.5474	1.6192	0.5119	5.7007	0.0815	5.7876	0.0886
5.0196	26.5288	1.6571	0.5976	6.2702	0.0875	6.184	0.0864
5.0321	28.58	1.7011	0.6853	6.8574	0.0933	6.594	0.0841
5.0447	30.572	1.7435	0.7708	7.4284	0.099	6.9915	0.0814
5.0573	32.3738	1.779	0.8495	7.9479	0.1041	7.3505	0.0785
5.0699	33.8648	1.8015	0.9171	8.384	0.1077	7.645	0.0753
5.0824	34.9468	1.8072	0.9702	8.7086	0.1097	7.857	0.072
5.095	35.5538	1.7938	1.0064	8.905	0.1098	7.9712	0.0684
5.1076	35.6573	1.7599	1.0244	8.9641	0.1082	7.9845	0.0647
5.1202	35.2675	1.7064	1.0249	8.8879	0.1045	7.8971	0.0609
5.1327	34.4285	1.6357	1.0091	8.6897	0.0995	7.7191	0.0572
5.1453	33.21	1.551	0.979	8.3867	0.0934	7.4642	0.0537
5.1579	31.6964	1.4556	0.9383	8.0026	0.0863	7.1489	0.0505
5.1705	29.9758	1.353	0.8898	7.5616	0.0788	6.7912	0.0473
5.183	28.1296	1.247	0.8356	7.0868	0.0711	6.4061	0.0441
5.1956	26.2259	1.1403	0.7795	6.5975	0.0637	6.0074	0.0408
5.2082	24.3161	1.0349	0.7226	6.107	0.0568	5.6049	0.0379
5.2208	22.434	0.9326	0.6668	5.6251	0.0502	5.2038	0.035
5.2333	20.5988	0.8341	0.612	5.159	0.0444	4.8083	0.0322
5.2459	18.8187	0.741	0.5592	4.7086	0.0389	4.4197	0.0292
5.2585	17.0952	0.6526	0.5081	4.2752	0.0343	4.0381	0.0264
5.2711	15.4274	0.5701	0.4586	3.8574	0.03	3.6638	0.0235
5.2837	13.8148	0.4932	0.4105	3.4551	0.0261	3.2976	0.0208
5.2962	12.2594	0.4225	0.3646	3.0677	0.0234	2.94	0.0178
5.3088	10.7665	0.3574	0.3206	2.696	0.02	2.5927	0.0154
5.3214	9.3444	0.2993	0.2782	2.3428	0.017	2.2594	0.0131
5.334	8.0037	0.2466	0.2385	2.0085	0.0147	1.9424	0.0109
5.3465	6.7562	0.2008	0.2016	1.697	0.0122	1.6452	0.0091
5.3591	5.613	0.1612	0.167	1.4117	0.0101	1.3719	0.0075
5.3717	4.5837	0.127	0.1364	1.1535	0.0085	1.1234	0.006
5.3843	3.6748	0.0987	0.1095	0.9255	0.0068	0.9032	0.0047
5.3968	2.889	0.0754	0.0856	0.728	0.0054	0.7118	0.0035
5.4094	2.2247	0.0565	0.066	0.561	0.0044	0.5499	0.0029
5.422	1.6764	0.0414	0.0497	0.4225	0.0028	0.415	0.002
5.4346	1.235	0.0297	0.0365	0.3112	0.0026	0.3069	0.0014
5.4471	0.8887	0.021	0.0264	0.2239	0.002	0.2213	0.0012
5.4597	0.6242	0.0146	0.0184	0.1575	0.001	0.1557	0.0006
5.4723	0.4277	0.0102	0.0128	0.1078	0.0002	0.1069	0.0005
5.4849	0.2857	0.0061	0.0086	0.0722	0	0.0711	0.0002
5.4974	0.1859	0.0042	0.0054	0.0467	0	0.0459	0.0002
5.51	0.1178	0.0022	0.0036	0.0304	0	0.0294	0
5.5226	0.0727	0.0014	0.002	0.0183	0	0.018	0
5.5352	0.0436	0.0008	0.0008	0.0106	0	0.0107	0
5.5477	0.0255	0.0002	0.0004	0.0065	0	0.0062	0
5.5603	0.0145	0.0002	0.0001	0.0034	0	0.0038	0
5.5729	0.008	0	0	0.0008	0	0.0008	0
5.5855	0.0043	0	0	0.0004	0	0.0008	0
5.5981	0.0022	0	0	0	0	0	0
5.6106	0.0011	0	0	0	0	0	0
5.6232	0.0006	0	0	0	0	0	0
5.6358	0.0003	0	0	0	0	0	0
5.6484	0.0001	0	0	0	0	0	0
5.6609	0.0001	0	0	0	0	0	0
5.6735	0	0	0	0	0	0	0
5.6861	0	0	0	0	0	0	0
5.6987	0	0	0	0	0	0	0
5.7112	0	0	0	0	0	0	0
5.7238	0	0	0	0	0	0	0
5.7364	0	0	0	0	0	0	0
5.749	0	0	0	0	0	0	0
5.7615	0	0	0	0	0	0	0
5.7741	0	0	0	0	0	0	0
5.7867	0	0	0	0	0	0	0
5.7993	0	0	0	0	0	0	0
5.8118	0	0	0	0	0	0	0
5.8244	0	0	0	0	0	0	0
5.837	0	0	0	0	0	0	0
5.8496	0	0	0	0	0	0	0
5.8621	0	0	0	0	0	0	0
5.8747	0	0	0	0	0	0	0
5.8873	0	0	0	0	0	0	0
5.8999	0	0	0	0	0	0	0
5.9124	0	0	0	0	0	0	0
5.925	0	0	0	0	0	0	0
5.9376	0	0	0	0	0	0	0
5.9502	0	0	0	0	0	0	0
5.9628	0	0	0	0	0	0	0
5.9753	0	0	0	0	0	0	0
5.9879	0	0	0	0	0	0	0
6.0005	0	0	0	0	0	0	0
6.0131	0	0	0	0	0	0	0
6.0256	0	0	0	0	0	0	0
6.0382	0	0	0	0	0	0	0
6.0508	0	0	0	0	0	0	0
6.0634	0	0	0	0	0	0	0
6.0759	0	0	0	0	0	0	0
6.0885	0	0	0	0	0	0	0
6.1011	0	0	0	0	0	0	0
6.1137	0	0	0	0	0	0	0
6.1262	0	0	0	0	0	0	0
6.1388	0	0	0	0	0	0	0
6.1514	0	0	0	0	0	0	0
6.164	0	0	0	0	0	0	0
6.1765	0	0	0	0	0	0	0
6.1891	0	0	0	0	0	0	0
6.2017	0	0	0	0	0	0	0
6.2143	0	0	0	0	0	0	0
6.2268	0	0	0	0	0	0	0
6.2394	0	0	0	0	0	0	0
6.252	0	0	0	0	0	0	0
6.2646	0	0	0	0	0	0	0
6.2771	0	0	0	0	0	0	0
6.2897	0	0	0	0	0	0	0
6.3023	0	0	0	0	0	0	0
6.3149	0	0	0	0	0	0	0
6.3275	0	0	0	0	0	0	0
6.34	0	0	0	0	0	0	0
6.3526	0	0	0	0	0	0	0
6.3652	0	0	0	0	0	0	0
6.3778	0	0	0	0	0	0	0
6.3903	0	0	0	0	0	0	0
6.4029	0	0	0	0	0	0	0
6.4155	0	0	0	0	0	0	0
6.4281	0	0	0	0	0	0	0
6.4406	0	0	0	0	0	0	0
6.4532	0	0	0	0	0	0	0
6.4658	0	0	0	0	0	0	0
6.4784	0	0	0	0	0	0	0
6.4909	0	0	0	0	0	0	0

## Sheet: Fig. 3D (Band)
Fig. 3 Theoretical calculations of band structure of (D) ZnPB-3
0	-17.0169
0.02275	-17.0168
0.0455	-17.0167
0.06825	-17.0164
0.09101	-17.0161
0.11376	-17.0157
0.13651	-17.0153
0.15926	-17.0148
0.18201	-17.0143
0.20476	-17.0138
0.22751	-17.0133
0.25027	-17.0129
0.27302	-17.0125
0.29577	-17.0122
0.31852	-17.0119
0.34127	-17.0117
0.36402	-17.0115
0.38677	-17.0114
0.40953	-17.0113
0.43228	-17.0113
0.43228	-17.0113
0.44837	-17.0113
0.46445	-17.0114
0.48054	-17.0114
0.49663	-17.0115
0.51272	-17.0116
0.5288	-17.0117
0.54489	-17.0118
0.56098	-17.0119
0.57707	-17.0121
0.59315	-17.0122
0.60924	-17.0123
0.62533	-17.0125
0.64142	-17.0126
0.65751	-17.0127
0.67359	-17.0128
0.68968	-17.0129
0.70577	-17.0129
0.72186	-17.0129
0.73794	-17.013
0.73794	-17.013
0.7607	-17.013
0.78345	-17.0132
0.8062	-17.0135
0.82895	-17.0139
0.8517	-17.0144
0.87445	-17.0151
0.8972	-17.0159
0.91996	-17.0169
0.94271	-17.0179
0.96546	-17.019
0.98821	-17.0201
1.01096	-17.0212
1.03371	-17.0223
1.05646	-17.0233
1.07922	-17.0241
1.10197	-17.0248
1.12472	-17.0253
1.14747	-17.0256
1.17022	-17.0257
1.17022	-17.0257
1.19809	-17.0256
1.22595	-17.0251
1.25382	-17.0243
1.28168	-17.0233
1.30954	-17.0221
1.33741	-17.0208
1.36527	-17.0194
1.39314	-17.018
1.421	-17.0167
1.44887	-17.0155
1.47673	-17.0144
1.5046	-17.0136
1.53246	-17.0129
1.56033	-17.0123
1.58819	-17.0119
1.61606	-17.0116
1.64392	-17.0115
1.67179	-17.0114
1.69965	-17.0113
#
1.69965	-16.9489
1.67179	-16.9491
1.64392	-16.95
1.61606	-16.9515
1.58819	-16.9533
1.56033	-16.9554
1.53246	-16.9578
1.5046	-16.9602
1.47673	-16.9625
1.44887	-16.9647
1.421	-16.9666
1.39314	-16.9683
1.36527	-16.9696
1.33741	-16.9707
1.30954	-16.9715
1.28168	-16.9722
1.25382	-16.9726
1.22595	-16.9728
1.19809	-16.973
1.17022	-16.9731
1.17022	-16.9731
1.14747	-16.973
1.12472	-16.9729
1.10197	-16.9728
1.07922	-16.9725
1.05646	-16.9722
1.03371	-16.9717
1.01096	-16.9711
0.98821	-16.9704
0.96546	-16.9695
0.94271	-16.9684
0.91996	-16.9672
0.8972	-16.9657
0.87445	-16.964
0.8517	-16.9622
0.82895	-16.9602
0.8062	-16.9582
0.78345	-16.9561
0.7607	-16.9541
0.73794	-16.9528
0.73794	-16.9528
0.72186	-16.9528
0.70577	-16.9527
0.68968	-16.9526
0.67359	-16.9524
0.65751	-16.9522
0.64142	-16.9519
0.62533	-16.9517
0.60924	-16.9513
0.59315	-16.951
0.57707	-16.9507
0.56098	-16.9504
0.54489	-16.9501
0.5288	-16.9498
0.51272	-16.9495
0.49663	-16.9493
0.48054	-16.9491
0.46445	-16.949
0.44837	-16.9489
0.43228	-16.9489
0.43228	-16.9489
0.40953	-16.949
0.38677	-16.9495
0.36402	-16.9503
0.34127	-16.9514
0.31852	-16.9527
0.29577	-16.9542
0.27302	-16.9558
0.25027	-16.9576
0.22751	-16.9594
0.20476	-16.9611
0.18201	-16.9629
0.15926	-16.9645
0.13651	-16.966
0.11376	-16.9673
0.09101	-16.9684
0.06825	-16.9693
0.0455	-16.97
0.02275	-16.9703
0	-16.9705
#
0	-16.9489
0.02275	-16.9489
0.0455	-16.949
0.06825	-16.9491
0.09101	-16.9492
0.11376	-16.9494
0.13651	-16.9495
0.15926	-16.9497
0.18201	-16.9498
0.20476	-16.9498
0.22751	-16.9498
0.25027	-16.9498
0.27302	-16.9497
0.29577	-16.9495
0.31852	-16.9494
0.34127	-16.9492
0.36402	-16.9491
0.38677	-16.9489
0.40953	-16.9489
0.43228	-16.9489
0.43228	-16.9489
0.44837	-16.9489
0.46445	-16.9489
0.48054	-16.949
0.49663	-16.9491
0.51272	-16.9492
0.5288	-16.9493
0.54489	-16.9494
0.56098	-16.9496
0.57707	-16.9498
0.59315	-16.95
0.60924	-16.9501
0.62533	-16.9503
0.64142	-16.9504
0.65751	-16.9505
0.67359	-16.9506
0.68968	-16.9507
0.70577	-16.9508
0.72186	-16.9508
0.73794	-16.9508
0.73794	-16.9508
0.7607	-16.9508
0.78345	-16.9505
0.8062	-16.9501
0.82895	-16.9496
0.8517	-16.9489
0.87445	-16.9481
0.8972	-16.9472
0.91996	-16.9462
0.94271	-16.9452
0.96546	-16.9441
0.98821	-16.9431
1.01096	-16.9421
1.03371	-16.9412
1.05646	-16.9403
1.07922	-16.9395
1.10197	-16.9389
1.12472	-16.9385
1.14747	-16.9382
1.17022	-16.9381
1.17022	-16.9381
1.19809	-16.9382
1.22595	-16.9384
1.25382	-16.9388
1.28168	-16.9393
1.30954	-16.94
1.33741	-16.9407
1.36527	-16.9415
1.39314	-16.9424
1.421	-16.9432
1.44887	-16.9441
1.47673	-16.945
1.5046	-16.9458
1.53246	-16.9466
1.56033	-16.9472
1.58819	-16.9478
1.61606	-16.9482
1.64392	-16.9486
1.67179	-16.9488
1.69965	-16.9489
#
1.69965	-16.9489
1.67179	-16.9488
1.64392	-16.9486
1.61606	-16.9482
1.58819	-16.9478
1.56033	-16.9472
1.53246	-16.9466
1.5046	-16.9458
1.47673	-16.945
1.44887	-16.9441
1.421	-16.9432
1.39314	-16.9424
1.36527	-16.9415
1.33741	-16.9407
1.30954	-16.94
1.28168	-16.9393
1.25382	-16.9388
1.22595	-16.9384
1.19809	-16.9382
1.17022	-16.9381
1.17022	-16.9381
1.14747	-16.9381
1.12472	-16.9382
1.10197	-16.9382
1.07922	-16.9383
1.05646	-16.9385
1.03371	-16.9387
1.01096	-16.9389
0.98821	-16.9392
0.96546	-16.9396
0.94271	-16.94
0.91996	-16.9407
0.8972	-16.9414
0.87445	-16.9424
0.8517	-16.9435
0.82895	-16.9448
0.8062	-16.9463
0.78345	-16.9479
0.7607	-16.9496
0.73794	-16.9508
0.73794	-16.9508
0.72186	-16.9508
0.70577	-16.9508
0.68968	-16.9507
0.67359	-16.9506
0.65751	-16.9505
0.64142	-16.9504
0.62533	-16.9503
0.60924	-16.9501
0.59315	-16.95
0.57707	-16.9498
0.56098	-16.9496
0.54489	-16.9494
0.5288	-16.9493
0.51272	-16.9492
0.49663	-16.9491
0.48054	-16.949
0.46445	-16.9489
0.44837	-16.9489
0.43228	-16.9489
0.43228	-16.9489
0.40953	-16.9488
0.38677	-16.9485
0.36402	-16.9481
0.34127	-16.9476
0.31852	-16.9469
0.29577	-16.9461
0.27302	-16.9452
0.25027	-16.9442
0.22751	-16.9432
0.20476	-16.9422
0.18201	-16.9411
0.15926	-16.9401
0.13651	-16.9392
0.11376	-16.9384
0.09101	-16.9376
0.06825	-16.937
0.0455	-16.9366
0.02275	-16.9363
0	-16.9362
#
0	-16.6906
0.02275	-16.691
0.0455	-16.6923
0.06825	-16.6942
0.09101	-16.6966
0.11376	-16.6994
0.13651	-16.7024
0.15926	-16.7056
0.18201	-16.7088
0.20476	-16.7121
0.22751	-16.7152
0.25027	-16.7182
0.27302	-16.7211
0.29577	-16.7237
0.31852	-16.726
0.34127	-16.7279
0.36402	-16.7295
0.38677	-16.7307
0.40953	-16.7314
0.43228	-16.7316
0.43228	-16.7316
0.44837	-16.7315
0.46445	-16.7311
0.48054	-16.7306
0.49663	-16.7298
0.51272	-16.7287
0.5288	-16.7275
0.54489	-16.7262
0.56098	-16.7246
0.57707	-16.723
0.59315	-16.7212
0.60924	-16.7194
0.62533	-16.7176
0.64142	-16.7158
0.65751	-16.7141
0.67359	-16.7126
0.68968	-16.7113
0.70577	-16.7103
0.72186	-16.7097
0.73794	-16.7095
0.73794	-16.7095
0.7607	-16.7094
0.78345	-16.7088
0.8062	-16.7079
0.82895	-16.7067
0.8517	-16.7051
0.87445	-16.7031
0.8972	-16.7008
0.91996	-16.6981
0.94271	-16.6951
0.96546	-16.6919
0.98821	-16.6884
1.01096	-16.6847
1.03371	-16.6808
1.05646	-16.6768
1.07922	-16.6729
1.10197	-16.6693
1.12472	-16.6673
1.14747	-16.6668
1.17022	-16.6667
1.17022	-16.6667
1.19809	-16.6668
1.22595	-16.6678
1.25382	-16.6718
1.28168	-16.677
1.30954	-16.6824
1.33741	-16.6877
1.36527	-16.6929
1.39314	-16.698
1.421	-16.703
1.44887	-16.7077
1.47673	-16.7121
1.5046	-16.7162
1.53246	-16.72
1.56033	-16.7233
1.58819	-16.7262
1.61606	-16.7285
1.64392	-16.7302
1.67179	-16.7313
1.69965	-16.7316
#
1.69965	-16.6969
1.67179	-16.6967
1.64392	-16.6961
1.61606	-16.6951
1.58819	-16.6937
1.56033	-16.692
1.53246	-16.69
1.5046	-16.6877
1.47673	-16.6852
1.44887	-16.6825
1.421	-16.6798
1.39314	-16.677
1.36527	-16.6744
1.33741	-16.672
1.30954	-16.6701
1.28168	-16.6687
1.25382	-16.6677
1.22595	-16.6671
1.19809	-16.6668
1.17022	-16.6667
1.17022	-16.6667
1.14747	-16.6668
1.12472	-16.6671
1.10197	-16.6675
1.07922	-16.6683
1.05646	-16.6692
1.03371	-16.6704
1.01096	-16.6718
0.98821	-16.6733
0.96546	-16.6749
0.94271	-16.6765
0.91996	-16.678
0.8972	-16.6795
0.87445	-16.6808
0.8517	-16.682
0.82895	-16.683
0.8062	-16.6838
0.78345	-16.6844
0.7607	-16.6847
0.73794	-16.6848
0.73794	-16.6848
0.72186	-16.685
0.70577	-16.6852
0.68968	-16.6857
0.67359	-16.6864
0.65751	-16.6871
0.64142	-16.688
0.62533	-16.6889
0.60924	-16.6899
0.59315	-16.6909
0.57707	-16.6919
0.56098	-16.6928
0.54489	-16.6937
0.5288	-16.6945
0.51272	-16.6952
0.49663	-16.6958
0.48054	-16.6962
0.46445	-16.6966
0.44837	-16.6968
0.43228	-16.6969
0.43228	-16.6969
0.40953	-16.6967
0.38677	-16.6963
0.36402	-16.6957
0.34127	-16.6948
0.31852	-16.6937
0.29577	-16.6923
0.27302	-16.6908
0.25027	-16.689
0.22751	-16.687
0.20476	-16.6849
0.18201	-16.6828
0.15926	-16.6807
0.13651	-16.6787
0.11376	-16.6768
0.09101	-16.6749
0.06825	-16.6732
0.0455	-16.6717
0.02275	-16.6706
0	-16.6702
#
0	-16.6667
0.02275	-16.6673
0.0455	-16.6688
0.06825	-16.6709
0.09101	-16.6731
0.11376	-16.6755
0.13651	-16.6779
0.15926	-16.6804
0.18201	-16.6827
0.20476	-16.6848
0.22751	-16.6868
0.25027	-16.6887
0.27302	-16.6905
0.29577	-16.6921
0.31852	-16.6935
0.34127	-16.6947
0.36402	-16.6956
0.38677	-16.6963
0.40953	-16.6967
0.43228	-16.6969
0.43228	-16.6969
0.44837	-16.6968
0.46445	-16.6966
0.48054	-16.6962
0.49663	-16.6958
0.51272	-16.6952
0.5288	-16.6945
0.54489	-16.6937
0.56098	-16.6928
0.57707	-16.6919
0.59315	-16.6909
0.60924	-16.6899
0.62533	-16.6889
0.64142	-16.688
0.65751	-16.6871
0.67359	-16.6864
0.68968	-16.6857
0.70577	-16.6852
0.72186	-16.685
0.73794	-16.6848
0.73794	-16.6848
0.7607	-16.6847
0.78345	-16.6842
0.8062	-16.6834
0.82895	-16.6823
0.8517	-16.681
0.87445	-16.6795
0.8972	-16.6778
0.91996	-16.676
0.94271	-16.6742
0.96546	-16.6725
0.98821	-16.6708
1.01096	-16.6694
1.03371	-16.6682
1.05646	-16.6673
1.07922	-16.6667
1.10197	-16.6667
1.12472	-16.6667
1.14747	-16.6667
1.17022	-16.6667
1.17022	-16.6667
1.19809	-16.6668
1.22595	-16.6671
1.25382	-16.6677
1.28168	-16.6687
1.30954	-16.6701
1.33741	-16.672
1.36527	-16.6744
1.39314	-16.677
1.421	-16.6798
1.44887	-16.6825
1.47673	-16.6852
1.5046	-16.6877
1.53246	-16.69
1.56033	-16.692
1.58819	-16.6937
1.61606	-16.6951
1.64392	-16.6961
1.67179	-16.6967
1.69965	-16.6969
#
1.69965	-16.6969
1.67179	-16.6965
1.64392	-16.6956
1.61606	-16.6942
1.58819	-16.6921
1.56033	-16.6897
1.53246	-16.6869
1.5046	-16.6838
1.47673	-16.6807
1.44887	-16.6776
1.421	-16.6746
1.39314	-16.6721
1.36527	-16.67
1.33741	-16.6684
1.30954	-16.6673
1.28168	-16.6667
1.25382	-16.6662
1.22595	-16.665
1.19809	-16.6615
1.17022	-16.6594
1.17022	-16.6594
1.14747	-16.6608
1.12472	-16.6637
1.10197	-16.6657
1.07922	-16.6666
1.05646	-16.6667
1.03371	-16.6667
1.01096	-16.6667
0.98821	-16.6667
0.96546	-16.6667
0.94271	-16.6667
0.91996	-16.6667
0.8972	-16.6666
0.87445	-16.6666
0.8517	-16.6666
0.82895	-16.6678
0.8062	-16.669
0.78345	-16.6698
0.7607	-16.6703
0.73794	-16.6705
0.73794	-16.6705
0.72186	-16.6716
0.70577	-16.6737
0.68968	-16.6759
0.67359	-16.678
0.65751	-16.6802
0.64142	-16.6822
0.62533	-16.6842
0.60924	-16.6861
0.59315	-16.6879
0.57707	-16.6895
0.56098	-16.691
0.54489	-16.6923
0.5288	-16.6935
0.51272	-16.6945
0.49663	-16.6953
0.48054	-16.696
0.46445	-16.6965
0.44837	-16.6968
0.43228	-16.6969
0.43228	-16.6969
0.40953	-16.6966
0.38677	-16.696
0.36402	-16.6951
0.34127	-16.6937
0.31852	-16.6921
0.29577	-16.6901
0.27302	-16.6879
0.25027	-16.6855
0.22751	-16.683
0.20476	-16.6805
0.18201	-16.6779
0.15926	-16.6754
0.13651	-16.6731
0.11376	-16.6711
0.09101	-16.6694
0.06825	-16.6682
0.0455	-16.6673
0.02275	-16.6668
0	-16.6667
#
0	-16.6594
0.02275	-16.6592
0.0455	-16.6588
0.06825	-16.658
0.09101	-16.6571
0.11376	-16.6558
0.13651	-16.6543
0.15926	-16.6526
0.18201	-16.6507
0.20476	-16.6487
0.22751	-16.6466
0.25027	-16.6444
0.27302	-16.6429
0.29577	-16.6415
0.31852	-16.6402
0.34127	-16.6391
0.36402	-16.6381
0.38677	-16.6374
0.40953	-16.6369
0.43228	-16.6368
0.43228	-16.6368
0.44837	-16.6369
0.46445	-16.6373
0.48054	-16.6379
0.49663	-16.6388
0.51272	-16.6399
0.5288	-16.6411
0.54489	-16.6426
0.56098	-16.6442
0.57707	-16.646
0.59315	-16.6479
0.60924	-16.65
0.62533	-16.6521
0.64142	-16.6543
0.65751	-16.6565
0.67359	-16.6588
0.68968	-16.6611
0.70577	-16.6634
0.72186	-16.6655
0.73794	-16.6666
0.73794	-16.6666
0.7607	-16.6666
0.78345	-16.6666
0.8062	-16.6666
0.82895	-16.6666
0.8517	-16.6664
0.87445	-16.6647
0.8972	-16.6629
0.91996	-16.6609
0.94271	-16.6594
0.96546	-16.6594
0.98821	-16.6594
1.01096	-16.6594
1.03371	-16.6594
1.05646	-16.6594
1.07922	-16.6594
1.10197	-16.6594
1.12472	-16.6594
1.14747	-16.6594
1.17022	-16.6594
1.17022	-16.6594
1.19809	-16.6593
1.22595	-16.6588
1.25382	-16.6581
1.28168	-16.6571
1.30954	-16.6558
1.33741	-16.6543
1.36527	-16.6526
1.39314	-16.6507
1.421	-16.6487
1.44887	-16.6466
1.47673	-16.6444
1.5046	-16.6427
1.53246	-16.6414
1.56033	-16.6402
1.58819	-16.6391
1.61606	-16.6381
1.64392	-16.6374
1.67179	-16.6369
1.69965	-16.6368
#
1.69965	-16.6368
1.67179	-16.6369
1.64392	-16.6374
1.61606	-16.6381
1.58819	-16.6391
1.56033	-16.6402
1.53246	-16.6414
1.5046	-16.6427
1.47673	-16.6444
1.44887	-16.6466
1.421	-16.6487
1.39314	-16.6507
1.36527	-16.6526
1.33741	-16.6543
1.30954	-16.6558
1.28168	-16.6571
1.25382	-16.6581
1.22595	-16.6588
1.19809	-16.6593
1.17022	-16.6594
1.17022	-16.6594
1.14747	-16.6593
1.12472	-16.6588
1.10197	-16.6581
1.07922	-16.6571
1.05646	-16.6558
1.03371	-16.6543
1.01096	-16.6526
0.98821	-16.6545
0.96546	-16.6567
0.94271	-16.6589
0.91996	-16.6594
0.8972	-16.6594
0.87445	-16.6593
0.8517	-16.6593
0.82895	-16.6593
0.8062	-16.6593
0.78345	-16.6593
0.7607	-16.6593
0.73794	-16.6593
0.73794	-16.6593
0.72186	-16.6591
0.70577	-16.6584
0.68968	-16.6574
0.67359	-16.6559
0.65751	-16.6543
0.64142	-16.6524
0.62533	-16.6503
0.60924	-16.6483
0.59315	-16.6461
0.57707	-16.644
0.56098	-16.6419
0.54489	-16.64
0.5288	-16.6382
0.51272	-16.637
0.49663	-16.6369
0.48054	-16.6369
0.46445	-16.6368
0.44837	-16.6368
0.43228	-16.6368
0.43228	-16.6368
0.40953	-16.6369
0.38677	-16.6373
0.36402	-16.6378
0.34127	-16.6386
0.31852	-16.6395
0.29577	-16.6406
0.27302	-16.6423
0.25027	-16.6444
0.22751	-16.6459
0.20476	-16.6474
0.18201	-16.6489
0.15926	-16.6504
0.13651	-16.6518
0.11376	-16.6532
0.09101	-16.6546
0.06825	-16.6559
0.0455	-16.6573
0.02275	-16.6588
0	-16.6594
#
0	-16.6587
0.02275	-16.6583
0.0455	-16.6572
0.06825	-16.6552
0.09101	-16.653
0.11376	-16.6506
0.13651	-16.6482
0.15926	-16.6474
0.18201	-16.6466
0.20476	-16.6455
0.22751	-16.6443
0.25027	-16.643
0.27302	-16.6418
0.29577	-16.6401
0.31852	-16.6381
0.34127	-16.637
0.36402	-16.6369
0.38677	-16.6369
0.40953	-16.6368
0.43228	-16.6368
0.43228	-16.6368
0.44837	-16.6368
0.46445	-16.6368
0.48054	-16.6369
0.49663	-16.6369
0.51272	-16.637
0.5288	-16.637
0.54489	-16.6371
0.56098	-16.6373
0.57707	-16.6374
0.59315	-16.6376
0.60924	-16.6379
0.62533	-16.6381
0.64142	-16.6384
0.65751	-16.6388
0.67359	-16.6391
0.68968	-16.6394
0.70577	-16.6396
0.72186	-16.6398
0.73794	-16.6398
0.73794	-16.6398
0.7607	-16.6399
0.78345	-16.6399
0.8062	-16.6399
0.82895	-16.6399
0.8517	-16.6399
0.87445	-16.6401
0.8972	-16.6422
0.91996	-16.6444
0.94271	-16.6466
0.96546	-16.6487
0.98821	-16.6507
1.01096	-16.6523
1.03371	-16.65
1.05646	-16.6476
1.07922	-16.6454
1.10197	-16.6433
1.12472	-16.6429
1.14747	-16.6457
1.17022	-16.6471
1.17022	-16.6471
1.19809	-16.6451
1.22595	-16.6418
1.25382	-16.6431
1.28168	-16.6447
1.30954	-16.6459
1.33741	-16.6467
1.36527	-16.6469
1.39314	-16.6466
1.421	-16.6459
1.44887	-16.645
1.47673	-16.6439
1.5046	-16.6422
1.53246	-16.6401
1.56033	-16.6392
1.58819	-16.6384
1.61606	-16.6377
1.64392	-16.6372
1.67179	-16.6369
1.69965	-16.6368
#
1.69965	-16.6325
1.67179	-16.6328
1.64392	-16.6335
1.61606	-16.6347
1.58819	-16.6363
1.56033	-16.6381
1.53246	-16.6401
1.5046	-16.6422
1.47673	-16.6439
1.44887	-16.645
1.421	-16.6459
1.39314	-16.6466
1.36527	-16.6469
1.33741	-16.6467
1.30954	-16.6459
1.28168	-16.6447
1.25382	-16.6431
1.22595	-16.6415
1.19809	-16.6403
1.17022	-16.6398
1.17022	-16.6398
1.14747	-16.6403
1.12472	-16.6413
1.10197	-16.6409
1.07922	-16.6414
1.05646	-16.6418
1.03371	-16.6419
1.01096	-16.6417
0.98821	-16.6412
0.96546	-16.6405
0.94271	-16.6399
0.91996	-16.6399
0.8972	-16.6399
0.87445	-16.6399
0.8517	-16.6398
0.82895	-16.6399
0.8062	-16.6399
0.78345	-16.6399
0.7607	-16.6399
0.73794	-16.6398
0.73794	-16.6398
0.72186	-16.6398
0.70577	-16.6396
0.68968	-16.6394
0.67359	-16.6391
0.65751	-16.6388
0.64142	-16.6384
0.62533	-16.6381
0.60924	-16.6379
0.59315	-16.6376
0.57707	-16.6374
0.56098	-16.6373
0.54489	-16.6371
0.5288	-16.637
0.51272	-16.6366
0.49663	-16.6352
0.48054	-16.634
0.46445	-16.6332
0.44837	-16.6327
0.43228	-16.6325
0.43228	-16.6325
0.40953	-16.6328
0.38677	-16.6335
0.36402	-16.6347
0.34127	-16.6363
0.31852	-16.6371
0.29577	-16.6373
0.27302	-16.6376
0.25027	-16.6385
0.22751	-16.6401
0.20476	-16.6418
0.18201	-16.6438
0.15926	-16.6459
0.13651	-16.6481
0.11376	-16.6484
0.09101	-16.6483
0.06825	-16.6478
0.0455	-16.647
0.02275	-16.6462
0	-16.6458
#
0	-16.6398
0.02275	-16.6398
0.0455	-16.6397
0.06825	-16.6395
0.09101	-16.6393
0.11376	-16.639
0.13651	-16.6388
0.15926	-16.6385
0.18201	-16.6382
0.20476	-16.638
0.22751	-16.6377
0.25027	-16.6374
0.27302	-16.6368
0.29577	-16.6357
0.31852	-16.6347
0.34127	-16.6339
0.36402	-16.6333
0.38677	-16.6329
0.40953	-16.6326
0.43228	-16.6325
0.43228	-16.6325
0.44837	-16.6325
0.46445	-16.6325
0.48054	-16.6325
0.49663	-16.6325
0.51272	-16.6325
0.5288	-16.6325
0.54489	-16.6325
0.56098	-16.6325
0.57707	-16.6325
0.59315	-16.6325
0.60924	-16.6325
0.62533	-16.6325
0.64142	-16.6325
0.65751	-16.6325
0.67359	-16.6325
0.68968	-16.6325
0.70577	-16.6325
0.72186	-16.6325
0.73794	-16.6325
0.73794	-16.6325
0.7607	-16.6328
0.78345	-16.6335
0.8062	-16.6347
0.82895	-16.6363
0.8517	-16.6381
0.87445	-16.6398
0.8972	-16.6398
0.91996	-16.6398
0.94271	-16.6398
0.96546	-16.6399
0.98821	-16.6401
1.01096	-16.6406
1.03371	-16.6408
1.05646	-16.6408
1.07922	-16.6408
1.10197	-16.6409
1.12472	-16.6404
1.14747	-16.64
1.17022	-16.6398
1.17022	-16.6398
1.19809	-16.6403
1.22595	-16.6415
1.25382	-16.6416
1.28168	-16.6423
1.30954	-16.643
1.33741	-16.6436
1.36527	-16.6439
1.39314	-16.6439
1.421	-16.6435
1.44887	-16.6429
1.47673	-16.642
1.5046	-16.6411
1.53246	-16.6401
1.56033	-16.6381
1.58819	-16.6363
1.61606	-16.6347
1.64392	-16.6335
1.67179	-16.6328
1.69965	-16.6325
#
1.69965	-16.6218
1.67179	-16.622
1.64392	-16.6225
1.61606	-16.6232
1.58819	-16.6242
1.56033	-16.6254
1.53246	-16.6268
1.5046	-16.6282
1.47673	-16.6297
1.44887	-16.6312
1.421	-16.6326
1.39314	-16.634
1.36527	-16.6353
1.33741	-16.6364
1.30954	-16.6375
1.28168	-16.6383
1.25382	-16.639
1.22595	-16.6395
1.19809	-16.6398
1.17022	-16.6398
1.17022	-16.6398
1.14747	-16.6399
1.12472	-16.6399
1.10197	-16.6399
1.07922	-16.6399
1.05646	-16.6399
1.03371	-16.6399
1.01096	-16.6399
0.98821	-16.6399
0.96546	-16.6398
0.94271	-16.6396
0.91996	-16.6385
0.8972	-16.6374
0.87445	-16.6362
0.8517	-16.6351
0.82895	-16.634
0.8062	-16.6331
0.78345	-16.6324
0.7607	-16.632
0.73794	-16.6318
0.73794	-16.6318
0.72186	-16.6318
0.70577	-16.6317
0.68968	-16.6314
0.67359	-16.631
0.65751	-16.6305
0.64142	-16.63
0.62533	-16.6292
0.60924	-16.6285
0.59315	-16.6276
0.57707	-16.6268
0.56098	-16.6259
0.54489	-16.6251
0.5288	-16.6243
0.51272	-16.6236
0.49663	-16.623
0.48054	-16.6225
0.46445	-16.6221
0.44837	-16.6219
0.43228	-16.6218
0.43228	-16.6218
0.40953	-16.6219
0.38677	-16.6224
0.36402	-16.6231
0.34127	-16.624
0.31852	-16.6252
0.29577	-16.6264
0.27302	-16.6278
0.25027	-16.6293
0.22751	-16.6307
0.20476	-16.6322
0.18201	-16.6336
0.15926	-16.635
0.13651	-16.6362
0.11376	-16.6372
0.09101	-16.6381
0.06825	-16.6389
0.0455	-16.6394
0.02275	-16.6397
0	-16.6398
#
0	-16.6398
0.02275	-16.6396
0.0455	-16.639
0.06825	-16.638
0.09101	-16.6367
0.11376	-16.6353
0.13651	-16.6337
0.15926	-16.6322
0.18201	-16.6307
0.20476	-16.6292
0.22751	-16.6279
0.25027	-16.6267
0.27302	-16.6256
0.29577	-16.6246
0.31852	-16.6238
0.34127	-16.6231
0.36402	-16.6225
0.38677	-16.6221
0.40953	-16.6219
0.43228	-16.6218
0.43228	-16.6218
0.44837	-16.6219
0.46445	-16.6221
0.48054	-16.6225
0.49663	-16.623
0.51272	-16.6236
0.5288	-16.6243
0.54489	-16.6251
0.56098	-16.6259
0.57707	-16.6268
0.59315	-16.6276
0.60924	-16.6285
0.62533	-16.6292
0.64142	-16.63
0.65751	-16.6305
0.67359	-16.631
0.68968	-16.6314
0.70577	-16.6317
0.72186	-16.6318
0.73794	-16.6318
0.73794	-16.6318
0.7607	-16.632
0.78345	-16.6323
0.8062	-16.6329
0.82895	-16.6336
0.8517	-16.6345
0.87445	-16.6355
0.8972	-16.6366
0.91996	-16.6376
0.94271	-16.6386
0.96546	-16.6394
0.98821	-16.6398
1.01096	-16.6398
1.03371	-16.6398
1.05646	-16.6398
1.07922	-16.6397
1.10197	-16.6397
1.12472	-16.6398
1.14747	-16.6398
1.17022	-16.6398
1.17022	-16.6398
1.19809	-16.6398
1.22595	-16.6393
1.25382	-16.6388
1.28168	-16.638
1.30954	-16.6371
1.33741	-16.636
1.36527	-16.6348
1.39314	-16.6334
1.421	-16.632
1.44887	-16.6305
1.47673	-16.6291
1.5046	-16.6276
1.53246	-16.6263
1.56033	-16.625
1.58819	-16.6239
1.61606	-16.623
1.64392	-16.6224
1.67179	-16.6219
1.69965	-16.6218
#
1.69965	-16.6218
1.67179	-16.6219
1.64392	-16.6224
1.61606	-16.623
1.58819	-16.6239
1.56033	-16.625
1.53246	-16.6263
1.5046	-16.6276
1.47673	-16.6291
1.44887	-16.6305
1.421	-16.632
1.39314	-16.6334
1.36527	-16.6348
1.33741	-16.636
1.30954	-16.6371
1.28168	-16.638
1.25382	-16.6388
1.22595	-16.6393
1.19809	-16.6397
1.17022	-16.6398
1.17022	-16.6398
1.14747	-16.6398
1.12472	-16.6396
1.10197	-16.6388
1.07922	-16.6381
1.05646	-16.6372
1.03371	-16.6361
1.01096	-16.6349
0.98821	-16.6336
0.96546	-16.6321
0.94271	-16.6307
0.91996	-16.6292
0.8972	-16.6278
0.87445	-16.6264
0.8517	-16.6251
0.82895	-16.624
0.8062	-16.6231
0.78345	-16.6224
0.7607	-16.622
0.73794	-16.6218
0.73794	-16.6218
0.72186	-16.6219
0.70577	-16.6219
0.68968	-16.6219
0.67359	-16.6218
0.65751	-16.6218
0.64142	-16.6218
0.62533	-16.6218
0.60924	-16.6218
0.59315	-16.6218
0.57707	-16.6218
0.56098	-16.6218
0.54489	-16.6218
0.5288	-16.6218
0.51272	-16.6218
0.49663	-16.6218
0.48054	-16.6218
0.46445	-16.6218
0.44837	-16.6218
0.43228	-16.6218
0.43228	-16.6218
0.40953	-16.6219
0.38677	-16.6221
0.36402	-16.6224
0.34127	-16.6229
0.31852	-16.6234
0.29577	-16.6241
0.27302	-16.6249
0.25027	-16.6258
0.22751	-16.6268
0.20476	-16.6279
0.18201	-16.6291
0.15926	-16.6304
0.13651	-16.6318
0.11376	-16.6333
0.09101	-16.6349
0.06825	-16.6365
0.0455	-16.6381
0.02275	-16.6393
0	-16.6398
#
0	-16.5975
0.02275	-16.5974
0.0455	-16.5973
0.06825	-16.5971
0.09101	-16.5968
0.11376	-16.5965
0.13651	-16.596
0.15926	-16.5955
0.18201	-16.595
0.20476	-16.5944
0.22751	-16.5938
0.25027	-16.5932
0.27302	-16.5926
0.29577	-16.5921
0.31852	-16.5915
0.34127	-16.5911
0.36402	-16.5907
0.38677	-16.5905
0.40953	-16.5903
0.43228	-16.5903
0.43228	-16.5903
0.44837	-16.5902
0.46445	-16.5902
0.48054	-16.5902
0.49663	-16.5901
0.51272	-16.5901
0.5288	-16.59
0.54489	-16.5899
0.56098	-16.5899
0.57707	-16.5898
0.59315	-16.5897
0.60924	-16.5897
0.62533	-16.5896
0.64142	-16.5895
0.65751	-16.5895
0.67359	-16.5895
0.68968	-16.5894
0.70577	-16.5894
0.72186	-16.5894
0.73794	-16.5894
0.73794	-16.5894
0.7607	-16.59
0.78345	-16.5915
0.8062	-16.5935
0.82895	-16.5958
0.8517	-16.5985
0.87445	-16.6013
0.8972	-16.6043
0.91996	-16.6075
0.94271	-16.6109
0.96546	-16.6145
0.98821	-16.6182
1.01096	-16.622
1.03371	-16.626
1.05646	-16.63
1.07922	-16.634
1.10197	-16.6377
1.12472	-16.6394
1.14747	-16.6397
1.17022	-16.6398
1.17022	-16.6398
1.19809	-16.6397
1.22595	-16.6393
1.25382	-16.6355
1.28168	-16.6307
1.30954	-16.626
1.33741	-16.6215
1.36527	-16.6171
1.39314	-16.613
1.421	-16.6092
1.44887	-16.6057
1.47673	-16.6025
1.5046	-16.5997
1.53246	-16.5972
1.56033	-16.5951
1.58819	-16.5933
1.61606	-16.592
1.64392	-16.591
1.67179	-16.5904
1.69965	-16.5903
#
1.69965	-16.5903
1.67179	-16.59
1.64392	-16.5893
1.61606	-16.5886
1.58819	-16.5882
1.56033	-16.5882
1.53246	-16.5884
1.5046	-16.5889
1.47673	-16.5898
1.44887	-16.5912
1.421	-16.5929
1.39314	-16.595
1.36527	-16.5974
1.33741	-16.6001
1.30954	-16.6029
1.28168	-16.6057
1.25382	-16.6084
1.22595	-16.6107
1.19809	-16.6123
1.17022	-16.6129
1.17022	-16.6129
1.14747	-16.6125
1.12472	-16.6115
1.10197	-16.61
1.07922	-16.6081
1.05646	-16.606
1.03371	-16.6037
1.01096	-16.6014
0.98821	-16.5992
0.96546	-16.597
0.94271	-16.5951
0.91996	-16.5935
0.8972	-16.592
0.87445	-16.591
0.8517	-16.5902
0.82895	-16.5897
0.8062	-16.5895
0.78345	-16.5894
0.7607	-16.5894
0.73794	-16.5894
0.73794	-16.5894
0.72186	-16.5894
0.70577	-16.5894
0.68968	-16.5894
0.67359	-16.5895
0.65751	-16.5895
0.64142	-16.5895
0.62533	-16.5896
0.60924	-16.5897
0.59315	-16.5897
0.57707	-16.5898
0.56098	-16.5899
0.54489	-16.5899
0.5288	-16.59
0.51272	-16.5901
0.49663	-16.5901
0.48054	-16.5902
0.46445	-16.5902
0.44837	-16.5902
0.43228	-16.5903
0.43228	-16.5903
0.40953	-16.5902
0.38677	-16.5902
0.36402	-16.5902
0.34127	-16.5902
0.31852	-16.5903
0.29577	-16.5904
0.27302	-16.5905
0.25027	-16.5907
0.22751	-16.5909
0.20476	-16.5912
0.18201	-16.5914
0.15926	-16.5916
0.13651	-16.5918
0.11376	-16.592
0.09101	-16.5922
0.06825	-16.5923
0.0455	-16.5924
0.02275	-16.5925
0	-16.5925
#
0	-16.5884
0.02275	-16.5884
0.0455	-16.5883
0.06825	-16.5882
0.09101	-16.588
0.11376	-16.5878
0.13651	-16.5876
0.15926	-16.5873
0.18201	-16.5871
0.20476	-16.5869
0.22751	-16.5868
0.25027	-16.5868
0.27302	-16.5869
0.29577	-16.5873
0.31852	-16.5877
0.34127	-16.588
0.36402	-16.5883
0.38677	-16.5893
0.40953	-16.59
0.43228	-16.5903
0.43228	-16.5903
0.44837	-16.5902
0.46445	-16.5899
0.48054	-16.5895
0.49663	-16.589
0.51272	-16.5885
0.5288	-16.5885
0.54489	-16.5885
0.56098	-16.5885
0.57707	-16.5885
0.59315	-16.5885
0.60924	-16.5885
0.62533	-16.5885
0.64142	-16.5885
0.65751	-16.5885
0.67359	-16.5885
0.68968	-16.5885
0.70577	-16.5885
0.72186	-16.5885
0.73794	-16.5885
0.73794	-16.5885
0.7607	-16.5882
0.78345	-16.5876
0.8062	-16.5865
0.82895	-16.5852
0.8517	-16.5863
0.87445	-16.5877
0.8972	-16.5893
0.91996	-16.5911
0.94271	-16.5931
0.96546	-16.5952
0.98821	-16.5975
1.01096	-16.5999
1.03371	-16.6024
1.05646	-16.6048
1.07922	-16.6072
1.10197	-16.6094
1.12472	-16.6112
1.14747	-16.6124
1.17022	-16.6129
1.17022	-16.6129
1.19809	-16.6123
1.22595	-16.6107
1.25382	-16.6084
1.28168	-16.6057
1.30954	-16.6029
1.33741	-16.6001
1.36527	-16.5974
1.39314	-16.595
1.421	-16.5929
1.44887	-16.5912
1.47673	-16.5898
1.5046	-16.5889
1.53246	-16.5884
1.56033	-16.5882
1.58819	-16.5882
1.61606	-16.5886
1.64392	-16.5893
1.67179	-16.59
1.69965	-16.5903
#
1.69965	-16.5885
1.67179	-16.5884
1.64392	-16.5882
1.61606	-16.5877
1.58819	-16.5864
1.56033	-16.5847
1.53246	-16.5828
1.5046	-16.5809
1.47673	-16.5789
1.44887	-16.577
1.421	-16.5752
1.39314	-16.5734
1.36527	-16.5718
1.33741	-16.5704
1.30954	-16.5692
1.28168	-16.5681
1.25382	-16.5673
1.22595	-16.5667
1.19809	-16.5664
1.17022	-16.5663
1.17022	-16.5663
1.14747	-16.5664
1.12472	-16.5667
1.10197	-16.5672
1.07922	-16.568
1.05646	-16.5689
1.03371	-16.57
1.01096	-16.5713
0.98821	-16.5728
0.96546	-16.5744
0.94271	-16.5762
0.91996	-16.578
0.8972	-16.5798
0.87445	-16.5817
0.8517	-16.5834
0.82895	-16.5851
0.8062	-16.5844
0.78345	-16.5837
0.7607	-16.5834
0.73794	-16.5833
0.73794	-16.5833
0.72186	-16.5833
0.70577	-16.5834
0.68968	-16.5836
0.67359	-16.5838
0.65751	-16.584
0.64142	-16.5843
0.62533	-16.5847
0.60924	-16.585
0.59315	-16.5854
0.57707	-16.5859
0.56098	-16.5863
0.54489	-16.587
0.5288	-16.5877
0.51272	-16.5884
0.49663	-16.5885
0.48054	-16.5885
0.46445	-16.5885
0.44837	-16.5885
0.43228	-16.5885
0.43228	-16.5885
0.40953	-16.5885
0.38677	-16.5884
0.36402	-16.5882
0.34127	-16.5877
0.31852	-16.5874
0.29577	-16.5871
0.27302	-16.5869
0.25027	-16.5864
0.22751	-16.5859
0.20476	-16.5855
0.18201	-16.585
0.15926	-16.5846
0.13651	-16.5843
0.11376	-16.584
0.09101	-16.5837
0.06825	-16.5835
0.0455	-16.5834
0.02275	-16.5833
0	-16.5833
#
0	-16.5698
0.02275	-16.5697
0.0455	-16.5699
0.06825	-16.5704
0.09101	-16.571
0.11376	-16.5719
0.13651	-16.5729
0.15926	-16.574
0.18201	-16.5754
0.20476	-16.5768
0.22751	-16.5784
0.25027	-16.5801
0.27302	-16.5819
0.29577	-16.5836
0.31852	-16.5853
0.34127	-16.5869
0.36402	-16.588
0.38677	-16.5882
0.40953	-16.5884
0.43228	-16.5885
0.43228	-16.5885
0.44837	-16.5885
0.46445	-16.5883
0.48054	-16.5881
0.49663	-16.5878
0.51272	-16.5875
0.5288	-16.5871
0.54489	-16.5867
0.56098	-16.5863
0.57707	-16.5856
0.59315	-16.5849
0.60924	-16.5842
0.62533	-16.5836
0.64142	-16.5831
0.65751	-16.5826
0.67359	-16.5822
0.68968	-16.5819
0.70577	-16.5817
0.72186	-16.5815
0.73794	-16.5815
0.73794	-16.5815
0.7607	-16.5811
0.78345	-16.5801
0.8062	-16.5788
0.82895	-16.5774
0.8517	-16.576
0.87445	-16.5748
0.8972	-16.5735
0.91996	-16.5724
0.94271	-16.5714
0.96546	-16.5704
0.98821	-16.5695
1.01096	-16.5688
1.03371	-16.5681
1.05646	-16.5676
1.07922	-16.5671
1.10197	-16.5667
1.12472	-16.5665
1.14747	-16.5663
1.17022	-16.5663
1.17022	-16.5663
1.19809	-16.5664
1.22595	-16.5667
1.25382	-16.5673
1.28168	-16.5681
1.30954	-16.5692
1.33741	-16.5704
1.36527	-16.5718
1.39314	-16.5734
1.421	-16.5752
1.44887	-16.577
1.47673	-16.5789
1.5046	-16.5809
1.53246	-16.5828
1.56033	-16.5847
1.58819	-16.5864
1.61606	-16.5877
1.64392	-16.5882
1.67179	-16.5884
1.69965	-16.5885
#
1.69965	-16.5622
1.67179	-16.5622
1.64392	-16.5623
1.61606	-16.5624
1.58819	-16.5625
1.56033	-16.5626
1.53246	-16.5625
1.5046	-16.5624
1.47673	-16.562
1.44887	-16.5616
1.421	-16.5609
1.39314	-16.5602
1.36527	-16.5595
1.33741	-16.5588
1.30954	-16.5581
1.28168	-16.5575
1.25382	-16.557
1.22595	-16.5566
1.19809	-16.5564
1.17022	-16.5563
1.17022	-16.5563
1.14747	-16.5564
1.12472	-16.5566
1.10197	-16.557
1.07922	-16.5576
1.05646	-16.5583
1.03371	-16.5591
1.01096	-16.56
0.98821	-16.5609
0.96546	-16.5618
0.94271	-16.5627
0.91996	-16.5634
0.8972	-16.564
0.87445	-16.5644
0.8517	-16.5644
0.82895	-16.5643
0.8062	-16.5638
0.78345	-16.5632
0.7607	-16.5625
0.73794	-16.5621
0.73794	-16.5621
0.72186	-16.5622
0.70577	-16.5622
0.68968	-16.5622
0.67359	-16.5622
0.65751	-16.5622
0.64142	-16.5622
0.62533	-16.5621
0.60924	-16.5621
0.59315	-16.5622
0.57707	-16.5622
0.56098	-16.5622
0.54489	-16.5622
0.5288	-16.5622
0.51272	-16.5622
0.49663	-16.5622
0.48054	-16.5622
0.46445	-16.5622
0.44837	-16.5622
0.43228	-16.5622
0.43228	-16.5622
0.40953	-16.5622
0.38677	-16.5623
0.36402	-16.5626
0.34127	-16.5629
0.31852	-16.5633
0.29577	-16.5638
0.27302	-16.5643
0.25027	-16.5649
0.22751	-16.5655
0.20476	-16.5661
0.18201	-16.5667
0.15926	-16.5673
0.13651	-16.5679
0.11376	-16.5684
0.09101	-16.5689
0.06825	-16.5693
0.0455	-16.5696
0.02275	-16.5697
0	-16.5696
#
0	-16.5528
0.02275	-16.5528
0.0455	-16.5531
0.06825	-16.5535
0.09101	-16.554
0.11376	-16.5546
0.13651	-16.5553
0.15926	-16.5561
0.18201	-16.5569
0.20476	-16.5578
0.22751	-16.5586
0.25027	-16.5594
0.27302	-16.5601
0.29577	-16.5607
0.31852	-16.5612
0.34127	-16.5616
0.36402	-16.5618
0.38677	-16.562
0.40953	-16.5621
0.43228	-16.5622
0.43228	-16.5622
0.44837	-16.5621
0.46445	-16.5621
0.48054	-16.562
0.49663	-16.5619
0.51272	-16.5618
0.5288	-16.5616
0.54489	-16.5614
0.56098	-16.5613
0.57707	-16.5611
0.59315	-16.5609
0.60924	-16.5607
0.62533	-16.5605
0.64142	-16.5604
0.65751	-16.5602
0.67359	-16.5601
0.68968	-16.56
0.70577	-16.5599
0.72186	-16.5599
0.73794	-16.5599
0.73794	-16.5599
0.7607	-16.5598
0.78345	-16.5597
0.8062	-16.5596
0.82895	-16.5594
0.8517	-16.5591
0.87445	-16.5588
0.8972	-16.5585
0.91996	-16.5583
0.94271	-16.558
0.96546	-16.5577
0.98821	-16.5574
1.01096	-16.5571
1.03371	-16.5569
1.05646	-16.5567
1.07922	-16.5566
1.10197	-16.5564
1.12472	-16.5563
1.14747	-16.5563
1.17022	-16.5563
1.17022	-16.5563
1.19809	-16.5564
1.22595	-16.5566
1.25382	-16.557
1.28168	-16.5575
1.30954	-16.5581
1.33741	-16.5588
1.36527	-16.5595
1.39314	-16.5602
1.421	-16.5609
1.44887	-16.5616
1.47673	-16.562
1.5046	-16.5624
1.53246	-16.5625
1.56033	-16.5626
1.58819	-16.5625
1.61606	-16.5624
1.64392	-16.5623
1.67179	-16.5622
1.69965	-16.5622
#
1.69965	-16.5622
1.67179	-16.562
1.64392	-16.5615
1.61606	-16.5608
1.58819	-16.5597
1.56033	-16.5585
1.53246	-16.5572
1.5046	-16.5557
1.47673	-16.5542
1.44887	-16.5527
1.421	-16.5512
1.39314	-16.5498
1.36527	-16.5485
1.33741	-16.5473
1.30954	-16.5463
1.28168	-16.5454
1.25382	-16.5447
1.22595	-16.5442
1.19809	-16.5439
1.17022	-16.5438
1.17022	-16.5438
1.14747	-16.5439
1.12472	-16.5441
1.10197	-16.5444
1.07922	-16.5449
1.05646	-16.5455
1.03371	-16.5462
1.01096	-16.547
0.98821	-16.5479
0.96546	-16.5489
0.94271	-16.55
0.91996	-16.5511
0.8972	-16.5523
0.87445	-16.5535
0.8517	-16.5548
0.82895	-16.556
0.8062	-16.5572
0.78345	-16.5584
0.7607	-16.5594
0.73794	-16.5599
0.73794	-16.5599
0.72186	-16.5599
0.70577	-16.5599
0.68968	-16.56
0.67359	-16.5601
0.65751	-16.5602
0.64142	-16.5604
0.62533	-16.5605
0.60924	-16.5607
0.59315	-16.5609
0.57707	-16.5611
0.56098	-16.5613
0.54489	-16.5614
0.5288	-16.5616
0.51272	-16.5618
0.49663	-16.5619
0.48054	-16.562
0.46445	-16.5621
0.44837	-16.5621
0.43228	-16.5622
0.43228	-16.5622
0.40953	-16.5621
0.38677	-16.5618
0.36402	-16.5615
0.34127	-16.5609
0.31852	-16.5603
0.29577	-16.5596
0.27302	-16.5588
0.25027	-16.558
0.22751	-16.5571
0.20476	-16.5563
0.18201	-16.5554
0.15926	-16.5546
0.13651	-16.5539
0.11376	-16.5533
0.09101	-16.5527
0.06825	-16.5523
0.0455	-16.552
0.02275	-16.5517
0	-16.5517
#
0	-8.37745
0.02275	-8.37637
0.0455	-8.37317
0.06825	-8.36787
0.09101	-8.36058
0.11376	-8.35141
0.13651	-8.34054
0.15926	-8.32819
0.18201	-8.31464
0.20476	-8.30023
0.22751	-8.28541
0.25027	-8.27068
0.27302	-8.2566
0.29577	-8.24372
0.31852	-8.23255
0.34127	-8.22341
0.36402	-8.21643
0.38677	-8.21159
0.40953	-8.20875
0.43228	-8.20783
0.43228	-8.20783
0.44837	-8.20828
0.46445	-8.20965
0.48054	-8.21188
0.49663	-8.21488
0.51272	-8.21856
0.5288	-8.22278
0.54489	-8.22741
0.56098	-8.23232
0.57707	-8.23734
0.59315	-8.24236
0.60924	-8.24722
0.62533	-8.25182
0.64142	-8.25603
0.65751	-8.25976
0.67359	-8.26293
0.68968	-8.26546
0.70577	-8.26731
0.72186	-8.26843
0.73794	-8.2688
0.73794	-8.2688
0.7607	-8.27125
0.78345	-8.27874
0.8062	-8.29133
0.82895	-8.30834
0.8517	-8.3284
0.87445	-8.3501
0.8972	-8.37232
0.91996	-8.39429
0.94271	-8.41545
0.96546	-8.4354
0.98821	-8.45386
1.01096	-8.47057
1.03371	-8.48536
1.05646	-8.4981
[truncated: 16,144 more rows]

## Sheet: Fig. 3D (DOS)
Fig. 3 Theoretical calculations of DOS of (D) ZnPB-3
-18.3165	0	0	0	0	0	0	0
-18.3039	0	0	0	0	0	0	0
-18.2914	0	0	0	0	0	0	0
-18.2789	0	0	0	0	0	0	0
-18.2663	0	0	0	0	0	0	0
-18.2538	0	0	0	0	0	0	0
-18.2412	0	0	0	0	0	0	0
-18.2287	0	0	0	0	0	0	0
-18.2161	0	0	0	0	0	0	0
-18.2036	0	0	0	0	0	0	0
-18.191	0	0	0	0	0	0	0
-18.1785	0	0	0	0	0	0	0
-18.166	0	0	0	0	0	0	0
-18.1534	0	0	0	0	0	0	0
-18.1409	0	0	0	0	0	0	0
-18.1283	0	0	0	0	0	0	0
-18.1158	0	0	0	0	0	0	0
-18.1032	0	0	0	0	0	0	0
-18.0907	0	0	0	0	0	0	0
-18.0782	0	0	0	0	0	0	0
-18.0656	0	0	0	0	0	0	0
-18.0531	0	0	0	0	0	0	0
-18.0405	0	0	0	0	0	0	0
-18.028	0	0	0	0	0	0	0
-18.0154	0	0	0	0	0	0	0
-18.0029	0	0	0	0	0	0	0
-17.9904	0	0	0	0	0	0	0
-17.9778	0	0	0	0	0	0	0
-17.9653	0	0	0	0	0	0	0
-17.9527	0	0	0	0	0	0	0
-17.9402	0	0	0	0	0	0	0
-17.9276	0	0	0	0	0	0	0
-17.9151	0	0	0	0	0	0	0
-17.9025	0	0	0	0	0	0	0
-17.89	0	0	0	0	0	0	0
-17.8775	0	0	0	0	0	0	0
-17.8649	0	0	0	0	0	0	0
-17.8524	0	0	0	0	0	0	0
-17.8398	0	0	0	0	0	0	0
-17.8273	0	0	0	0	0	0	0
-17.8147	0	0	0	0	0	0	0
-17.8022	0	0	0	0	0	0	0
-17.7897	0	0	0	0	0	0	0
-17.7771	0	0	0	0	0	0	0
-17.7646	0	0	0	0	0	0	0
-17.752	0	0	0	0	0	0	0
-17.7395	0	0	0	0	0	0	0
-17.7269	0	0	0	0	0	0	0
-17.7144	0	0	0	0	0	0	0
-17.7018	0	0	0	0	0	0	0
-17.6893	0	0	0	0	0	0	0
-17.6768	0	0	0	0	0	0	0
-17.6642	0	0	0	0	0	0	0
-17.6517	0	0	0	0	0	0	0
-17.6391	0	0	0	0	0	0	0
-17.6266	0	0	0	0	0	0	0
-17.614	0	0	0	0	0	0	0
-17.6015	0	0	0	0	0	0	0
-17.589	0	0	0	0	0	0	0
-17.5764	0	0	0	0	0	0	0
-17.5639	0	0	0	0	0	0	0
-17.5513	0	0	0	0	0	0	0
-17.5388	0	0	0	0	0	0	0
-17.5262	0	0	0	0	0	0	0
-17.5137	0	0	0	0	0	0	0
-17.5011	0.0001	0	0	0	0	0	0
-17.4886	0.0003	0	0	0	0	0	0
-17.4761	0.0006	0	0	0	0	0	0
-17.4635	0.0013	0	0	0	0.0006	0	0
-17.451	0.0027	0	0.0006	0	0.0012	0	0
-17.4384	0.0056	0	0.0012	0.0006	0.0024	0.0004	0
-17.4259	0.0111	0	0.0018	0.0012	0.0048	0.0006	0
-17.4133	0.0214	0	0.0036	0.0018	0.0114	0.0012	0
-17.4008	0.0401	0	0.0084	0.0036	0.0208	0.0022	0
-17.3883	0.0729	0	0.0138	0.0084	0.0378	0.0036	0
-17.3757	0.1289	0	0.0258	0.0132	0.067	0.0084	0
-17.3632	0.2215	0	0.0438	0.0244	0.1144	0.0142	0
-17.3506	0.3697	0	0.0734	0.0402	0.1918	0.0232	0
-17.3381	0.6	0	0.1188	0.0648	0.3112	0.0372	0
-17.3255	0.9469	0	0.1874	0.1022	0.491	0.0596	0
-17.313	1.4539	0	0.2878	0.157	0.7538	0.091	0
-17.3005	2.1726	0.0003	0.4304	0.2344	1.1262	0.136	0.0001
-17.2879	3.1608	0.0003	0.6266	0.3412	1.638	0.1982	0.0001
-17.2754	4.4789	0.0005	0.888	0.4838	2.321	0.2814	0.0002
-17.2628	6.1835	0.001	1.2266	0.668	3.2036	0.389	0.0005
-17.2503	8.3204	0.0013	1.651	0.8992	4.3096	0.5242	0.0006
-17.2377	10.9149	0.0019	2.1664	1.1804	5.6519	0.6892	0.0008
-17.2252	13.9626	0.0026	2.7724	1.51	7.2284	0.8832	0.0011
-17.2126	17.4205	0.0035	3.46	1.8844	9.0162	1.1036	0.0012
-17.2001	21.2005	0.0047	4.2122	2.2948	10.969	1.3456	0.0016
-17.1876	25.1672	0.0058	5.0024	2.7248	13.0183	1.6004	0.0019
-17.175	29.1413	0.0071	5.7938	3.1564	15.0708	1.8566	0.0022
-17.1625	32.9091	0.0088	6.5452	3.5662	17.0158	2.1002	0.0024
-17.1499	36.2394	0.0101	7.2092	3.9282	18.7335	2.3164	0.0028
-17.1374	38.9048	0.0113	7.7411	4.2192	20.108	2.4904	0.0029
-17.1248	40.7072	0.0124	8.1016	4.4166	21.0356	2.6096	0.0033
-17.1123	41.5022	0.0131	8.2616	4.505	21.4435	2.6648	0.0031
-17.0998	41.2201	0.0134	8.2073	4.476	21.2946	2.6502	0.0032
-17.0872	39.8788	0.0135	7.9426	4.3328	20.5985	2.5676	0.0031
-17.0747	37.5874	0.0131	7.4886	4.0856	19.4117	2.4244	0.0029
-17.0621	34.5384	0.0126	6.885	3.7562	17.8326	2.2328	0.0027
-17.0496	30.992	0.0117	6.1842	3.3728	15.9955	2.0112	0.0025
-17.037	27.255	0.0105	5.4498	2.9704	14.0574	1.7796	0.0021
-17.0245	23.657	0.0094	4.7477	2.583	12.187	1.562	0.0018
-17.0119	20.5315	0.0087	4.1473	2.2498	10.5542	1.382	0.0015
-16.9994	18.2008	0.008	3.7166	2.0056	9.3238	1.2638	0.0014
-16.9869	16.9682	0.0083	3.5188	1.886	8.6489	1.2314	0.0012
-16.9743	17.1149	0.0095	3.6168	1.923	8.6712	1.3078	0.0011
-16.9618	18.8976	0.0116	4.0644	2.147	9.5199	1.516	0.0011
-16.9492	22.5444	0.0156	4.914	2.586	11.309	1.8764	0.0013
-16.9367	28.2441	0.0219	6.2076	3.2624	14.1329	2.4058	0.0016
-16.9241	36.1273	0.0311	7.9746	4.1938	18.0573	3.1191	0.0021
-16.9116	46.2403	0.044	10.2282	5.3866	23.1052	4.02	0.0029
-16.8991	58.5152	0.0622	12.9519	6.8353	29.2433	5.1079	0.0038
-16.8865	72.7417	0.0865	16.1018	8.5164	36.3668	6.3618	0.0048
-16.874	88.5484	0.1183	19.5958	10.3879	44.2903	7.7558	0.0062
-16.8614	105.399	0.1588	23.3167	12.3885	52.745	9.2401	0.0077
-16.8489	122.611	0.209	27.1147	14.4374	61.3884	10.7574	0.0092
-16.8363	139.388	0.2693	30.8143	16.4413	69.8222	12.2373	0.0111
-16.8238	154.883	0.3386	34.2313	18.2994	77.6201	13.6095	0.0129
-16.8113	168.262	0.4161	37.1818	19.9126	84.3618	14.7964	0.0147
-16.7987	178.777	0.4983	39.5006	21.191	89.6706	15.736	0.0163
-16.7862	185.83	0.5819	41.0578	22.061	93.2441	16.3716	0.0175
-16.7736	189.025	0.6617	41.7662	22.4742	94.881	16.6691	0.0186
-16.7611	188.198	0.7324	41.5886	22.4085	94.4984	16.6116	0.0192
-16.7485	183.427	0.7884	40.542	21.8712	92.1314	16.2074	0.0196
-16.736	175.019	0.8257	38.693	20.897	87.9349	15.4798	0.0193
-16.7234	163.476	0.8408	36.1513	19.5436	82.1581	14.4746	0.0186
-16.7109	149.45	0.8319	33.0602	17.8886	75.1297	13.2442	0.0177
-16.6984	133.69	0.7999	29.5838	16.0208	67.2242	11.8595	0.0163
-16.6858	116.98	0.7469	25.8945	14.0337	58.8361	10.3845	0.0147
-16.6733	100.078	0.6778	22.1606	12.0188	50.347	8.8931	0.013
-16.6607	83.6692	0.5974	18.5334	10.0578	42.1019	7.4406	0.0112
-16.6482	68.3222	0.5112	15.1388	8.2203	34.3868	6.0795	0.0093
-16.6356	54.4606	0.4246	12.0706	6.558	27.4161	4.8478	0.0075
-16.6231	42.3526	0.3425	9.3896	5.1041	21.3255	3.7714	0.0061
-16.6106	32.1154	0.2683	7.1213	3.873	16.1744	2.8613	0.0047
-16.598	23.7327	0.2039	5.2636	2.864	11.955	2.1151	0.0037
-16.5855	17.0828	0.1504	3.7893	2.063	8.6071	1.5228	0.0026
-16.5729	11.9714	0.1078	2.6561	1.4466	6.0329	1.0674	0.0018
-16.5604	8.1641	0.0751	1.8112	0.9869	4.1151	0.7279	0.0013
-16.5478	5.416	0.0506	1.2016	0.6552	2.7301	0.4832	0.0008
-16.5353	3.4938	0.0332	0.7754	0.4228	1.7616	0.3118	0.0006
-16.5227	2.191	0.0211	0.486	0.2652	1.1048	0.1954	0.0004
-16.5102	1.3352	0.013	0.2962	0.1616	0.6734	0.1194	0.0002
-16.4977	0.7906	0.0076	0.1756	0.0958	0.3989	0.0708	0
-16.4851	0.4547	0.0044	0.1008	0.0556	0.2298	0.0408	0
-16.4726	0.2539	0.0025	0.0564	0.0308	0.1286	0.0224	0
-16.46	0.1377	0.0014	0.0306	0.0168	0.0698	0.012	0
-16.4475	0.0725	0.0007	0.0164	0.0084	0.0364	0.0064	0
-16.4349	0.0371	0.0003	0.0084	0.0048	0.0188	0.0036	0
-16.4224	0.0184	0	0.0044	0.0014	0.0096	0.0012	0
-16.4099	0.0088	0	0.0012	0.0012	0.0048	0.0006	0
-16.3973	0.0041	0	0.0012	0	0.0012	0	0
-16.3848	0.0019	0	0	0	0.0012	0	0
-16.3722	0.0008	0	0	0	0	0	0
-16.3597	0.0004	0	0	0	0	0	0
-16.3471	0.0001	0	0	0	0	0	0
-16.3346	0.0001	0	0	0	0	0	0
-16.322	0	0	0	0	0	0	0
-16.3095	0	0	0	0	0	0	0
-16.297	0	0	0	0	0	0	0
-16.2844	0	0	0	0	0	0	0
-16.2719	0	0	0	0	0	0	0
-16.2593	0	0	0	0	0	0	0
-16.2468	0	0	0	0	0	0	0
-16.2342	0	0	0	0	0	0	0
-16.2217	0	0	0	0	0	0	0
-16.2092	0	0	0	0	0	0	0
-16.1966	0	0	0	0	0	0	0
-16.1841	0	0	0	0	0	0	0
-16.1715	0	0	0	0	0	0	0
-16.159	0	0	0	0	0	0	0
-16.1464	0	0	0	0	0	0	0
-16.1339	0	0	0	0	0	0	0
-16.1214	0	0	0	0	0	0	0
-16.1088	0	0	0	0	0	0	0
-16.0963	0	0	0	0	0	0	0
-16.0837	0	0	0	0	0	0	0
-16.0712	0	0	0	0	0	0	0
-16.0586	0	0	0	0	0	0	0
-16.0461	0	0	0	0	0	0	0
-16.0335	0	0	0	0	0	0	0
-16.021	0	0	0	0	0	0	0
-16.0085	0	0	0	0	0	0	0
-15.9959	0	0	0	0	0	0	0
-15.9834	0	0	0	0	0	0	0
-15.9708	0	0	0	0	0	0	0
-15.9583	0	0	0	0	0	0	0
-15.9457	0	0	0	0	0	0	0
-15.9332	0	0	0	0	0	0	0
-15.9207	0	0	0	0	0	0	0
-15.9081	0	0	0	0	0	0	0
-15.8956	0	0	0	0	0	0	0
-15.883	0	0	0	0	0	0	0
-15.8705	0	0	0	0	0	0	0
-15.8579	0	0	0	0	0	0	0
-15.8454	0	0	0	0	0	0	0
-15.8328	0	0	0	0	0	0	0
-15.8203	0	0	0	0	0	0	0
-15.8078	0	0	0	0	0	0	0
-15.7952	0	0	0	0	0	0	0
-15.7827	0	0	0	0	0	0	0
-15.7701	0	0	0	0	0	0	0
-15.7576	0	0	0	0	0	0	0
-15.745	0	0	0	0	0	0	0
-15.7325	0	0	0	0	0	0	0
-15.72	0	0	0	0	0	0	0
-15.7074	0	0	0	0	0	0	0
-15.6949	0	0	0	0	0	0	0
-15.6823	0	0	0	0	0	0	0
-15.6698	0	0	0	0	0	0	0
-15.6572	0	0	0	0	0	0	0
-15.6447	0	0	0	0	0	0	0
-15.6322	0	0	0	0	0	0	0
-15.6196	0	0	0	0	0	0	0
-15.6071	0	0	0	0	0	0	0
-15.5945	0	0	0	0	0	0	0
-15.582	0	0	0	0	0	0	0
-15.5694	0	0	0	0	0	0	0
-15.5569	0	0	0	0	0	0	0
-15.5443	0	0	0	0	0	0	0
-15.5318	0	0	0	0	0	0	0
-15.5193	0	0	0	0	0	0	0
-15.5067	0	0	0	0	0	0	0
-15.4942	0	0	0	0	0	0	0
-15.4816	0	0	0	0	0	0	0
-15.4691	0	0	0	0	0	0	0
-15.4565	0	0	0	0	0	0	0
-15.444	0	0	0	0	0	0	0
-15.4315	0	0	0	0	0	0	0
-15.4189	0	0	0	0	0	0	0
-15.4064	0	0	0	0	0	0	0
-15.3938	0	0	0	0	0	0	0
-15.3813	0	0	0	0	0	0	0
-15.3687	0	0	0	0	0	0	0
-15.3562	0	0	0	0	0	0	0
-15.3436	0	0	0	0	0	0	0
-15.3311	0	0	0	0	0	0	0
-15.3186	0	0	0	0	0	0	0
-15.306	0	0	0	0	0	0	0
-15.2935	0	0	0	0	0	0	0
-15.2809	0	0	0	0	0	0	0
-15.2684	0	0	0	0	0	0	0
-15.2558	0	0	0	0	0	0	0
-15.2433	0	0	0	0	0	0	0
-15.2308	0	0	0	0	0	0	0
-15.2182	0	0	0	0	0	0	0
-15.2057	0	0	0	0	0	0	0
-15.1931	0	0	0	0	0	0	0
-15.1806	0	0	0	0	0	0	0
-15.168	0	0	0	0	0	0	0
-15.1555	0	0	0	0	0	0	0
-15.1429	0	0	0	0	0	0	0
-15.1304	0	0	0	0	0	0	0
-15.1179	0	0	0	0	0	0	0
-15.1053	0	0	0	0	0	0	0
-15.0928	0	0	0	0	0	0	0
-15.0802	0	0	0	0	0	0	0
-15.0677	0	0	0	0	0	0	0
-15.0551	0	0	0	0	0	0	0
-15.0426	0	0	0	0	0	0	0
-15.0301	0	0	0	0	0	0	0
-15.0175	0	0	0	0	0	0	0
-15.005	0	0	0	0	0	0	0
-14.9924	0	0	0	0	0	0	0
-14.9799	0	0	0	0	0	0	0
-14.9673	0	0	0	0	0	0	0
-14.9548	0	0	0	0	0	0	0
-14.9423	0	0	0	0	0	0	0
-14.9297	0	0	0	0	0	0	0
-14.9172	0	0	0	0	0	0	0
-14.9046	0	0	0	0	0	0	0
-14.8921	0	0	0	0	0	0	0
-14.8795	0	0	0	0	0	0	0
-14.867	0	0	0	0	0	0	0
-14.8544	0	0	0	0	0	0	0
-14.8419	0	0	0	0	0	0	0
-14.8294	0	0	0	0	0	0	0
-14.8168	0	0	0	0	0	0	0
-14.8043	0	0	0	0	0	0	0
-14.7917	0	0	0	0	0	0	0
-14.7792	0	0	0	0	0	0	0
-14.7666	0	0	0	0	0	0	0
-14.7541	0	0	0	0	0	0	0
-14.7416	0	0	0	0	0	0	0
-14.729	0	0	0	0	0	0	0
-14.7165	0	0	0	0	0	0	0
-14.7039	0	0	0	0	0	0	0
-14.6914	0	0	0	0	0	0	0
-14.6788	0	0	0	0	0	0	0
-14.6663	0	0	0	0	0	0	0
-14.6537	0	0	0	0	0	0	0
-14.6412	0	0	0	0	0	0	0
-14.6287	0	0	0	0	0	0	0
-14.6161	0	0	0	0	0	0	0
-14.6036	0	0	0	0	0	0	0
-14.591	0	0	0	0	0	0	0
-14.5785	0	0	0	0	0	0	0
-14.5659	0	0	0	0	0	0	0
-14.5534	0	0	0	0	0	0	0
-14.5409	0	0	0	0	0	0	0
-14.5283	0	0	0	0	0	0	0
-14.5158	0	0	0	0	0	0	0
-14.5032	0	0	0	0	0	0	0
-14.4907	0	0	0	0	0	0	0
-14.4781	0	0	0	0	0	0	0
-14.4656	0	0	0	0	0	0	0
-14.453	0	0	0	0	0	0	0
-14.4405	0	0	0	0	0	0	0
-14.428	0	0	0	0	0	0	0
-14.4154	0	0	0	0	0	0	0
-14.4029	0	0	0	0	0	0	0
-14.3903	0	0	0	0	0	0	0
-14.3778	0	0	0	0	0	0	0
-14.3652	0	0	0	0	0	0	0
-14.3527	0	0	0	0	0	0	0
-14.3402	0	0	0	0	0	0	0
-14.3276	0	0	0	0	0	0	0
-14.3151	0	0	0	0	0	0	0
-14.3025	0	0	0	0	0	0	0
-14.29	0	0	0	0	0	0	0
-14.2774	0	0	0	0	0	0	0
-14.2649	0	0	0	0	0	0	0
-14.2524	0	0	0	0	0	0	0
-14.2398	0	0	0	0	0	0	0
-14.2273	0	0	0	0	0	0	0
-14.2147	0	0	0	0	0	0	0
-14.2022	0	0	0	0	0	0	0
-14.1896	0	0	0	0	0	0	0
-14.1771	0	0	0	0	0	0	0
-14.1645	0	0	0	0	0	0	0
-14.152	0	0	0	0	0	0	0
-14.1395	0	0	0	0	0	0	0
-14.1269	0	0	0	0	0	0	0
-14.1144	0	0	0	0	0	0	0
-14.1018	0	0	0	0	0	0	0
-14.0893	0	0	0	0	0	0	0
-14.0767	0	0	0	0	0	0	0
-14.0642	0	0	0	0	0	0	0
-14.0517	0	0	0	0	0	0	0
-14.0391	0	0	0	0	0	0	0
-14.0266	0	0	0	0	0	0	0
-14.014	0	0	0	0	0	0	0
-14.0015	0	0	0	0	0	0	0
-13.9889	0	0	0	0	0	0	0
-13.9764	0	0	0	0	0	0	0
-13.9638	0	0	0	0	0	0	0
-13.9513	0	0	0	0	0	0	0
-13.9388	0	0	0	0	0	0	0
-13.9262	0	0	0	0	0	0	0
-13.9137	0	0	0	0	0	0	0
-13.9011	0	0	0	0	0	0	0
-13.8886	0	0	0	0	0	0	0
-13.876	0	0	0	0	0	0	0
-13.8635	0	0	0	0	0	0	0
-13.851	0	0	0	0	0	0	0
[truncated: 1,643 more rows]
