# Supplementary material for: Zinc-doped Prussian blue enhances photothermal clearance of Staphylococcus aureus and promotes tissue repair in infected wounds
Source: Nat Commun. 2019 Oct 3;10:4490. doi: 10.1038/s41467-019-12429-6 (PMC6776522; doi:10.1038/s41467-019-12429-6)
Supplement: Supplementary file 5 — Source Data [file 41467_2019_12429_MOESM5_ESM.zip › Source Data/Source Data Fig. 4.xlsx]

## Sheet: Fig. 4
Fig. 4 Ions release behavior. Cumulative Fe2+, Fe3+ and Zn2+ release curves of PB, ZnPB-1 and ZnPB-3 (200 ppm) at 37 °C in PBS for short-term release (1 day) and long-term release (1 week).
PB
Hour (h)	Concentration (ppm)
0	0	0
2	0.1185	0.1486
12	0.6852	0.7848
24	0.9827	1.0452
72	1.7594	1.8096
120	1.874	1.9542
168	1.9273	2.0175
ZnPB-1	Fe2+, Fe3+			Zn2+
Hour (h)	Concentration (ppm)			Concentration (ppm)
0	0	0		0	0
2	0.0994	0.1168		0.0175	0.0475
12	0.5886	0.6358		0.1203	0.1798
24	0.8585	0.9673		0.3256	0.3742
72	1.5164	1.5905		0.6145	0.7052
120	1.7575	1.8019		0.7139	0.8182
168	1.8381	1.8998		0.8974	0.9678
ZnPB-3	Fe2+, Fe3+			Zn2+
Hour (h)	Concentration (ppm)			Concentration (ppm)
0	0	0		0	0
2	0.1094	0.12		0.097	0.1041
12	0.445	0.485		0.3475	0.3785
24	0.845	0.781		0.5385	0.5934
72	1.1473	1.2031		0.8581	0.8842
120	1.5983	1.6332		0.9665	0.9973
168	1.6423	1.7034		1.1015	1.1312
