# Supplementary material for: Zinc-doped Prussian blue enhances photothermal clearance of Staphylococcus aureus and promotes tissue repair in infected wounds
Source: Nat Commun. 2019 Oct 3;10:4490. doi: 10.1038/s41467-019-12429-6 (PMC6776522; doi:10.1038/s41467-019-12429-6)
Supplement: Supplementary file 5 — Source Data [file 41467_2019_12429_MOESM5_ESM.zip › Source Data/Source Data Fig. 5.xlsx]

## Sheet: Fig. 5B
Fig. 5 (B) Kinetics of viability of MRSA treated with ZnPB-3 (200 ppm) by 808 nm NIR light irradiation in 20 min (L: 15 min).
min	MRSA counts (5*106 CFU mL-1)
0	0.91766	1.01702	1.06532
10	0.54922	0.4885	0.43744
15	0.32429	0.26219	0.19595
20	0.11868	0.07728	0.16973

## Sheet: Fig. 5C
Fig. 5 Viability of MRSA treated with ZnPB-3 (200 ppm) through different treatment, including (C) D2, L+D2, D1+L+D1 and D2+L.
		MRSA counts (107 CFU mL-1)
D2	Control	0.93939	0.97778	1.08283
	ZnPB-3	0.79343	0.75253	0.74293
L+D2	Control	1.15657	1.01515	0.86465
	ZnPB-3	0.07172	0.06212	0.04343
D1+L+D1	Control	1.13333	0.96667	0.88889
	ZnPB-3	0.14545	0.12323	0.11869
D2+L	Control	1.22929	0.82576	0.9404
	ZnPB-3	0.19242	0.18131	0.15253

## Sheet: Fig. 5D
Fig. 5 Viability of MRSA treated with ZnPB-3 (200 ppm) through different treatment, including (D) D24 and L+D24.
		MRSA counts (1010 CFU mL-1)
D24	Control	0.92442	1.00327	1.07267
	ZnPB-3	0.63699	0.57086	0.54142
L+D24	Control	1.00472	0.83212	1.20603
	ZnPB-3	0.02035	0.01235	0.00945

## Sheet: Fig. 5E
Fig. 5 Viability of MRSA treated with of ZnPB-3 (200 ppm) for (E) E. coli through different treatment (L+D2 and L+D24).
		E. coli counts (107 CFU mL-1)
L+D2	Control	1.04649	1.00162	0.95135
	PB	0.23784	0.25135	0.2627
	ZnPB-3	0.03459	0.04919	0.07135
		E. coli counts (1010 CFU mL-1)
L+D24	Control	1.07416	1.00727	0.91905
	PB	0.24624	0.20456	0.26854
	ZnPB-3	0.00873	0.00921	0.00388

## Sheet: Fig. 5F
Fig. 5 Viability of MRSA treated with of ZnPB-3 (200 ppm) for (F) S. aureus through different treatment (L+D2 and L+D24).
		S. aureus counts (107 CFU mL-1)
L+D2	Control	1.03287	0.99689	0.97068
	PB	0.29542	0.27366	0.25455
	ZnPB-3	0.08441	0.06308	0.05464
		S. aureus counts (1010 CFU mL-1)
L+D24	Control	1.03619	1	0.96353
	PB	0.26255	0.32342	0.30042
	ZnPB-3	0.02272	0.01571	0.00898

## Sheet: Fig. 5G
Fig. 5 Viability of MRSA treated with of ZnPB-3 (200 ppm) for (G) MRSA biofilm through different treatment (L+D2 and L+D24).
		Relative MRSA counts
L+D2	Control	1.02588	1.00028	0.97384
	PB	0.43919	0.40941	0.37796
	ZnPB-3	0.11829	0.14556	0.1887
		Relative MRSA counts
L+D24	Control	1.04799	0.99713	0.95463
	PB	0.29513	0.42025	0.37512
	ZnPB-3	0.06877	0.09097	0.12416
