# Supplementary material for: Zinc-doped Prussian blue enhances photothermal clearance of Staphylococcus aureus and promotes tissue repair in infected wounds
Source: Nat Commun. 2019 Oct 3;10:4490. doi: 10.1038/s41467-019-12429-6 (PMC6776522; doi:10.1038/s41467-019-12429-6)
Supplement: Supplementary file 5 — Source Data [file 41467_2019_12429_MOESM5_ESM.zip › Source Data/Source Data Fig. 6.xlsx]

## Sheet: Fig. 6E
Fig. 6 (E) TEM images of ultrathin section and corresponding EDS of MRSA treated with ZnPB-3
Control				ZnPB-3 (L+D2)				ZnPB-3 (L+D24)
Energy (keV)				Energy (keV)				Energy (keV)
-1000	0			-1000	0			-1000	0
-990	0			-990	0			-990	0
-980	0			-980	0			-980	0
-970	0			-970	0			-970	0
-960	0			-960	0			-960	0
-950	0			-950	0			-950	0
-940	0			-940	0			-940	0
-930	0			-930	0			-930	0
-920	0			-920	0			-920	0
-910	0			-910	0			-910	0
-900	0			-900	0			-900	0
-890	0			-890	0			-890	0
-880	0			-880	0			-880	0
-870	0			-870	0			-870	0
-860	0			-860	0			-860	0
-850	0			-850	0			-850	0
-840	0			-840	0			-840	0
-830	0			-830	0			-830	0
-820	0			-820	0			-820	0
-810	0			-810	0			-810	0
-800	0			-800	0			-800	0
-790	0			-790	0			-790	0
-780	0			-780	0			-780	0
-770	0			-770	0			-770	0
-760	0			-760	0			-760	0
-750	0			-750	0			-750	0
-740	0			-740	0			-740	0
-730	0			-730	0			-730	0
-720	0			-720	0			-720	0
-710	0			-710	0			-710	0
-700	0			-700	0			-700	0
-690	0			-690	0			-690	0
-680	0			-680	0			-680	0
-670	0			-670	0			-670	0
-660	0			-660	0			-660	0
-650	0			-650	0			-650	0
-640	0			-640	0			-640	0
-630	0			-630	0			-630	0
-620	0			-620	0			-620	0
-610	0			-610	0			-610	0
-600	0			-600	0			-600	0
-590	0			-590	0			-590	0
-580	0			-580	0			-580	0
-570	0			-570	0			-570	0
-560	0			-560	0			-560	0
-550	0			-550	0			-550	0
-540	0			-540	0			-540	0
-530	0			-530	0			-530	0
-520	0			-520	0			-520	0
-510	0			-510	0			-510	0
-500	0			-500	0			-500	0
-490	0			-490	0			-490	0
-480	0			-480	0			-480	0
-470	0			-470	0			-470	0
-460	0			-460	0			-460	0
-450	0			-450	0			-450	0
-440	0			-440	0			-440	0
-430	0			-430	0			-430	0
-420	0			-420	0			-420	0
-410	0			-410	0			-410	0
-400	0			-400	0			-400	0
-390	0			-390	0			-390	0
-380	0			-380	0			-380	0
-370	0			-370	0			-370	0
-360	0			-360	0			-360	0
-350	0			-350	0			-350	0
-340	0			-340	0			-340	0
-330	0			-330	0			-330	0
-320	0			-320	0			-320	0
-310	0			-310	0			-310	0
-300	0			-300	0			-300	0
-290	0			-290	0			-290	0
-280	1			-280	0			-280	0
-270	0			-270	0			-270	0
-260	0			-260	0			-260	0
-250	0			-250	0			-250	0
-240	0			-240	0			-240	0
-230	0			-230	0			-230	0
-220	0			-220	0			-220	0
-210	0			-210	0			-210	0
-200	0			-200	0			-200	0
-190	0			-190	0			-190	0
-180	0			-180	1			-180	0
-170	0			-170	0			-170	0
-160	0			-160	0			-160	0
-150	0			-150	0			-150	0
-140	0			-140	0			-140	0
-130	0			-130	0			-130	0
-120	0			-120	0			-120	0
-110	1			-110	0			-110	0
-100	0			-100	0			-100	0
-90	0			-90	0			-90	0
-80	2			-80	1			-80	0
-70	6			-70	0			-70	0
-60	4			-60	8			-60	4
-50	19			-50	18			-50	16
-40	56			-40	51			-40	55
-30	88			-30	85			-30	96
-20	134			-20	161			-20	149
-10	160			-10	203			-10	205
0	197			0	234			0	213
10	156			10	187			10	159
20	110			20	119			20	104
30	37			30	52			30	45
40	23			40	27			40	27
50	13			50	8			50	16
60	5			60	8			60	11
70	8			70	7			70	5
80	14			80	2			80	6
90	6			90	11			90	12
100	12			100	7			100	9
110	14			110	6			110	8
120	19			120	17			120	10
130	32			130	8			130	18
140	50			140	29			140	20
150	54			150	35			150	34
160	73			160	55			160	58
170	117			170	79			170	68
180	164			180	99			180	82
190	233			190	154			190	160
200	397			200	246			200	267
210	733			210	469			210	512
220	1507			220	901			220	985
230	2697			230	1915			230	1987
240	4673			240	3355			240	3445
250	6951			250	5171			250	5167
260	8543			260	6379			260	6421
270	8730			270	6659			270	6627
280	7280			280	5574			280	5781
290	5204			290	3890			290	3933
300	3246			300	2399			300	2434
310	1960			310	1228			310	1487
320	1272			320	780			320	999
330	1147			330	614			330	912
340	1272			340	616			340	1089
350	1607			350	786			350	1337
360	2041			360	827			360	1809
370	2354			370	1047			370	2149
380	2468			380	1079			380	2283
390	2271			390	1023			390	2123
400	1854			400	866			400	1751
410	1448			410	700			410	1281
420	1057			420	538			420	804
430	906			430	451			430	639
440	843			440	457			440	622
450	1030			450	470			450	600
460	1313			460	616			460	705
470	1856			470	864			470	1057
480	2809			480	1277			480	1591
490	3909			490	1849			490	2241
500	5221			500	2335			500	2901
510	5911			510	2821			510	3374
520	5829			520	2677			520	3430
530	4958			530	2330			530	2870
540	3644			540	1745			540	2130
550	2441			550	1080			550	1369
560	1437			560	710			560	915
570	1019			570	505			570	625
580	768			580	422			580	527
590	635			590	394			590	526
600	614			600	367			600	520
610	559			610	349			610	485
620	593			620	320			620	509
630	539			630	304			630	454
640	527			640	324			640	397
650	526			650	295			650	436
660	521			660	333			660	486
670	517			670	312			670	618
680	513			680	378			680	695
690	503			690	405			690	802
700	503			700	391			700	850
710	509			710	415			710	867
720	520			720	378			720	742
730	515			730	359			730	641
740	544			740	308			740	553
750	481			750	289			750	481
760	521			760	276			760	457
770	520			770	270			770	415
780	512			780	266			780	499
790	558			790	294			790	552
800	525			800	282			800	501
810	503			810	292			810	547
820	541			820	270			820	527
830	547			830	254			830	460
840	507			840	274			840	455
850	497			850	266			850	492
860	529			860	314			860	542
870	568			870	328			870	713
880	730			880	387			880	1049
890	880			890	462			890	1561
900	1049			900	554			900	2034
910	1140			910	653			910	2505
920	1255			920	695			920	2883
930	1231			930	699			930	3159
940	1149			940	612			940	2757
950	1004			950	519			950	2301
960	793			960	479			960	1800
970	635			970	380			970	1411
980	513			980	325			980	1113
990	463			990	309			990	938
1000	460			1000	267			1000	913
1010	460			1010	295			1010	867
1020	414			1020	323			1020	849
1030	423			1030	272			1030	770
1040	412			1040	269			1040	641
1050	439			1050	239			1050	541
1060	389			1060	231			1060	426
1070	431			1070	214			1070	387
1080	352			1080	208			1080	285
1090	367			1090	197			1090	270
1100	355			1100	204			1100	244
1110	346			1110	189			1110	252
1120	382			1120	171			1120	245
1130	342			1130	173			1130	218
1140	371			1140	154			1140	225
1150	376			1150	171			1150	206
1160	325			1160	190			1160	205
1170	363			1170	176			1170	238
1180	388			1180	166			1180	201
1190	368			1190	156			1190	240
1200	329			1200	208			1200	199
1210	388			1210	162			1210	235
1220	332			1220	161			1220	213
1230	320			1230	169			1230	212
1240	348			1240	167			1240	222
1250	357			1250	166			1250	223
1260	342			1260	159			1260	207
1270	364			1270	167			1270	219
1280	356			1280	165			1280	163
1290	316			1290	148			1290	196
1300	345			1300	158			1300	199
1310	322			1310	160			1310	184
1320	318			1320	144			1320	205
1330	317			1330	165			1330	189
1340	293			1340	168			1340	181
1350	313			1350	157			1350	209
1360	346			1360	164			1360	174
1370	313			1370	167			1370	170
1380	349			1380	143			1380	161
1390	314			1390	176			1390	187
1400	338			1400	193			1400	189
1410	341			1410	175			1410	207
1420	363			1420	202			1420	198
1430	366			1430	182			1430	205
1440	383			1440	210			1440	240
1450	466			1450	188			1450	246
1460	395			1460	214			1460	244
1470	423			1470	224			1470	284
1480	404			1480	204			1480	289
1490	424			1490	233			1490	269
1500	402			1500	194			1500	237
1510	395			1510	178			1510	244
1520	368			1520	187			1520	193
1530	332			1530	177			1530	203
1540	341			1540	140			1540	191
1550	300			1550	143			1550	175
1560	321			1560	126			1560	190
1570	347			1570	123			1570	184
1580	297			1580	154			1580	179
1590	285			1590	140			1590	161
1600	268			1600	137			1600	156
1610	272			1610	118			1610	152
1620	272			1620	143			1620	148
1630	265			1630	141			1630	141
1640	291			1640	145			1640	157
1650	284			1650	148			1650	141
1660	274			1660	134			1660	177
1670	295			1670	146			1670	165
1680	299			1680	179			1680	191
1690	298			1690	230			1690	225
1700	369			1700	262			1700	225
1710	394			1710	288			1710	249
1720	417			1720	350			1720	290
1730	471			1730	391			1730	292
1740	478			1740	382			1740	306
1750	495			1750	380			1750	319
1760	459			1760	364			1760	311
1770	461			1770	333			1770	296
1780	508			1780	328			1780	273
1790	537			1790	290			1790	305
1800	568			1800	281			1800	305
1810	580			1810	289			1810	349
1820	613			1820	371			1820	368
1830	667			1830	335			1830	383
1840	656			1840	353			1840	397
1850	703			1850	374			1850	415
1860	801			1860	359			1860	547
1870	826			1870	379			1870	616
1880	973			1880	438			1880	621
1890	1075			1890	465			1890	786
1900	1049			1900	463			1900	801
1910	1020			1910	458			1910	832
1920	1080			1920	442			1920	810
1930	1046			1930	457			1930	834
1940	1030			1940	420			1940	742
1950	976			1950	440			1950	668
1960	903			1960	421			1960	685
1970	921			1970	348			1970	656
1980	893			1980	358			1980	648
1990	925			1990	344			1990	561
2000	846			2000	329			2000	546
2010	762			2010	254			2010	481
2020	718			2020	256			2020	383
2030	602			2030	226			2030	343
2040	493			2040	167			2040	304
2050	434			2050	186			2050	235
2060	404			2060	160			2060	176
2070	310			2070	136			2070	215
2080	259			2080	141			2080	175
2090	281			2090	124			2090	152
2100	239			2100	123			2100	137
2110	252			2110	120			2110	154
2120	283			2120	145			2120	160
2130	296			2130	151			2130	156
2140	314			2140	145			2140	178
2150	348			2150	133			2150	182
2160	308			2160	137			2160	157
2170	332			2170	167			2170	199
2180	323			2180	156			2180	173
2190	317			2190	156			2190	172
2200	296			2200	141			2200	194
2210	298			2210	146			2210	194
2220	311			2220	132			2220	179
2230	284			2230	171			2230	180
2240	338			2240	184			2240	232
2250	467			2250	220			2250	261
2260	599			2260	281			2260	306
2270	815			2270	440			2270	431
2280	1140			2280	594			2280	560
2290	1597			2290	799			2290	783
2300	2147			2300	1060			2300	1009
2310	2682			2310	1331			2310	1335
2320	3348			2320	1639			2320	1736
2330	3865			2330	1861			2330	1854
2340	4195			2340	1930			2340	2077
2350	4232			2350	1952			2350	2119
2360	4079			2360	1932			2360	2036
2370	3830			2370	1827			2370	1850
2380	3546			2380	1580			2380	1601
2390	3053			2390	1508			2390	1529
2400	2864			2400	1311			2400	1425
2410	2820			2410	1335			2410	1366
2420	2861			2420	1432			2420	1436
2430	2892			2430	1399			2430	1358
2440	2856			2440	1356			2440	1343
2450	2664			2450	1297			2450	1329
2460	2478			2460	1158			2460	1204
2470	2174			2470	1108			2470	1145
2480	1831			2480	933			2480	886
2490	1505			2490	708			2490	732
2500	1132			2500	568			2500	529
2510	846			2510	423			2510	470
2520	671			2520	331			2520	340
2530	585			2530	272			2530	305
2540	485			2540	268			2540	278
2550	461			2550	270			2550	314
2560	469			2560	286			2560	345
2570	533			2570	347			2570	424
2580	592			2580	468			2580	468
2590	719			2590	558			2590	525
2600	767			2600	595			2600	591
2610	855			2610	675			2610	694
2620	904			2620	752			2620	733
2630	893			2630	733			2630	729
2640	858			2640	675			2640	697
2650	875			2650	679			2650	620
2660	705			2660	545			2660	556
2670	641			2670	457			2670	483
2680	552			2680	363			2680	371
2690	510			2690	257			2690	297
2700	380			2700	235			2700	255
2710	336			2710	197			2710	183
2720	281			2720	148			2720	165
2730	228			2730	129			2730	160
2740	220			2740	107			2740	136
2750	214			2750	114			2750	143
2760	211			2760	101			2760	122
2770	216			2770	98			2770	132
2780	204			2780	131			2780	123
2790	201			2790	117			2790	133
2800	232			2800	129			2800	136
2810	199			2810	127			2810	157
2820	223			2820	152			2820	152
2830	228			2830	133			2830	124
2840	229			2840	140			2840	155
2850	209			2850	121			2850	133
2860	239			2860	144			2860	138
2870	238			2870	108			2870	132
2880	213			2880	116			2880	115
2890	213			2890	102			2890	106
2900	166			2900	89			2900	129
2910	184			2910	96			2910	107
2920	189			2920	122			2920	96
2930	177			2930	90			2930	103
2940	170			2940	94			2940	98
2950	193			2950	72			2950	118
2960	178			2960	78			2960	99
2970	167			2970	81			2970	116
2980	175			2980	76			2980	99
2990	165			2990	111			2990	99
3000	171			3000	69			3000	104
3010	190			3010	89			3010	87
3020	188			3020	105			3020	100
3030	220			3030	116			3030	102
3040	223			3040	90			3040	99
3050	228			3050	118			3050	102
3060	269			3060	123			3060	136
3070	268			3070	122			3070	144
3080	332			3080	162			3080	179
3090	395			3090	171			3090	180
3100	495			3100	262			3100	245
3110	635			3110	348			3110	256
3120	838			3120	404			3120	298
3130	934			3130	473			3130	402
3140	1135			3140	545			3140	475
3150	1369			3150	660			3150	554
3160	1455			3160	705			3160	607
3170	1540			3170	769			3170	592
3180	1563			3180	863			3180	632
3190	1505			3190	726			3190	599
3200	1353			3200	663			3200	580
3210	1251			3210	617			3210	504
3220	1005			3220	512			3220	378
3230	814			3230	432			3230	351
3240	656			3240	333			3240	295
3250	587			3250	283			3250	251
3260	484			3260	240			3260	198
3270	464			3270	233			3270	231
3280	562			3280	275			3280	226
3290	587			3290	297			3290	262
3300	715			3300	343			3300	281
3310	792			3310	373			3310	355
3320	824			3320	430			3320	385
3330	950			3330	487			3330	412
3340	930			3340	496			3340	388
3350	975			3350	492			3350	402
3360	937			3360	442			3360	373
3370	826			3370	392			3370	318
3380	726			3380	354			3380	301
3390	578			3390	305			3390	282
3400	515			3400	257			3400	228
3410	390			3410	176			3410	186
3420	333			3420	146			3420	173
3430	261			3430	127			3430	135
3440	235			3440	101			3440	117
3450	201			3450	88			3450	103
3460	197			3460	98			3460	121
3470	216			3470	95			3470	104
3480	193			3480	97			3480	98
3490	182			3490	99			3490	104
3500	202			3500	120			3500	101
3510	225			3510	76			3510	114
3520	243			3520	111			3520	117
3530	237			3530	110			3530	108
3540	288			3540	118			3540	124
3550	270			3550	117			3550	134
3560	265			3560	147			3560	155
3570	262			3570	122			3570	139
3580	252			3580	143			3580	146
3590	246			3590	138			3590	112
3600	219			3600	125			3600	119
3610	216			3610	113			3610	108
3620	214			3620	103			3620	113
3630	193			3630	115			3630	97
3640	189			3640	75			3640	94
3650	175			3650	70			3650	103
3660	158			3660	66			3660	99
3670	155			3670	72			3670	102
3680	174			3680	81			3680	99
3690	140			3690	69			3690	90
3700	161			3700	78			3700	100
3710	180			3710	79			3710	93
3720	172			3720	74			3720	97
3730	134			3730	91			3730	112
3740	158			3740	74			3740	96
3750	147			3750	91			3750	95
3760	154			3760	62			3760	65
3770	172			3770	59			3770	82
3780	183			3780	74			3780	95
3790	145			3790	73			3790	77
3800	109			3800	70			3800	75
3810	136			3810	77			3810	85
3820	125			3820	55			3820	72
3830	124			3830	64			3830	77
3840	126			3840	62			3840	60
3850	124			3850	62			3850	71
3860	128			3860	63			3860	62
3870	124			3870	66			3870	64
3880	138			3880	71			3880	72
3890	112			3890	67			3890	70
3900	125			3900	62			3900	77
3910	92			3910	48			3910	67
3920	125			3920	60			3920	77
3930	124			3930	53			3930	68
3940	102			3940	60			3940	69
3950	120			3950	57			3950	60
3960	125			3960	50			3960	79
3970	105			3970	46			3970	79
3980	104			3980	59			3980	68
3990	124			3990	54			3990	83
4000	146			4000	45			4000	50
4010	113			4010	62			4010	84
4020	108			4020	62			4020	74
4030	105			4030	64			4030	73
4040	127			4040	44			4040	62
4050	128			4050	67			4050	60
4060	133			4060	63			4060	72
4070	121			4070	57			4070	63
4080	121			4080	61			4080	62
4090	100			4090	47			4090	66
4100	110			4100	60			4100	83
4110	117			4110	67			4110	52
4120	130			4120	43			4120	76
4130	126			4130	59			4130	65
4140	130			4140	44			4140	54
4150	127			4150	43			4150	62
4160	133			4160	48			4160	72
4170	153			4170	58			4170	58
4180	125			4180	50			4180	67
4190	114			4190	57			4190	78
4200	118			4200	78			4200	78
4210	139			4210	57			4210	74
4220	150			4220	71			4220	71
4230	163			4230	60			4230	73
4240	146			4240	71			4240	79
4250	135			4250	67			4250	70
4260	118			4260	83			4260	73
4270	140			4270	64			4270	67
4280	132			4280	69			4280	68
4290	131			4290	69			4290	76
4300	108			4300	69			4300	77
4310	119			4310	61			4310	64
4320	114			4320	67			4320	56
4330	121			4330	59			4330	52
4340	118			4340	53			4340	65
4350	124			4350	55			4350	84
4360	115			4360	57			4360	67
4370	120			4370	57			4370	67
4380	125			4380	53			4380	85
4390	114			4390	53			4390	81
4400	141			4400	46			4400	66
4410	125			4410	61			4410	51
4420	150			4420	59			4420	83
4430	117			4430	66			4430	69
4440	95			4440	45			4440	57
4450	129			4450	60			4450	58
4460	120			4460	66			4460	59
4470	126			4470	56			4470	61
4480	102			4480	54			4480	75
4490	121			4490	53			4490	54
4500	108			4500	56			4500	69
4510	117			4510	49			4510	61
4520	109			4520	55			4520	53
4530	116			4530	54			4530	59
4540	105			4540	46			4540	63
4550	94			4550	51			4550	53
4560	124			4560	45			4560	63
4570	119			4570	55			4570	54
4580	103			4580	43			4580	53
4590	102			4590	74			4590	55
4600	117			4600	55			4600	64
4610	97			4610	54			4610	55
4620	104			4620	45			4620	61
4630	92			4630	59			4630	74
4640	107			4640	44			4640	71
4650	114			4650	56			4650	61
4660	97			4660	51			4660	54
4670	84			4670	41			4670	60
4680	99			4680	42			4680	65
4690	105			4690	46			4690	60
4700	97			4700	52			4700	56
4710	98			4710	47			4710	63
4720	107			4720	49			4720	59
4730	107			4730	38			4730	63
4740	114			4740	53			4740	60
4750	100			4750	54			4750	58
4760	106			4760	64			4760	56
4770	92			4770	44			4770	62
4780	107			4780	50			4780	70
4790	103			4790	51			4790	63
4800	102			4800	44			4800	51
4810	119			4810	45			4810	56
4820	92			4820	43			4820	68
4830	110			4830	42			4830	59
4840	106			4840	48			4840	57
4850	109			4850	46			4850	56
4860	90			4860	51			4860	58
4870	96			4870	52			4870	64
4880	100			4880	58			4880	56
4890	107			4890	42			4890	57
4900	106			4900	48			4900	56
4910	107			4910	38			4910	60
4920	93			4920	51			4920	50
4930	92			4930	38			4930	57
4940	107			4940	33			4940	54
4950	109			4950	52			4950	62
4960	105			4960	52			4960	52
4970	105			4970	44			4970	56
4980	96			4980	46			4980	57
4990	105			4990	46			4990	56
5000	115			5000	43			5000	62
5010	80			5010	55			5010	66
5020	87			5020	47			5020	71
5030	83			5030	45			5030	65
5040	98			5040	53			5040	55
5050	101			5050	59			5050	60
5060	81			5060	46			5060	59
5070	116			5070	45			5070	62
5080	106			5080	59			5080	61
5090	93			5090	68			5090	61
5100	90			5100	48			5100	63
5110	94			5110	41			5110	55
5120	108			5120	61			5120	54
5130	87			5130	49			5130	52
5140	93			5140	43			5140	42
5150	108			5150	43			5150	42
5160	102			5160	49			5160	51
5170	91			5170	54			5170	57
5180	90			5180	36			5180	57
5190	78			5190	49			5190	52
5200	103			5200	47			5200	56
5210	96			5210	36			5210	65
5220	96			5220	44			5220	58
5230	95			5230	37			5230	70
5240	96			5240	39			5240	54
5250	97			5250	51			5250	47
5260	104			5260	50			5260	56
5270	100			5270	33			5270	49
5280	84			5280	46			5280	44
5290	103			5290	37			5290	47
5300	102			5300	46			5300	55
5310	98			5310	51			5310	49
5320	91			5320	47			5320	64
5330	87			5330	50			5330	48
5340	91			5340	50			5340	67
5350	102			5350	45			5350	62
5360	100			5360	41			5360	54
5370	96			5370	52			5370	58
5380	100			5380	44			5380	63
5390	112			5390	45			5390	58
5400	92			5400	49			5400	54
5410	88			5410	43			5410	52
5420	98			5420	46			5420	54
5430	91			5430	43			5430	56
5440	90			5440	34			5440	60
5450	86			5450	42			5450	37
5460	85			5460	44			5460	38
5470	107			5470	57			5470	58
5480	91			5480	44			5480	71
5490	83			5490	47			5490	72
5500	78			5500	37			5500	38
5510	89			5510	35			5510	48
5520	77			5520	48			5520	56
5530	80			5530	39			5530	52
5540	103			5540	39			5540	49
5550	81			5550	59			5550	64
5560	74			5560	40			5560	63
5570	96			5570	35			5570	56
5580	83			5580	41			5580	58
5590	93			5590	45			5590	63
5600	73			5600	44			5600	58
5610	76			5610	34			5610	64
5620	87			5620	44			5620	46
5630	80			5630	45			5630	49
5640	84			5640	43			5640	67
5650	81			5650	49			5650	43
5660	94			5660	46			5660	57
5670	82			5670	39			5670	47
5680	102			5680	48			5680	50
5690	91			5690	38			5690	47
5700	79			5700	42			5700	56
5710	77			5710	39			5710	45
5720	73			5720	43			5720	54
5730	73			5730	37			5730	39
5740	85			5740	46			5740	45
5750	94			5750	47			5750	55
5760	79			5760	41			5760	53
5770	91			5770	34			5770	50
5780	76			5780	40			5780	61
5790	99			5790	37			5790	52
5800	81			5800	41			5800	43
5810	87			5810	37			5810	60
5820	86			5820	40			5820	53
5830	96			5830	42			5830	55
5840	102			5840	41			5840	36
5850	82			5850	34			5850	58
5860	95			5860	36			5860	53
5870	91			5870	57			5870	49
5880	93			5880	40			5880	50
5890	83			5890	57			5890	60
5900	104			5900	43			5900	42
5910	92			5910	45			5910	52
5920	109			5920	42			5920	55
5930	90			5930	54			5930	58
5940	86			5940	37			5940	45
5950	73			5950	30			5950	58
5960	105			5960	38			5960	53
5970	72			5970	51			5970	47
5980	92			5980	45			5980	44
5990	82			5990	47			5990	41
6000	86			6000	46			6000	48
6010	77			6010	45			6010	41
6020	97			6020	48			6020	65
6030	91			6030	38			6030	60
6040	94			6040	46			6040	41
6050	89			6050	55			6050	48
6060	69			6060	42			6060	53
6070	91			6070	45			6070	52
6080	76			6080	43			6080	64
6090	74			6090	37			6090	42
6100	86			6100	31			6100	43
6110	79			6110	37			6110	43
6120	75			6120	40			6120	54
6130	84			6130	43			6130	58
6140	87			6140	33			6140	48
6150	82			6150	49			6150	48
6160	85			6160	48			6160	54
6170	92			6170	39			6170	60
6180	87			6180	44			6180	39
6190	89			6190	42			6190	47
6200	87			6200	47			6200	37
6210	86			6210	46			6210	69
6220	89			6220	40			6220	49
6230	92			6230	42			6230	59
6240	75			6240	36			6240	49
6250	85			6250	41			6250	68
6260	89			6260	45			6260	76
6270	82			6270	54			6270	78
6280	94			6280	54			6280	91
6290	91			6290	70			6290	110
6300	99			6300	64			6300	112
6310	94			6310	57			6310	129
6320	89			6320	86			6320	163
6330	97			6330	87			6330	224
6340	94			6340	86			6340	227
6350	98			6350	120			6350	273
6360	98			6360	124			6360	347
6370	129			6370	121			6370	365
6380	103			6380	113			6380	390
6390	101			6390	125			6390	454
6400	108			6400	125			6400	446
6410	101			6410	132			6410	443
6420	115			6420	134			6420	438
6430	87			6430	122			6430	440
6440	103			6440	110			6440	406
6450	82			6450	120			6450	374
6460	79			6460	109			6460	330
6470	88			6470	95			6470	269
6480	91			6480	93			6480	240
6490	91			6490	75			6490	198
6500	71			6500	58			6500	177
6510	84			6510	68			6510	126
6520	92			6520	52			6520	133
6530	89			6530	51			6530	82
6540	102			6540	48			6540	76
6550	79			6550	51			6550	62
6560	86			6560	40			6560	69
6570	74			6570	50			6570	55
6580	76			6580	41			6580	35
6590	87			6590	48			6590	60
6600	81			6600	33			6600	47
6610	87			6610	46			6610	50
6620	78			6620	37			6620	51
6630	81			6630	35			6630	34
6640	81			6640	44			6640	49
6650	62			6650	33			6650	44
6660	73			6660	35			6660	46
6670	95			6670	31			6670	57
6680	73			6680	38			6680	50
6690	78			6690	45			6690	32
6700	77			6700	34			6700	49
6710	71			6710	39			6710	48
6720	83			6720	43			6720	50
6730	98			6730	37			6730	53
6740	86			6740	41			6740	42
6750	88			6750	42			6750	41
6760	87			6760	40			6760	39
6770	80			6770	39			6770	47
6780	77			6780	48			6780	45
6790	74			6790	40			6790	54
6800	96			6800	39			6800	47
6810	74			6810	39			6810	58
6820	74			6820	35			6820	50
6830	92			6830	38			6830	58
6840	87			6840	34			6840	54
6850	73			6850	50			6850	59
6860	92			6860	34			6860	56
6870	76			6870	40			6870	53
6880	89			6880	43			6880	55
6890	85			6890	34			6890	51
6900	88			6900	55			6900	48
6910	81			6910	29			6910	71
6920	96			6920	52			6920	49
6930	96			6930	54			6930	64
6940	94			6940	35			6940	51
6950	95			6950	37			6950	52
6960	83			6960	40			6960	60
6970	99			6970	44			6970	56
6980	84			6980	54			6980	58
6990	84			6990	34			6990	77
7000	72			7000	60			7000	83
7010	82			7010	48			7010	85
7020	80			7020	39			7020	94
7030	70			7030	60			7030	98
7040	84			7040	47			7040	101
7050	95			7050	52			7050	101
7060	75			7060	43			7060	111
7070	79			7070	55			7070	95
7080	69			7080	55			7080	88
7090	82			7090	49			7090	90
7100	80			7100	47			7100	100
7110	98			7110	39			7110	77
7120	70			7120	37			7120	75
7130	86			7130	50			7130	83
7140	83			7140	42			7140	69
7150	71			7150	38			7150	71
7160	67			7160	40			7160	59
7170	72			7170	36			7170	57
7180	68			7180	38			7180	65
7190	92			7190	35			7190	49
7200	62			7200	33			7200	53
7210	65			7210	39			7210	52
7220	80			7220	34			7220	43
7230	74			7230	46			7230	37
7240	78			7240	42			7240	50
7250	84			7250	38			7250	26
7260	86			7260	40			7260	45
7270	71			7270	34			7270	43
7280	68			7280	38			7280	44
7290	75			7290	31			7290	50
7300	73			7300	30			7300	31
7310	68			7310	31			7310	45
7320	80			7320	38			7320	24
7330	65			7330	34			7330	37
7340	69			7340	45			7340	40
7350	81			7350	41			7350	47
7360	72			7360	35			7360	38
7370	82			7370	34			7370	47
7380	68			7380	39			7380	43
7390	67			7390	42			7390	49
7400	82			7400	26			7400	39
7410	81			7410	39			7410	40
7420	70			7420	34			7420	48
7430	71			7430	40			7430	47
7440	88			7440	41			7440	53
7450	82			7450	35			7450	48
7460	79			7460	42			7460	60
7470	75			7470	33			7470	63
7480	83			7480	31			7480	58
7490	80			7490	34			7490	42
7500	80			7500	34			7500	53
7510	66			7510	40			7510	33
7520	59			7520	31			7520	53
7530	82			7530	34			7530	39
7540	85			7540	33			7540	40
7550	66			7550	33			7550	47
7560	57			7560	35			7560	46
7570	76			7570	49			7570	53
7580	77			7580	28			7580	32
7590	81			7590	38			7590	52
7600	70			7600	40			7600	53
7610	76			7610	51			7610	56
7620	61			7620	46			7620	58
7630	84			7630	36			7630	64
7640	93			7640	37			7640	51
7650	65			7650	57			7650	65
7660	82			7660	27			7660	58
7670	70			7670	45			7670	44
7680	83			7680	31			7680	40
7690	74			7690	51			7690	57
7700	67			7700	45			7700	54
7710	67			7710	41			7710	48
7720	88			7720	40			7720	61
7730	88			7730	41			7730	46
7740	96			7740	38			7740	53
7750	85			7750	36			7750	52
7760	91			7760	45			7760	58
7770	117			7770	52			7770	64
7780	80			7780	46			7780	74
7790	98			7790	47			7790	70
7800	111			7800	59			7800	71
7810	111			7810	55			7810	78
7820	112			7820	43			7820	78
7830	118			7830	59			7830	85
7840	116			7840	58			7840	81
7850	118			7850	63			7850	75
7860	163			7860	74			7860	112
7870	205			7870	85			7870	131
7880	240			7880	117			7880	171
7890	310			7890	168			7890	251
7900	371			7900	198			7900	317
7910	524			7910	254			7910	400
7920	710			7920	349			7920	570
7930	976			7930	496			7930	696
7940	1246			7940	615			7940	955
7950	1587			7950	844			7950	1212
7960	2048			7960	1035			7960	1566
7970	2582			7970	1228			7970	1869
7980	2918			7980	1557			7980	2488
7990	3626			7990	1860			7990	2848
8000	4185			8000	2058			8000	3417
8010	4765			8010	2309			8010	3765
8020	5299			8020	2623			8020	4196
8030	5661			8030	2880			8030	4548
8040	5988			8040	3046			8040	4841
8050	6058			8050	3016			8050	4771
8060	6105			8060	3034			8060	4839
8070	6001			8070	2793			8070	4690
8080	5668			8080	2852			8080	4507
8090	5269			8090	2628			8090	4221
8100	4810			8100	2413			8100	3752
8110	4289			8110	2043			8110	3378
8120	3679			8120	1793			8120	2826
8130	3213			8130	1548			8130	2388
8140	2581			8140	1240			8140	2054
8150	2082			8150	1064			8150	1703
8160	1736			8160	789			8160	1245
8170	1307			8170	638			8170	979
8180	1005			8180	475			8180	748
8190	785			8190	368			8190	591
8200	564			8200	269			8200	378
8210	453			8210	208			8210	341
8220	360			8220	164			8220	247
8230	270			8230	112			8230	200
8240	221			8240	108			8240	132
8250	188			8250	77			8250	123
8260	173			8260	65			8260	101
8270	153			8270	79			8270	91
8280	140			8280	65			8280	91
8290	144			8290	52			8290	100
8300	133			8300	54			8300	85
8310	98			8310	37			8310	90
8320	123			8320	59			8320	65
8330	105			8330	39			8330	71
8340	109			8340	44			8340	68
8350	106			8350	51			8350	69
8360	105			8360	42			8360	82
8370	112			8370	41			8370	61
8380	89			8380	32			8380	58
8390	101			8390	35			8390	77
8400	94			8400	39			8400	66
8410	90			8410	36			8410	45
8420	93			8420	43			8420	44
8430	92			8430	45			8430	36
8440	85			8440	43			8440	54
8450	86			8450	29			8450	53
8460	69			8460	35			8460	58
8470	88			8470	36			8470	52
8480	71			8480	43			8480	65
8490	84			8490	45			8490	49
8500	98			8500	48			8500	50
8510	87			8510	34			8510	75
8520	91			8520	45			8520	88
8530	78			8530	47			8530	85
8540	73			8540	37			8540	100
8550	86			8550	44			8550	113
8560	89			8560	53			8560	99
8570	92			8570	55			8570	150
8580	68			8580	59			8580	160
8590	82			8590	53			8590	181
8600	90			8600	62			8600	204
8610	109			8610	82			8610	202
8620	95			8620	63			8620	226
8630	84			8630	57			8630	193
8640	88			8640	69			8640	233
8650	71			8650	60			8650	254
8660	101			8660	65			8660	195
8670	116			8670	62			8670	248
8680	104			8680	48			8680	200
8690	88			8690	61			8690	204
8700	94			8700	61			8700	188
8710	113			8710	62			8710	160
8720	109			8720	69			8720	159
8730	115			8730	67			8730	155
8740	130			8740	57			8740	155
8750	147			8750	74			8750	154
8760	145			8760	75			8760	135
8770	203			8770	97			8770	155
8780	224			8780	103			8780	155
8790	256			8790	115			8790	226
8800	320			8800	145			8800	265
8810	397			8810	179			8810	279
8820	421			8820	215			8820	345
8830	532			8830	250			8830	408
8840	612			8840	292			8840	461
8850	706			8850	317			8850	592
8860	822			8860	405			8860	641
8870	869			8870	457			8870	726
8880	953			8880	501			8880	776
8890	1120			8890	514			8890	823
8900	1132			8900	553			8900	842
8910	1257			8910	560			8910	931
8920	1196			8920	622			8920	887
8930	1193			8930	545			8930	845
8940	1106			8940	558			8940	904
8950	1056			8950	503			8950	877
8960	978			8960	491			8960	774
8970	909			8970	461			8970	709
8980	821			8980	374			8980	619
8990	705			8990	336			8990	577
9000	533			9000	286			9000	449
9010	543			9010	245			9010	392
9020	426			9020	207			9020	324
9030	384			9030	159			9030	263
9040	306			9040	137			9040	202
9050	230			9050	111			9050	171
9060	196			9060	92			9060	158
9070	156			9070	67			9070	122
9080	140			9080	54			9080	102
9090	131			9090	50			9090	75
9100	95			9100	34			9100	78
9110	102			9110	50			9110	72
9120	117			9120	38			9120	61
9130	109			9130	41			9130	61
9140	95			9140	60			9140	55
9150	124			9150	54			9150	57
9160	118			9160	59			9160	56
9170	116			9170	49			9170	45
9180	104			9180	51			9180	64
9190	129			9190	56			9190	58
9200	117			9200	55			9200	64
9210	109			9210	38			9210	58
9220	103			9220	45			9220	74
9230	117			9230	56			9230	68
9240	117			9240	55			9240	57
9250	90			9250	51			9250	52
9260	85			9260	51			9260	45
9270	78			9270	49			9270	45
9280	85			9280	37			9280	49
9290	77			9290	39			9290	47
9300	89			9300	31			9300	46
9310	73			9310	42			9310	34
9320	60			9320	27			9320	42
9330	62			9330	24			9330	34
9340	52			9340	24			9340	34
9350	54			9350	22			9350	39
9360	52			9360	27			9360	26
9370	61			9370	25			9370	27
9380	64			9380	25			9380	35
9390	42			9390	25			9390	19
9400	49			9400	22			9400	27
9410	50			9410	23			9410	30
9420	44			9420	19			9420	24
9430	51			9430	27			9430	39
9440	51			9440	17			9440	26
9450	54			9450	20			9450	29
9460	46			9460	24			9460	27
9470	48			9470	18			9470	31
9480	41			9480	21			9480	28
9490	58			9490	18			9490	29
9500	54			9500	24			9500	35
9510	47			9510	20			9510	56
9520	45			9520	22			9520	45
9530	51			9530	29			9530	41
9540	43			9540	30			9540	38
9550	45			9550	27			9550	44
9560	37			9560	25			9560	44
9570	41			9570	24			9570	37
9580	43			9580	19			9580	53
9590	38			9590	15			9590	50
9600	49			9600	21			9600	53
9610	44			9610	26			9610	44
9620	38			9620	23			9620	38
9630	35			9630	18			9630	44
9640	39			9640	13			9640	33
9650	38			9650	33			9650	38
9660	38			9660	27			9660	30
9670	52			9670	25			9670	31
9680	53			9680	28			9680	38
9690	59			9690	11			9690	29
9700	41			9700	16			9700	31
9710	37			9710	19			9710	28
9720	42			9720	23			9720	28
9730	35			9730	11			9730	22
9740	43			9740	30			9740	22
9750	42			9750	27			9750	20
9760	37			9760	17			9760	23
9770	38			9770	20			9770	35
9780	43			9780	24			9780	19
9790	51			9790	23			9790	25
9800	47			9800	20			9800	22
9810	42			9810	16			9810	24
9820	37			9820	15			9820	22
9830	32			9830	16			9830	31
9840	42			9840	21			9840	30
9850	42			9850	19			9850	14
9860	39			9860	27			9860	23
9870	45			9870	18			9870	34
9880	39			9880	27			9880	25
9890	49			9890	18			9890	24
9900	57			9900	19			9900	24
9910	58			9910	27			9910	21
9920	46			9920	15			9920	28
9930	43			9930	19			9930	30
9940	43			9940	21			9940	25
9950	35			9950	27			9950	30
9960	38			9960	23			9960	24
9970	43			9970	25			9970	30
9980	44			9980	28			9980	24
9990	44			9990	17			9990	22
10000	48			10000	18			10000	23
10010	47			10010	21			10010	24
10020	53			10020	31			10020	32
10030	40			10030	20			10030	28
10040	44			10040	25			10040	31
10050	31			10050	27			10050	29
10060	42			10060	19			10060	26
10070	35			10070	9			10070	29
10080	48			10080	24			10080	33
10090	52			10090	13			10090	22
10100	51			10100	24			10100	31
10110	43			10110	25			10110	28
10120	33			10120	22			10120	32
10130	35			10130	24			10130	38
10140	61			10140	26			10140	26
10150	56			10150	35			10150	22
10160	55			10160	24			10160	34
10170	43			10170	25			10170	31
10180	60			10180	28			10180	26
10190	58			10190	31			10190	43
10200	47			10200	29			10200	47
10210	66			10210	33			10210	38
10220	55			10220	26			10220	38
10230	81			10230	37			10230	44
10240	51			10240	31			10240	57
10250	98			10250	27			10250	46
10260	80			10260	38			10260	66
10270	84			10270	34			10270	52
10280	69			10280	36			10280	49
10290	107			10290	37			10290	56
10300	116			10300	44			10300	92
10310	122			10310	47			10310	109
10320	125			10320	64			10320	98
10330	151			10330	60			10330	100
10340	172			10340	86			10340	126
10350	189			10350	71			10350	132
10360	207			10360	81			10360	136
10370	179			10370	100			10370	151
10380	223			10380	80			10380	152
10390	307			10390	111			10390	162
10400	290			10400	116			10400	163
10410	352			10410	135			10410	178
10420	306			10420	152			10420	197
10430	381			10430	167			10430	211
10440	435			10440	194			10440	239
10450	479			10450	213			10450	230
10460	511			10460	270			10460	304
10470	550			10470	249			10470	337
10480	605			10480	269			10480	380
10490	733			10490	357			10490	378
10500	825			10500	381			10500	408
10510	925			10510	447			10510	476
10520	991			10520	485			10520	508
10530	1062			10530	471			10530	526
10540	1067			10540	538			10540	544
10550	1177			10550	551			10550	542
10560	1135			10560	540			10560	591
10570	1153			10570	546			10570	586
10580	1160			10580	567			10580	622
10590	1142			10590	546			10590	569
10600	1114			10600	508			10600	585
10610	1037			10610	497			10610	550
10620	947			10620	460			10620	496
10630	840			10630	395			10630	427
10640	835			10640	334			10640	382
10650	722			10650	309			10650	313
10660	620			10660	300			10660	290
10670	485			10670	232			10670	314
10680	430			10680	228			10680	241
10690	353			10690	176			10690	201
10700	330			10700	136			10700	162
10710	279			10710	111			10710	118
10720	207			10720	104			10720	120
10730	198			10730	71			10730	88
10740	146			10740	60			10740	55
10750	136			10750	47			10750	77
10760	87			10760	32			10760	60
10770	82			10770	38			10770	50
10780	67			10780	47			10780	43
10790	80			10790	22			10790	48
10800	71			10800	27			10800	42
10810	49			10810	29			10810	22
10820	53			10820	27			10820	21
10830	62			10830	33			10830	26
10840	51			10840	25			10840	20
10850	48			10850	29			10850	23
10860	50			10860	18			10860	25
10870	52			10870	23			10870	20
10880	44			10880	22			10880	24
10890	44			10890	27			10890	25
10900	46			10900	18			10900	27
10910	53			10910	22			10910	25
10920	42			10920	15			10920	31
10930	48			10930	30			10930	34
10940	54			10940	24			10940	26
10950	51			10950	19			10950	23
10960	44			10960	26			10960	18
10970	41			10970	17			10970	20
10980	46			10980	10			10980	26
10990	50			10990	24			10990	19
11000	45			11000	13			11000	22
11010	40			11010	19			11010	23
11020	40			11020	20			11020	19
11030	51			11030	14			11030	29
11040	41			11040	20			11040	26
11050	34			11050	18			11050	27
11060	47			11060	16			11060	23
11070	30			11070	18			11070	22
11080	45			11080	26			11080	16
11090	35			11090	22			11090	22
11100	36			11100	23			11100	12
11110	42			11110	15			11110	30
11120	35			11120	14			11120	23
11130	37			11130	16			11130	19
11140	34			11140	17			11140	23
11150	40			11150	25			11150	20
11160	39			11160	8			11160	22
11170	45			11170	19			11170	35
11180	47			11180	12			11180	29
11190	40			11190	18			11190	26
11200	38			11200	16			11200	29
11210	38			11210	21			11210	25
11220	44			11220	19			11220	22
11230	44			11230	22			11230	19
11240	40			11240	16			11240	34
11250	43			11250	17			11250	20
11260	58			11260	11			11260	24
11270	39			11270	27			11270	22
11280	45			11280	23			11280	18
11290	45			11290	16			11290	25
11300	47			11300	18			11300	29
11310	56			11310	25			11310	23
11320	52			11320	14			11320	34
11330	48			11330	25			11330	28
11340	45			11340	22			11340	32
11350	51			11350	24			11350	30
11360	64			11360	20			11360	20
11370	43			11370	28			11370	18
11380	53			11380	26			11380	22
11390	54			11390	35			11390	23
11400	68			11400	30			11400	28
11410	58			11410	19			11410	20
11420	52			11420	21			11420	32
11430	40			11430	17			11430	25
11440	38			11440	23			11440	27
11450	47			11450	16			11450	22
11460	40			11460	20			11460	23
11470	44			11470	16			11470	19
11480	46			11480	19			11480	28
11490	47			11490	22			11490	21
11500	53			11500	21			11500	18
11510	37			11510	25			11510	22
11520	43			11520	17			11520	23
11530	49			11530	12			11530	19
11540	37			11540	21			11540	25
11550	47			11550	21			11550	21
11560	52			11560	23			11560	29
11570	38			11570	25			11570	31
11580	57			11580	24			11580	23
11590	57			11590	28			11590	21
11600	50			11600	28			11600	26
11610	65			11610	19			11610	21
11620	53			11620	22			11620	18
11630	52			11630	30			11630	18
11640	48			11640	24			11640	21
11650	58			11650	24			11650	22
11660	54			11660	19			11660	38
11670	53			11670	27			11670	36
11680	64			11680	25			11680	25
11690	61			11690	27			11690	29
11700	45			11700	19			11700	19
11710	52			11710	22			11710	24
11720	45			11720	22			11720	22
11730	51			11730	23			11730	34
11740	65			11740	18			11740	22
11750	40			11750	31			11750	16
11760	41			11760	16			11760	20
11770	37			11770	15			11770	28
11780	38			11780	23			11780	21
11790	34			11790	26			11790	23
11800	28			11800	15			11800	20
11810	40			11810	17			11810	22
11820	38			11820	20			11820	20
11830	31			11830	15			11830	12
11840	36			11840	20			11840	22
11850	36			11850	15			11850	24
11860	29			11860	11			11860	14
11870	30			11870	15			11870	17
11880	34			11880	18			11880	23
11890	30			11890	13			11890	16
11900	33			11900	15			11900	21
11910	29			11910	13			11910	20
11920	19			11920	29			11920	17
11930	27			11930	12			11930	24
11940	45			11940	15			11940	16
11950	38			11950	22			11950	12
11960	33			11960	16			11960	22
11970	29			11970	19			11970	24
11980	43			11980	12			11980	26
11990	36			11990	24			11990	20
12000	32			12000	11			12000	20
12010	32			12010	23			12010	29
12020	38			12020	21			12020	28
12030	42			12030	15			12030	30
12040	44			12040	29			12040	31
12050	40			12050	24			12050	22
12060	47			12060	18			12060	27
12070	39			12070	19			12070	31
12080	57			12080	20			12080	35
12090	47			12090	22			12090	36
12100	49			12100	31			12100	32
12110	54			12110	32			12110	43
12120	60			12120	34			12120	31
12130	62			12130	31			12130	41
12140	55			12140	36			12140	35
12150	83			12150	24			12150	42
12160	55			12160	35			12160	32
12170	69			12170	23			12170	36
12180	70			12180	30			12180	33
12190	52			12190	35			12190	38
12200	72			12200	39			12200	35
12210	60			12210	28			12210	40
12220	68			12220	28			12220	30
12230	65			12230	30			12230	28
12240	62			12240	35			12240	38
12250	82			12250	27			12250	42
12260	64			12260	40			12260	35
12270	77			12270	26			12270	38
12280	76			12280	29			12280	37
12290	78			12290	28			12290	33
12300	59			12300	27			12300	39
12310	82			12310	33			12310	34
12320	71			12320	36			12320	41
12330	64			12330	28			12330	33
12340	62			12340	34			12340	49
12350	73			12350	29			12350	52
12360	66			12360	30			12360	31
12370	56			12370	36			12370	43
12380	64			12380	30			12380	32
12390	87			12390	37			12390	23
12400	61			12400	24			12400	33
12410	65			12410	31			12410	39
12420	59			12420	42			12420	44
12430	67			12430	24			12430	47
12440	96			12440	29			12440	46
12450	91			12450	37			12450	45
12460	88			12460	39			12460	38
12470	85			12470	53			12470	55
12480	102			12480	57			12480	65
12490	123			12490	65			12490	80
12500	148			12500	73			12500	70
12510	186			12510	92			12510	84
12520	192			12520	99			12520	105
12530	231			12530	112			12530	150
12540	289			12540	133			12540	152
12550	341			12550	150			12550	163
12560	354			12560	169			12560	183
12570	418			12570	204			12570	218
12580	466			12580	185			12580	229
12590	490			12590	205			12590	241
12600	516			12600	277			12600	273
12610	557			12610	244			12610	267
12620	612			12620	267			12620	280
12630	585			12630	287			12630	256
12640	604			12640	269			12640	312
12650	577			12650	273			12650	304
12660	620			12660	279			12660	295
12670	611			12670	250			12670	264
12680	520			12680	252			12680	267
12690	519			12690	248			12690	276
12700	491			12700	225			12700	226
12710	451			12710	207			12710	212
12720	406			12720	204			12720	175
12730	360			12730	155			12730	158
12740	320			12740	157			12740	170
12750	313			12750	135			12750	136
12760	232			12760	117			12760	136
12770	207			12770	109			12770	106
12780	193			12780	99			12780	92
12790	170			12790	83			12790	106
12800	147			12800	84			12800	76
12810	136			12810	65			12810	84
12820	122			12820	60			12820	66
12830	113			12830	58			12830	67
12840	105			12840	45			12840	51
12850	96			12850	46			12850	44
12860	88			12860	36			12860	56
12870	96			12870	35			12870	33
12880	72			12880	38			12880	29
12890	66			12890	43			12890	37
12900	68			12900	38			12900	38
12910	74			12910	35			12910	36
12920	72			12920	42			12920	35
12930	56			12930	23			12930	31
12940	51			12940	39			12940	27
12950	68			12950	23			12950	34
12960	67			12960	34			12960	31
12970	63			12970	37			12970	24
12980	73			12980	27			12980	33
12990	43			12990	21			12990	38
13000	58			13000	28			13000	31
13010	57			13010	27			13010	22
13020	56			13020	26			13020	29
13030	58			13030	20			13030	29
13040	45			13040	26			13040	39
13050	47			13050	26			13050	19
13060	57			13060	22			13060	33
13070	50			13070	25			13070	29
13080	49			13080	26			13080	39
13090	59			13090	14			13090	30
13100	48			13100	19			13100	20
13110	48			13110	22			13110	40
13120	46			13120	18			13120	25
13130	34			13130	13			13130	20
13140	39			13140	12			13140	20
13150	32			13150	21			13150	20
13160	39			13160	20			13160	25
13170	48			13170	11			13170	25
13180	34			13180	20			13180	20
13190	34			13190	18			13190	24
13200	34			13200	12			13200	16
13210	34			13210	15			13210	12
13220	34			13220	21			13220	8
13230	32			13230	12			13230	21
13240	33			13240	8			13240	16
13250	29			13250	8			13250	20
13260	31			13260	14			13260	18
13270	29			13270	13			13270	18
13280	26			13280	17			13280	12
13290	25			13290	16			13290	18
13300	35			13300	17			13300	17
13310	29			13310	15			13310	19
13320	30			13320	15			13320	18
13330	35			13330	15			13330	17
13340	21			13340	22			13340	19
13350	42			13350	20			13350	28
13360	49			13360	25			13360	22
13370	28			13370	14			13370	32
13380	41			13380	30			13380	27
13390	46			13390	25			13390	24
13400	44			13400	30			13400	27
13410	58			13410	20			13410	27
13420	64			13420	23			13420	19
13430	58			13430	29			13430	25
13440	46			13440	27			13440	38
13450	72			13450	28			13450	28
13460	74			13460	33			13460	42
13470	89			13470	37			13470	39
13480	84			13480	61			13480	56
13490	104			13490	43			13490	47
13500	97			13500	50			13500	36
13510	111			13510	63			13510	37
13520	139			13520	63			13520	60
13530	144			13530	70			13530	42
13540	143			13540	79			13540	46
13550	148			13550	73			13550	63
13560	175			13560	88			13560	74
13570	192			13570	99			13570	88
13580	211			13580	114			13580	81
13590	245			13590	122			13590	97
13600	230			13600	122			13600	102
13610	262			13610	145			13610	105
13620	272			13620	140			13620	102
13630	283			13630	137			13630	111
13640	238			13640	139			13640	108
13650	277			13650	120			13650	111
13660	264			13660	160			13660	104
13670	245			13670	127			13670	86
13680	263			13680	124			13680	111
13690	251			13690	118			13690	100
13700	198			13700	111			13700	72
13710	180			13710	102			13710	77
13720	164			13720	102			13720	75
13730	178			13730	63			13730	63
13740	157			13740	73			13740	52
13750	130			13750	69			13750	50
13760	132			13760	62			13760	44
13770	104			13770	71			13770	48
13780	103			13780	50			13780	57
13790	85			13790	46			13790	29
13800	67			13800	34			13800	29
13810	63			13810	19			13810	26
13820	47			13820	24			13820	29
13830	43			13830	19			13830	23
13840	45			13840	18			13840	22
13850	41			13850	20			13850	25
13860	33			13860	21			13860	13
13870	31			13870	11			13870	19
13880	35			13880	9			13880	22
13890	43			13890	15			13890	12
13900	24			13900	12			13900	14
13910	29			13910	14			13910	20
13920	30			13920	11			13920	13
13930	21			13930	15			13930	16
13940	32			13940	15			13940	11
13950	23			13950	10			13950	7
13960	29			13960	15			13960	16
13970	20			13970	18			13970	12
13980	22			13980	10			13980	12
13990	26			13990	15			13990	10
14000	25			14000	9			14000	22
14010	23			14010	11			14010	11
14020	25			14020	4			14020	15
14030	27			14030	12			14030	17
14040	27			14040	15			14040	13
14050	23			14050	9			14050	12
14060	26			14060	7			14060	15
14070	18			14070	14			14070	15
14080	26			14080	16			14080	14
14090	26			14090	9			14090	13
14100	16			14100	16			14100	8
14110	30			14110	5			14110	15
14120	24			14120	19			14120	12
14130	21			14130	14			14130	15
14140	23			14140	17			14140	14
14150	22			14150	16			14150	11
14160	26			14160	14			14160	6
14170	27			14170	13			14170	10
14180	36			14180	14			14180	11
14190	17			14190	14			14190	10
14200	26			14200	13			14200	16
14210	22			14210	13			14210	21
14220	37			14220	12			14220	14
14230	26			14230	8			14230	22
14240	31			14240	10			14240	15
14250	29			14250	10			14250	14
14260	23			14260	13			14260	19
14270	25			14270	12			14270	13
14280	19			14280	12			14280	12
14290	25			14290	11			14290	10
14300	23			14300	17			14300	24
14310	27			14310	15			14310	17
14320	22			14320	10			14320	11
14330	19			14330	17			14330	17
14340	26			14340	14			14340	19
14350	22			14350	9			14350	18
14360	19			14360	15			14360	12
14370	28			14370	12			14370	11
14380	23			14380	17			14380	15
14390	19			14390	15			14390	10
14400	24			14400	14			14400	14
14410	24			14410	11			14410	17
14420	25			14420	8			14420	15
14430	25			14430	12			14430	9
14440	18			14440	10			14440	12
14450	28			14450	11			14450	17
14460	19			14460	9			14460	16
14470	25			14470	10			14470	14
14480	18			14480	11			14480	21
14490	18			14490	16			14490	13
14500	28			14500	11			14500	14
14510	15			14510	8			14510	15
14520	18			14520	10			14520	11
14530	22			14530	12			14530	20
14540	24			14540	12			14540	20
14550	14			14550	11			14550	16
14560	24			14560	12			14560	14
14570	23			14570	11			14570	18
14580	29			14580	9			14580	10
14590	20			14590	16			14590	15
14600	29			14600	12			14600	14
14610	18			14610	12			14610	14
14620	26			14620	16			14620	15
14630	43			14630	19			14630	20
14640	20			14640	19			14640	18
14650	29			14650	12			14650	28
14660	45			14660	20			14660	19
14670	52			14670	21			14670	22
14680	37			14680	15			14680	36
14690	37			14690	17			14690	22
14700	50			14700	21			14700	26
14710	59			14710	22			14710	24
14720	56			14720	34			14720	30
14730	53			14730	39			14730	30
14740	77			14740	34			14740	37
14750	73			14750	41			14750	41
14760	75			14760	39			14760	39
14770	80			14770	49			14770	39
14780	81			14780	30			14780	32
14790	75			14790	39			14790	36
14800	87			14800	35			14800	43
14810	65			14810	38			14810	52
14820	79			14820	45			14820	36
14830	56			14830	44			14830	34
14840	63			14840	35			14840	41
14850	79			14850	25			14850	49
14860	66			14860	22			14860	35
14870	64			14870	26			14870	34
14880	57			14880	26			14880	34
14890	50			14890	23			14890	24
14900	56			14900	37			14900	20
14910	36			14910	15			14910	17
14920	50			14920	17			14920	31
14930	32			14930	14			14930	21
14940	30			14940	14			14940	20
14950	25			14950	12			14950	17
14960	35			14960	18			14960	12
14970	28			14970	11			14970	14
14980	15			14980	13			14980	24
14990	26			14990	12			14990	10
15000	24			15000	11			15000	17
15010	26			15010	17			15010	13
15020	30			15020	16			15020	17
15030	33			15030	15			15030	19
15040	28			15040	20			15040	10
15050	36			15050	17			15050	17
15060	35			15060	13			15060	12
15070	36			15070	13			15070	20
15080	35			15080	21			15080	14
15090	38			15090	17			15090	26
15100	30			15100	15			15100	15
15110	31			15110	18			15110	18
15120	35			15120	16			15120	14
15130	32			15130	15			15130	21
15140	37			15140	22			15140	26
15150	37			15150	20			15150	22
15160	39			15160	27			15160	28
15170	34			15170	20			15170	20
15180	31			15180	20			15180	21
15190	43			15190	16			15190	25
15200	47			15200	21			15200	21
15210	45			15210	21			15210	20
15220	43			15220	17			15220	23
15230	38			15230	16			15230	21
15240	45			15240	20			15240	21
15250	35			15250	11			15250	16
15260	49			15260	17			15260	15
15270	37			15270	18			15270	26
15280	34			15280	18			15280	21
15290	34			15290	15			15290	19
15300	22			15300	17			15300	12
15310	33			15310	14			15310	12
15320	33			15320	14			15320	18
15330	22			15330	16			15330	18
15340	24			15340	13			15340	11
15350	30			15350	14			15350	15
15360	25			15360	17			15360	8
15370	27			15370	15			15370	9
15380	19			15380	15			15380	16
15390	29			15390	13			15390	22
15400	37			15400	15			15400	20
15410	18			15410	12			15410	20
15420	17			15420	10			15420	21
15430	24			15430	8			15430	12
15440	22			15440	16			15440	8
15450	20			15450	13			15450	14
15460	30			15460	9			15460	10
15470	22			15470	15			15470	10
15480	17			15480	7			15480	13
15490	30			15490	17			15490	18
15500	29			15500	14			15500	12
15510	28			15510	7			15510	17
15520	23			15520	7			15520	11
15530	16			15530	13			15530	15
15540	17			15540	6			15540	11
15550	18			15550	11			15550	15
15560	21			15560	13			15560	14
15570	25			15570	11			15570	13
15580	26			15580	7			15580	11
15590	23			15590	16			15590	26
15600	22			15600	12			15600	13
15610	30			15610	15			15610	12
15620	30			15620	13			15620	23
15630	29			15630	13			15630	19
15640	27			15640	13			15640	19
15650	29			15650	19			15650	17
15660	33			15660	15			15660	18
15670	33			15670	18			15670	25
15680	48			15680	17			15680	24
15690	29			15690	18			15690	21
15700	27			15700	21			15700	26
15710	47			15710	22			15710	29
15720	31			15720	11			15720	20
15730	46			15730	31			15730	30
15740	37			15740	23			15740	25
15750	45			15750	20			15750	34
15760	51			15760	27			15760	34
15770	38			15770	28			15770	30
15780	46			15780	22			15780	24
15790	43			15790	25			15790	31
15800	43			15800	31			15800	34
15810	41			15810	27			15810	28
15820	36			15820	30			15820	30
15830	41			15830	19			15830	18
15840	37			15840	21			15840	29
15850	42			15850	18			15850	24
15860	40			15860	18			15860	19
15870	35			15870	16			15870	17
15880	36			15880	21			15880	20
15890	35			15890	15			15890	24
15900	31			15900	10			15900	25
15910	36			15910	15			15910	15
15920	21			15920	14			15920	17
15930	21			15930	10			15930	22
15940	28			15940	11			15940	20
15950	22			15950	14			15950	13
15960	25			15960	13			15960	17
15970	20			15970	14			15970	19
15980	14			15980	13			15980	12
15990	26			15990	10			15990	23
16000	14			16000	9			16000	17
16010	24			16010	8			16010	14
16020	20			16020	11			16020	15
16030	30			16030	4			16030	14
16040	17			16040	14			16040	8
16050	22			16050	12			16050	14
16060	25			16060	9			16060	8
16070	24			16070	9			16070	13
16080	25			16080	8			16080	12
16090	20			16090	11			16090	15
16100	24			16100	9			16100	17
16110	17			16110	11			16110	14
16120	26			16120	8			16120	13
16130	33			16130	9			16130	21
16140	26			16140	13			16140	17
16150	22			16150	13			16150	11
16160	16			16160	12			16160	15
16170	16			16170	8			16170	17
16180	29			16180	12			16180	12
16190	20			16190	8			16190	14
16200	20			16200	8			16200	6
16210	23			16210	11			16210	15
16220	19			16220	12			16220	18
16230	24			16230	15			16230	12
16240	17			16240	6			16240	12
16250	21			16250	5			16250	13
16260	28			16260	11			16260	16
16270	19			16270	14			16270	11
16280	18			16280	15			16280	7
16290	18			16290	11			16290	16
16300	23			16300	17			16300	14
16310	28			16310	15			16310	8
16320	37			16320	16			16320	16
16330	26			16330	15			16330	15
16340	28			16340	13			16340	17
16350	32			16350	19			16350	19
16360	35			16360	15			16360	20
16370	39			16370	11			16370	24
16380	43			16380	31			16380	18
16390	46			16390	23			16390	21
16400	56			16400	24			16400	25
16410	53			16410	26			16410	19
16420	50			16420	17			16420	17
16430	60			16430	28			16430	18
16440	55			16440	29			16440	25
16450	65			16450	26			16450	20
16460	64			16460	21			16460	22
16470	53			16470	25			16470	24
16480	63			16480	42			16480	23
16490	59			16490	22			16490	26
16500	57			16500	25			16500	30
16510	44			16510	26			16510	20
16520	46			16520	23			16520	31
16530	47			16530	22			16530	25
16540	54			16540	22			16540	17
16550	54			16550	26			16550	18
16560	48			16560	20			16560	18
16570	48			16570	17			16570	19
16580	40			16580	19			16580	23
16590	33			16590	18			16590	22
16600	49			16600	19			16600	15
16610	32			16610	13			16610	9
16620	31			16620	22			16620	18
16630	28			16630	20			16630	15
16640	23			16640	14			16640	17
16650	34			16650	17			16650	11
16660	27			16660	25			16660	8
16670	29			16670	14			16670	15
16680	23			16680	12			16680	14
16690	23			16690	13			16690	3
16700	30			16700	8			16700	8
16710	25			16710	14			16710	8
16720	27			16720	12			16720	18
16730	12			16730	10			16730	14
16740	17			16740	13			16740	13
16750	21			16750	8			16750	6
16760	18			16760	11			16760	15
16770	13			16770	5			16770	17
16780	14			16780	7			16780	10
16790	23			16790	8			16790	13
16800	18			16800	10			16800	10
16810	20			16810	13			16810	6
16820	15			16820	8			16820	10
16830	21			16830	10			16830	9
16840	22			16840	13			16840	11
16850	15			16850	5			16850	11
16860	14			16860	3			16860	13
16870	25			16870	8			16870	14
16880	24			16880	10			16880	10
16890	20			16890	12			16890	6
16900	21			16900	13			16900	10
16910	15			16910	9			16910	8
16920	18			16920	10			16920	16
16930	23			16930	15			16930	18
16940	24			16940	12			16940	10
16950	16			16950	10			16950	17
16960	21			16960	5			16960	11
16970	31			16970	8			16970	16
16980	15			16980	10			16980	11
16990	28			16990	9			16990	9
17000	21			17000	12			17000	10
17010	29			17010	6			17010	12
17020	22			17020	5			17020	20
17030	34			17030	5			17030	9
17040	29			17040	8			17040	10
17050	32			17050	8			17050	13
17060	39			17060	18			17060	17
17070	35			17070	19			17070	13
17080	31			17080	13			17080	14
17090	45			17090	13			17090	21
17100	31			17100	22			17100	17
17110	36			17110	20			17110	22
17120	51			17120	13			17120	25
17130	52			17130	14			17130	24
17140	49			17140	24			17140	18
17150	58			17150	26			17150	19
17160	61			17160	38			17160	19
17170	53			17170	37			17170	21
17180	71			17180	35			17180	39
17190	70			17190	42			17190	39
17200	60			17200	29			17200	24
17210	80			17210	36			17210	31
17220	80			17220	35			17220	32
17230	77			17230	29			17230	39
17240	71			17240	36			17240	29
17250	83			17250	29			17250	40
17260	71			17260	36			17260	47
17270	77			17270	26			17270	29
17280	73			17280	35			17280	26
17290	55			17290	34			17290	30
17300	59			17300	31			17300	30
17310	75			17310	28			17310	25
17320	75			17320	27			17320	21
17330	43			17330	36			17330	23
17340	54			17340	31			17340	21
17350	55			17350	31			17350	19
17360	36			17360	24			17360	20
17370	38			17370	16			17370	16
17380	51			17380	6			17380	25
17390	32			17390	14			17390	20
17400	30			17400	24			17400	15
17410	21			17410	21			17410	18
17420	32			17420	15			17420	15
17430	29			17430	15			17430	8
17440	29			17440	10			17440	18
17450	22			17450	8			17450	12
17460	22			17460	10			17460	14
17470	23			17470	7			17470	16
17480	27			17480	9			17480	9
17490	21			17490	9			17490	18
17500	32			17500	11			17500	12
17510	20			17510	12			17510	11
17520	27			17520	12			17520	13
17530	15			17530	4			17530	14
17540	21			17540	10			17540	9
17550	17			17550	7			17550	9
17560	22			17560	7			17560	10
17570	21			17570	11			17570	11
17580	14			17580	6			17580	16
17590	19			17590	10			17590	12
17600	16			17600	3			17600	9
17610	20			17610	11			17610	8
17620	15			17620	13			17620	11
17630	16			17630	12			17630	14
17640	18			17640	4			17640	9
17650	12			17650	6			17650	14
17660	15			17660	14			17660	15
17670	17			17670	9			17670	9
17680	21			17680	5			17680	16
17690	26			17690	9			17690	9
17700	18			17700	8			17700	6
17710	15			17710	11			17710	9
17720	14			17720	6			17720	13
17730	12			17730	6			17730	8
17740	16			17740	7			17740	10
17750	6			17750	7			17750	14
17760	9			17760	14			17760	14
17770	17			17770	9			17770	15
17780	14			17780	8			17780	9
17790	17			17790	8			17790	12
17800	11			17800	4			17800	11
17810	10			17810	8			17810	10
17820	18			17820	4			17820	12
17830	12			17830	8			17830	3
17840	17			17840	13			17840	4
17850	13			17850	3			17850	8
17860	12			17860	2			17860	10
17870	9			17870	12			17870	8
17880	13			17880	7			17880	12
17890	13			17890	8			17890	9
17900	15			17900	10			17900	4
17910	14			17910	6			17910	7
17920	7			17920	9			17920	6
17930	12			17930	8			17930	5
17940	8			17940	0			17940	18
17950	16			17950	6			17950	9
17960	13			17960	12			17960	11
17970	13			17970	3			17970	10
17980	16			17980	2			17980	8
17990	12			17990	4			17990	6
18000	14			18000	6			18000	14
18010	8			18010	9			18010	9
18020	17			18020	5			18020	14
18030	16			18030	5			18030	8
18040	12			18040	6			18040	13
18050	12			18050	4			18050	9
18060	14			18060	7			18060	6
18070	18			18070	9			18070	13
18080	15			18080	9			18080	5
18090	12			18090	7			18090	3
18100	11			18100	5			18100	7
18110	12			18110	3			18110	10
18120	13			18120	7			18120	4
18130	18			18130	4			18130	8
18140	20			18140	6			18140	5
18150	20			18150	12			18150	4
18160	10			18160	8			18160	5
18170	17			18170	4			18170	5
18180	12			18180	7			18180	8
18190	10			18190	7			18190	4
18200	13			18200	5			18200	7
18210	13			18210	7			18210	8
18220	10			18220	9			18220	9
18230	11			18230	5			18230	3
18240	16			18240	5			18240	6
18250	7			18250	6			18250	7
18260	17			18260	9			18260	6
18270	9			18270	6			18270	9
18280	10			18280	6			18280	8
18290	18			18290	5			18290	4
18300	10			18300	6			18300	6
18310	20			18310	7			18310	6
18320	11			18320	6			18320	8
18330	7			18330	8			18330	6
18340	9			18340	5			18340	4
18350	7			18350	2			18350	6
18360	11			18360	9			18360	9
18370	16			18370	9			18370	4
18380	17			18380	2			18380	6
18390	9			18390	5			18390	6
18400	16			18400	4			18400	10
18410	16			18410	9			18410	8
18420	15			18420	2			18420	12
18430	15			18430	7			18430	8
18440	18			18440	3			18440	8
18450	10			18450	10			18450	7
18460	16			18460	4			18460	10
18470	12			18470	3			18470	9
18480	10			18480	6			18480	2
18490	12			18490	8			18490	7
18500	11			18500	5			18500	6
18510	17			18510	4			18510	6
18520	9			18520	11			18520	5
18530	17			18530	5			18530	11
18540	9			18540	6			18540	15
18550	16			18550	1			18550	11
18560	15			18560	5			18560	8
18570	12			18570	6			18570	15
18580	14			18580	2			18580	10
18590	19			18590	5			18590	7
18600	15			18600	2			18600	10
18610	14			18610	4			18610	6
18620	11			18620	9			18620	11
18630	9			18630	2			18630	12
18640	16			18640	4			18640	4
18650	11			18650	13			18650	9
18660	13			18660	7			18660	12
18670	18			18670	9			18670	7
18680	10			18680	10			18680	9
18690	16			18690	8			18690	7
18700	14			18700	4			18700	12
18710	15			18710	7			18710	6
18720	14			18720	6			18720	5
18730	15			18730	13			18730	7
18740	18			18740	4			18740	6
18750	16			18750	7			18750	4
18760	10			18760	2			18760	6
18770	18			18770	9			18770	2
18780	13			18780	4			18780	12
18790	9			18790	6			18790	8
18800	11			18800	5			18800	7
18810	19			18810	5			18810	8
18820	14			18820	8			18820	7
18830	12			18830	5			18830	7
18840	9			18840	5			18840	12
18850	7			18850	6			18850	8
18860	17			18860	3			18860	7
18870	7			18870	6			18870	1
18880	15			18880	5			18880	6
18890	10			18890	2			18890	10
18900	10			18900	5			18900	12
18910	11			18910	5			18910	6
18920	10			18920	9			18920	6
18930	16			18930	6			18930	8
18940	9			18940	6			18940	5
18950	18			18950	2			18950	8
18960	11			18960	3			18960	10
[truncated: 2,099 more rows]
