# Supplementary material for: Zinc-doped Prussian blue enhances photothermal clearance of Staphylococcus aureus and promotes tissue repair in infected wounds
Source: Nat Commun. 2019 Oct 3;10:4490. doi: 10.1038/s41467-019-12429-6 (PMC6776522; doi:10.1038/s41467-019-12429-6)
Supplement: Supplementary file 5 — Source Data [file 41467_2019_12429_MOESM5_ESM.zip › Source Data/Source Data Fig. 7.xlsx]

## Sheet: Fig. 7C
Fig. 7 (C) Photographs of MRSA-infected wounds (scale bars = 3 mm). Red arrows mark serious suppuration on the wounds; Quantitative assessment of bacterial counts in wounds by spread plate method and corresponding viability of MRSA on day 1 and day 2.
		MRSA counts (107 CFU wound-1)
Day 1	Control	1.592	1.267	1.878
	ZnPB-3	0.111	0.081	0.142
Day 2	Control	1.848	2.05067	1.64267
	ZnPB-3	0.01333	0.004	0.032

## Sheet: Fig. 7D
Fig. 7 (D) Representative photographs of the wound healing process and corresponding quantitative analysis of wounds over time (scale bars = 3 mm).
Control	Relative wound area (%)
Day 0	101.078	94.9702	103.952
Day 4	46.4958	52.4137	51.5968
Day 8	43.5116	45.1617	33.8898
Day 12	13.8909	12.316	12.4049
ZnPB-3	Relative wound area (%)
Day 0	106.012	96.1976	97.7906
Day 4	42.4596	38.2324	45.3102
Day 8	27.3757	25.9079	24.2371
Day 12	1.42164	1.04618	1.88458

## Sheet: Fig. 7E
Fig. 7 (E) Viability of MRSA treated by Van with different dosage (10, 40, and 160 mg kg-1 day-1) on day 2 in vivo; Viability of MRSA treated with Fus, Ret, and Mup using same dosage (0.2 mg kg-1 day-1) on day 2 in vivo.
		MRSA counts (107 CFU wound-1)
	Control	2.01	1.86	1.63
Van (mg kg-1 day-1)	10	0.892	0.793	0.724
	40	0.327	0.221	0.382
	160	0.013	0.029	0.037
		MRSA counts (107 CFU wound-1)
	Control	2.202	1.712	1.693
	Fus	0.772	0.793	1.011
	Ret	0.236	0.193	0.109
	Mup	0.016	0.013	0.006

## Sheet: Fig. 7F
Fig. 7 (F) Viability of MRSA treated with ZnPB-3 (0.2 mg kg-1 day-1) on day 2 in vivo; Comparison of therapeutic effects among Van (160 mg kg-1 day-1), Fus, Ret, Mup, and ZnPB-3 using same dosage (0.2 mg kg-1 day-1) on day 2 in vivo.
	MRSA counts (107 CFU wound-1)
Control	1.635	1.952	1.825
ZnPB-3	2e-06	5e-06	1e-06
