# Supplementary material for: Zinc-doped Prussian blue enhances photothermal clearance of Staphylococcus aureus and promotes tissue repair in infected wounds
Source: Nat Commun. 2019 Oct 3;10:4490. doi: 10.1038/s41467-019-12429-6 (PMC6776522; doi:10.1038/s41467-019-12429-6)
Supplement: Supplementary file 5 — Source Data [file 41467_2019_12429_MOESM5_ESM.zip › Source Data/Source Data Supplementary Fig. 10.xlsx]

## Sheet: Supplementary Fig. 10
Supplementary Fig. 10. Viability of MRSA treated with of ZnPB-3 (200 ppm) under 808 nm NIR light irradiation for 20 min with subsequent culture in dark for (B) 2 h and (C) 24 h, respectively.
		MRSA counts (107 CFU mL-1)
L+D2	Control	1.1065	1.05394	0.83956
	ZnPB-3	0.11895	0.07746	0.17012
		MRSA counts (1010 CFU mL-1)
L+D24	Control	1.22608	0.98042	0.7935
	ZnPB-3	7.38825e-06	1.84706e-06	3.32471e-06
