# Supplementary material for: Zinc-doped Prussian blue enhances photothermal clearance of Staphylococcus aureus and promotes tissue repair in infected wounds
Source: Nat Commun. 2019 Oct 3;10:4490. doi: 10.1038/s41467-019-12429-6 (PMC6776522; doi:10.1038/s41467-019-12429-6)
Supplement: Supplementary file 5 — Source Data [file 41467_2019_12429_MOESM5_ESM.zip › Source Data/Source Data Supplementary Fig. 11.xlsx]

## Sheet: Supplementary Fig. 11
Supplementary Fig. 11. Viability of MRSA of separated incubation for 2 h and 24 h in dark without the effect of ion release after L treatment with ZnPB-3 (200 ppm).
		MRSA counts (107 CFU mL-1)
2 h	Control	1.08085	0.98222	0.93693
	ZnPB-3	0.2521	0.30543	0.27776
		MRSA counts (1010 CFU mL-1)
24 h	Control	1.05628	1.01388	0.92984
	ZnPB-3	0.32472	0.3018	0.2911
