# Supplementary material for: Zinc-doped Prussian blue enhances photothermal clearance of Staphylococcus aureus and promotes tissue repair in infected wounds
Source: Nat Commun. 2019 Oct 3;10:4490. doi: 10.1038/s41467-019-12429-6 (PMC6776522; doi:10.1038/s41467-019-12429-6)
Supplement: Supplementary file 5 — Source Data [file 41467_2019_12429_MOESM5_ESM.zip › Source Data/Source Data Supplementary Fig. 12.xlsx]

## Sheet: Supplementary Fig. 12
Supplementary Fig. 12. Viability of MRSA treated with PB, ZnPB-1, ZnPB-2, and ZnPB-3 against MRSA in L+D24 treatment.
	MRSA counts (1010 CFU mL-1)
Control	0.92442	1.00327	1.07267
PB	0.33031	0.30887	0.27689
ZnPB-1	0.21294	0.20058	0.15116
ZnPB-2	0.12863	0.09993	0.08176
ZnPB-3	0.02035	0.01235	0.00945
