# Supplementary material for: Zinc-doped Prussian blue enhances photothermal clearance of Staphylococcus aureus and promotes tissue repair in infected wounds
Source: Nat Commun. 2019 Oct 3;10:4490. doi: 10.1038/s41467-019-12429-6 (PMC6776522; doi:10.1038/s41467-019-12429-6)
Supplement: Supplementary file 5 — Source Data [file 41467_2019_12429_MOESM5_ESM.zip › Source Data/Source Data Supplementary Fig. 13.xlsx]

## Sheet: Supplementary Fig. 13
Supplementary Fig. 13. (B) Cell viability of NIH3T3 cells cultured with PB and ZnPB-3 at various concentrations (25, 50, 100, and 200 ppm) without or with 808 nm NIR light irradiation and incubation for 24 h at 37 °C.
Light (-)
	Cell viability (%)
control	97.9002	99.2948	102.804
PB (25 ppm)	86.968	99.8797	97.8102
PB (50 ppm)	93.3564	93.7163	95.5608
PB (100 ppm)	95.6957	95.5608	86.5631
PB (200 ppm)	88.8575	84.4037	83.279
ZnPB (25 ppm)	116.525	100.015	116.075
ZnPB (50 ppm)	98.0351	124.443	93.7613
ZnPB (100 ppm)	91.1969	115.536	97.5403
ZnPB (200 ppm)	99.8797	93.2664	86.6081
Light (+)
	Cell viability (%)
control	93.8292	97.8083	108.364
PB (25 ppm)	94.0805	96.5099	104.132
PB (50 ppm)	91.693	87.3788	76.4498
PB (100 ppm)	58.4777	64.4165	68.0433
PB (200 ppm)	44.4512	55.2106	37.4961
ZnPB (25 ppm)	84.5725	91.693	102.306
ZnPB (50 ppm)	74.1429	73.0958	85.5348
ZnPB (100 ppm)	68.747	57.6452	51.1718
ZnPB (200 ppm)	30.0373	41.3045	46.1214
