# Supplementary material for: Zinc-doped Prussian blue enhances photothermal clearance of Staphylococcus aureus and promotes tissue repair in infected wounds
Source: Nat Commun. 2019 Oct 3;10:4490. doi: 10.1038/s41467-019-12429-6 (PMC6776522; doi:10.1038/s41467-019-12429-6)
Supplement: Supplementary file 5 — Source Data [file 41467_2019_12429_MOESM5_ESM.zip › Source Data/Source Data Supplementary Fig. 14.xlsx]

## Sheet: Supplementary Fig. 14
Supplementary Fig. 14. Cell viabilities of 200 ppm PB group and 200 ppm ZnPB-3 group with 808 nm NIR light irradiation and incubation for day 3.
	Cell viability (%)
Control	104.739	102.005	93.2535
PB (200 ppm)	52.5064	57.9758	49.7717
ZnPB-3 (200 ppm)	66.1799	61.2574	53.8737
