# Supplementary material for: Zinc-doped Prussian blue enhances photothermal clearance of Staphylococcus aureus and promotes tissue repair in infected wounds
Source: Nat Commun. 2019 Oct 3;10:4490. doi: 10.1038/s41467-019-12429-6 (PMC6776522; doi:10.1038/s41467-019-12429-6)
Supplement: Supplementary file 5 — Source Data [file 41467_2019_12429_MOESM5_ESM.zip › Source Data/Source Data Supplementary Fig. 15.xlsx]

## Sheet: Supplementary Fig. 15
Supplementary Fig. 15. Photothermal heating curves of range of temperatures with ZnPB-3 for 15 min of wounds.
40 ºC			45 ºC			50 ºC			55 ºC			60 ºC			65 ºC
Time (s)	Temperature (ºC)		Time (s)	Temperature (ºC)		Time (s)	Temperature (ºC)		Time (s)	Temperature (ºC)		Time (s)	Temperature (ºC)		Time (s)	Temperature (ºC)
0	35.1		0	35.1		0	35.1		0	35.1		0	35.1		0	35.1
30	35.5		30	36.9		30	37		30	37.2		30	38.8		30	39.9
60	35.8		60	38.6		60	38.6		60	39.2		60	42.1		60	43.8
90	36.1		90	39.9		90	40.1		90	40.9		90	44.9		90	47.3
120	36.4		120	41		120	41.5		120	42.5		120	47.2		120	50.7
150	36.6		150	41.9		150	42.7		150	44.1		150	49.3		150	53.1
180	36.8		180	42.6		180	43.9		180	45.6		180	51.3		180	54.9
210	37		210	43.1		210	45		210	47.1		210	53.1		210	56.4
240	37.2		240	43.4		240	46		240	48.5		240	54.5		240	57.7
270	37.4		270	43.7		270	46.8		270	49.8		270	55.7		270	58.9
300	37.6		300	44		300	47.5		300	51		300	56.7		300	60
330	37.8		330	44.2		330	48.1		330	51.9		330	57.5		330	60.9
360	38.1		360	44.4		360	48.6		360	52.5		360	58.1		360	61.7
390	38.2		390	44.6		390	49		390	53.1		390	58.6		390	62.4
420	38.3		420	44.7		420	49.3		420	53.6		420	59		420	63
450	38.4		450	44.8		450	49.5		450	54		450	59.3		450	63.5
480	38.5		480	44.9		480	49.7		480	54.3		480	59.6		480	63.9
510	38.6		510	45		510	49.9		510	54.5		510	59.8		510	64.2
540	38.7		540	45.1		540	50.1		540	54.7		540	60		540	64.5
570	38.8		570	45.2		570	50.2		570	54.9		570	60.2		570	64.7
600	38.9		600	45.3		600	50.3		600	55		600	60.4		600	65
630	39		630	45.3		630	50.3		630	55.1		630	60.5		630	65
660	39		660	45.3		660	50.3		660	55.1		660	60.5		660	65
690	39		690	45.4		690	50.4		690	55.1		690	60.5		690	65.1
720	39.1		720	45.4		720	50.4		720	55.1		720	60.6		720	65.1
750	39.1		750	45.4		750	50.4		750	55.2		750	60.6		750	65.1
780	39.1		780	45.5		780	50.5		780	55.2		780	60.6		780	65.2
810	39.2		810	45.5		810	50.5		810	55.2		810	60.7		810	65.2
840	39.2		840	45.5		840	50.6		840	55.3		840	60.7		840	65.3
870	39.2		870	45.5		870	50.6		870	55.3		870	60.8		870	65.3
900	39.2		900	45.5		900	50.6		900	55.4		900	60.8		900	65.3
