# Supplementary material for: Zinc-doped Prussian blue enhances photothermal clearance of Staphylococcus aureus and promotes tissue repair in infected wounds
Source: Nat Commun. 2019 Oct 3;10:4490. doi: 10.1038/s41467-019-12429-6 (PMC6776522; doi:10.1038/s41467-019-12429-6)
Supplement: Supplementary file 5 — Source Data [file 41467_2019_12429_MOESM5_ESM.zip › Source Data/Source Data Supplementary Fig. 16.xlsx]

## Sheet: Supplementary Fig. 16
Supplementary Fig. 16. Viability of MRSA in control (Ctrl, PBS) groups without and with 808 nm light irradiation for 15 min with subsequent culture in the dark for 1 day and 2 days, respectively.
		MRSA counts (107 CFU wound-1)
Day 1	Light (-)	1.825	1.63	1.362
	Light (+)	1.592	1.267	1.878
Day 2	Light (-)	2.148	1.776	1.571
	Light (+)	1.848	2.05067	1.64267
