# Supplementary material for: Zinc-doped Prussian blue enhances photothermal clearance of Staphylococcus aureus and promotes tissue repair in infected wounds
Source: Nat Commun. 2019 Oct 3;10:4490. doi: 10.1038/s41467-019-12429-6 (PMC6776522; doi:10.1038/s41467-019-12429-6)
Supplement: Supplementary file 5 — Source Data [file 41467_2019_12429_MOESM5_ESM.zip › Source Data/Source Data Supplementary Fig. 17.xlsx]

## Sheet: Supplementary Fig. 17
Supplementary Fig. 17. Biochemical analyses of renal function (BUN, CR, and UA) of Van in high concentration (160 mg kg-1 day-1) on day 7.
	BUN (mg dL-1)
Control	10.831	12.477	11.057
Van	20.044	18.881	17.79
	CR (μM)
Control	16.122	17.821	18.049
Van	26.016	27.821	25.61
	UA (μM)
Control	77.014	84.026	91.047
Van	118.346	121.218	119.452
