# Supplementary material for: Zinc-doped Prussian blue enhances photothermal clearance of Staphylococcus aureus and promotes tissue repair in infected wounds
Source: Nat Commun. 2019 Oct 3;10:4490. doi: 10.1038/s41467-019-12429-6 (PMC6776522; doi:10.1038/s41467-019-12429-6)
Supplement: Supplementary file 5 — Source Data [file 41467_2019_12429_MOESM5_ESM.zip › Source Data/Source Data Supplementary Fig. 18.xlsx]

## Sheet: Supplementary Fig. 18
Supplementary Fig. 18. Viability of MRSA treated with Van (160 mg kg-1 day-1), Fus, Ret, Mup, and ZnPB-3 using same dosage (0.2 mg kg-1 day-1) with 808 nm light irradiation for 15 min in vivo.
	MRSA counts (107 CFU wound-1)
Control	0.83177	0.97179	1.19645
Van	0.82079	1.01149	1.12017
Fus	0.91954	0.98119	1.05016
Ret	0.85423	1.0012	1.17241
Mup	0.9535	0.89446	1.27168
ZnPB-3	0.12748	0.19906	0.26176
