# Supplementary material for: Zinc-doped Prussian blue enhances photothermal clearance of Staphylococcus aureus and promotes tissue repair in infected wounds
Source: Nat Commun. 2019 Oct 3;10:4490. doi: 10.1038/s41467-019-12429-6 (PMC6776522; doi:10.1038/s41467-019-12429-6)
Supplement: Supplementary file 5 — Source Data [file 41467_2019_12429_MOESM5_ESM.zip › Source Data/Source Data Supplementary Fig. 19.xlsx]

## Sheet: Supplementary Fig. 19C
Supplementary Fig. 19. Quantitatively relative area of collagen in corresponding (C) Masson's trichrome staining.
	Relative area of collagen (%)
Control	60.3475	74.7365	77.3116	73.4473	67.449	70.679
ZnPB-3	92.1962	91.6685	90.3161	89.275	88.8567	85.2739

## Sheet: Supplementary Fig. 19D
Supplementary Fig. 19. Quantitatively relative area of collagen in corresponding (D) Sirius red staining.
	Relative area of collagen (%)
Control	57.7143	50.342	56.1693	57.512	55.3425	53.7241
ZnPB-3	64.3106	66.3187	65.0274	60.7961	68.775	69.7969
