# Supplementary material for: Zinc-doped Prussian blue enhances photothermal clearance of Staphylococcus aureus and promotes tissue repair in infected wounds
Source: Nat Commun. 2019 Oct 3;10:4490. doi: 10.1038/s41467-019-12429-6 (PMC6776522; doi:10.1038/s41467-019-12429-6)
Supplement: Supplementary file 5 — Source Data [file 41467_2019_12429_MOESM5_ESM.zip › Source Data/Source Data Supplementary Fig. 21.xlsx]

## Sheet: Supplementary Fig. 21
Supplementary Fig. 21. Data of standard hematology of control and ZnPB-3 groups on day 12, including HCT, HGB, MCHC, MCH, MCV, MPV, PLT, RBC, RDW, and WBC.
	HCT (%)					HGB (g L-1)					MCHC (g L-1)					MCH (pg)					MCV (fL)
Control	39.4	37.9	38.1		Control	127	122	124		Control	329	313	325		Control	20.4	21	19.8		Control	62.1	64	61
ZnPB-3	37.3	40.4	42.6		ZnPB-3	135	121	126		ZnPB-3	325	316	328		ZnPB-3	21.1	19.8	20.2		ZnPB-3	65	65.4	62.3
	MPV (fL)					PLT (109 L-1)					RBC (1012 L-1)					RDW (%)					WBC (109 L-1)
Control	6.1	5.4	5.3		Control	938	984	697		Control	5.75	6.42	6.25		Control	14.3	11.2	14.1		Control	7.4	5.2	5.4
ZnPB-3	4.4	5.8	5.2		ZnPB-3	934	765	1042		ZnPB-3	5.97	6.39	6.24		ZnPB-3	13.8	12	14.3		ZnPB-3	7.5	12.1	5.8
