# Supplementary material for: Zinc-doped Prussian blue enhances photothermal clearance of Staphylococcus aureus and promotes tissue repair in infected wounds
Source: Nat Commun. 2019 Oct 3;10:4490. doi: 10.1038/s41467-019-12429-6 (PMC6776522; doi:10.1038/s41467-019-12429-6)
Supplement: Supplementary file 5 — Source Data [file 41467_2019_12429_MOESM5_ESM.zip › Source Data/Source Data Supplementary Fig. 22.xlsx]

## Sheet: Supplementary Fig. 22A
Supplementary Fig. 22. Biochemical analyses of (A) hepatic function (ALP, ALT, and AST) of control and ZnPB-3 groups on day 12.
	ALP (U L-1)					ALT (U L-1)					AST (U L-1)
Control	57.829	53.567	62.16		Control	37.188	55.456	38.45		Control	92.893	72.882	72.407
ZnPB-3	44.389	66.518	66.575		ZnPB-3	41.358	37.979	41.581		ZnPB-3	71.882	88.033	80.326

## Sheet: Supplementary Fig. 22B
Supplementary Fig. 22. Biochemical analyses of (B) renal function (BUN, CR, and UA) of control and ZnPB-3 groups on day 12.
	BUN (mg dL-1)					CR (μM)					UA (μM)
Control	11.038	9.16	13.279		Control	15.296	15.87	22.505		Control	86.6	77.004	91.006
ZnPB-3	9.919	11.858	12.141		ZnPB-3	14.149	22.562	15.296		ZnPB-3	72.323	89.409	91.047

## Sheet: Supplementary Fig. 22C
Supplementary Fig. 22. Concentrations of ions (Fe2+, Fe3+, and Zn2+) (C) in blood of control and ZnPB-3 groups on day 12.
Fe3+ and Fe2+
	Concentration (μM)
Control	7.753	7.409	8.131
ZnPB-3	6.19	8.878	7.534
Zn2+
	Concentration (μM)
Control	6.03	6.036	6.283
ZnPB-3	5.893	6.928	6.165

## Sheet: Supplementary Fig. 22D
Supplementary Fig. 22. Concentrations of ions (Fe2+, Fe3+, and Zn2+) (D) in urine of control and ZnPB-3 groups on day 12.
Fe3+ and Fe2+
	Concentration (μM)
Control	12.348	14.192	14.693
ZnPB-3	13.411	14.474	13.536
Zn2+
	Concentration (μM)
Control	5.102	4.987	5.327
ZnPB-3	4.855	5.014	5.154
