# Supplementary material for: Zinc-doped Prussian blue enhances photothermal clearance of Staphylococcus aureus and promotes tissue repair in infected wounds
Source: Nat Commun. 2019 Oct 3;10:4490. doi: 10.1038/s41467-019-12429-6 (PMC6776522; doi:10.1038/s41467-019-12429-6)
Supplement: Supplementary file 5 — Source Data [file 41467_2019_12429_MOESM5_ESM.zip › Source Data/Source Data Supplementary Fig. 4.xlsx]

## Sheet: Supplementary Fig. 4 (PB)
Supplementary Fig. 4. Absorption spectra (300-1000 nm) of different concentrations of PB.
Wavelength (nm)	200 ppm	100 ppm	50 ppm	25 ppm	PBS
300	1.4204	0.813	0.5683	0.4397	0.3354
310	0.9834	0.5626	0.3914	0.3017	0.2227
320	0.692	0.4036	0.288	0.2282	0.1727
330	0.5142	0.3071	0.2226	0.1783	0.1346
340	0.4216	0.2513	0.1813	0.1448	0.1062
350	0.3688	0.219	0.1569	0.1242	0.0903
360	0.3244	0.1895	0.133	0.1033	0.0738
370	0.2891	0.165	0.1125	0.0854	0.057
380	0.2582	0.1452	0.0965	0.071	0.0456
390	0.2359	0.1323	0.0871	0.0638	0.041
400	0.2183	0.1229	0.0815	0.06	0.0389
410	0.2016	0.1148	0.0769	0.0571	0.0377
420	0.1872	0.1078	0.0729	0.0544	0.0362
430	0.1759	0.1021	0.0696	0.0525	0.0351
440	0.1676	0.0982	0.0674	0.0511	0.0346
450	0.1646	0.0967	0.0662	0.0502	0.0341
460	0.167	0.0974	0.0662	0.05	0.0335
470	0.1765	0.1017	0.0681	0.0509	0.0338
480	0.192	0.1091	0.0718	0.0528	0.034
490	0.2083	0.1158	0.0745	0.0538	0.0334
500	0.234	0.1274	0.0796	0.0561	0.0333
510	0.2618	0.1402	0.086	0.059	0.0332
520	0.2941	0.1553	0.0934	0.0634	0.0334
530	0.3324	0.1718	0.101	0.0665	0.0334
540	0.3819	0.1949	0.1113	0.0717	0.0336
550	0.4333	0.2193	0.1239	0.0779	0.0339
560	0.4912	0.2457	0.1363	0.0838	0.0342
570	0.5638	0.2786	0.1523	0.0916	0.0341
580	0.6327	0.3103	0.1676	0.099	0.034
590	0.712	0.3465	0.1847	0.1075	0.0345
600	0.7952	0.3846	0.2032	0.1165	0.0347
610	0.872	0.4196	0.2201	0.1246	0.0344
620	0.957	0.4584	0.2391	0.1337	0.0341
630	1.0309	0.4923	0.2552	0.1416	0.0343
640	1.1089	0.5282	0.2724	0.1495	0.0342
650	1.1693	0.5568	0.2863	0.1564	0.0343
660	1.2249	0.5814	0.298	0.1622	0.0343
670	1.2665	0.6009	0.3073	0.1665	0.0345
680	1.2987	0.6161	0.3148	0.1705	0.0344
690	1.3168	0.6244	0.3186	0.1726	0.0347
700	1.3221	0.6262	0.3198	0.1731	0.0346
710	1.3168	0.6244	0.3189	0.1733	0.0357
720	1.3005	0.6172	0.316	0.1719	0.0359
730	1.2753	0.6069	0.3117	0.1707	0.0378
740	1.2471	0.5944	0.306	0.1692	0.0389
750	1.2088	0.5772	0.2979	0.1648	0.0392
760	1.1696	0.558	0.2885	0.1604	0.0395
770	1.123	0.537	0.2784	0.1552	0.0385
780	1.0762	0.5141	0.267	0.1504	0.0384
790	1.0268	0.4921	0.2565	0.144	0.0375
800	0.9766	0.4685	0.2441	0.1389	0.0378
810	0.9283	0.4458	0.2328	0.1334	0.0386
820	0.8835	0.4248	0.2238	0.1291	0.0378
830	0.8382	0.4062	0.216	0.127	0.0401
840	0.7923	0.3867	0.2081	0.1236	0.0433
850	0.7488	0.3644	0.1974	0.1188	0.0447
860	0.7088	0.3467	0.1903	0.1158	0.0451
870	0.6719	0.3347	0.1869	0.1142	0.0465
880	0.6323	0.3155	0.1762	0.1105	0.048
890	0.5938	0.2976	0.1669	0.106	0.0476
900	0.5606	0.2815	0.1611	0.1035	0.0486
910	0.5287	0.2689	0.1556	0.1018	0.0512
920	0.5027	0.2613	0.1527	0.1035	0.0539
930	0.4799	0.2555	0.1558	0.1098	0.065
940	0.466	0.2557	0.1627	0.1212	0.0809
950	0.4637	0.2699	0.1831	0.145	0.1052
960	0.468	0.2874	0.2074	0.1697	0.1358
970	0.4476	0.2808	0.2061	0.1721	0.1388
980	0.4271	0.2709	0.2024	0.17	0.14
990	0.3964	0.2508	0.1889	0.1573	0.1332
1000	0.3618	0.236	0.1737	0.1468	0.1249
--
--
--
--
--
--
--
--
--
--
--
--
--
--
--
--
--
--
--
--
--
--
--

## Sheet: Supplementary Fig. 4 (ZnPB-1)
Supplementary Fig. 4. Absorption spectra (300-1000 nm) of different concentrations of ZnPB-1.
Wavelength (nm)	200 ppm	100 ppm	50 ppm	25 ppm	PBS
300	1.7878	1.0986	0.7208	0.5346	0.3354
310	1.4518	0.8679	0.5485	0.3895	0.2227
320	1.1599	0.691	0.4324	0.3059	0.1727
330	0.9505	0.5596	0.3477	0.2436	0.1346
340	0.8212	0.4777	0.2922	0.2015	0.1062
350	0.7372	0.4257	0.257	0.1752	0.0903
360	0.6642	0.3786	0.2247	0.1503	0.0738
370	0.605	0.3401	0.1974	0.1285	0.057
380	0.5512	0.306	0.175	0.1112	0.0456
390	0.5057	0.2797	0.1593	0.1007	0.041
400	0.4659	0.2578	0.1473	0.0936	0.0389
410	0.4274	0.2369	0.1363	0.0872	0.0377
420	0.3929	0.2182	0.1267	0.0812	0.0362
430	0.362	0.2015	0.1178	0.0759	0.0351
440	0.3358	0.1877	0.1105	0.0718	0.0346
450	0.3175	0.1776	0.1049	0.0687	0.0341
460	0.3075	0.1716	0.1019	0.0662	0.0335
470	0.3071	0.1712	0.1014	0.0662	0.0338
480	0.316	0.1757	0.1035	0.0679	0.034
490	0.3278	0.1812	0.1058	0.0685	0.0334
500	0.3516	0.1933	0.1116	0.0715	0.0333
510	0.3803	0.2076	0.1187	0.0754	0.0332
520	0.4161	0.2261	0.1277	0.0801	0.0334
530	0.4577	0.2465	0.137	0.0846	0.0334
540	0.5114	0.275	0.1514	0.0917	0.0336
550	0.5688	0.3048	0.1668	0.0998	0.0339
560	0.6315	0.3371	0.1828	0.108	0.0342
570	0.7087	0.3775	0.2028	0.1181	0.0341
580	0.7794	0.4144	0.2218	0.1277	0.034
590	0.8606	0.4569	0.243	0.1383	0.0345
600	0.9433	0.5013	0.2653	0.1501	0.0347
610	1.0166	0.5402	0.2846	0.1599	0.0344
620	1.0883	0.5837	0.3066	0.171	0.0341
630	1.1583	0.6207	0.3256	0.1802	0.0343
640	1.2122	0.6606	0.3458	0.1905	0.0342
650	1.2617	0.6929	0.3625	0.1987	0.0343
660	1.3057	0.7224	0.3771	0.2065	0.0343
670	1.3438	0.7488	0.39	0.2127	0.0345
680	1.374	0.7711	0.4014	0.2192	0.0344
690	1.3952	0.7889	0.4106	0.2231	0.0347
700	1.40888	0.8012	0.4168	0.2261	0.0346
710	1.4222	0.8096	0.421	0.2291	0.0357
720	1.4258	0.8127	0.4233	0.2305	0.0359
730	1.4203	0.8141	0.4245	0.2321	0.0378
740	1.4151	0.8116	0.423	0.2326	0.0389
750	1.4028	0.8053	0.42	0.2305	0.0392
760	1.3858	0.7963	0.4152	0.2276	0.0395
770	1.3626	0.7831	0.4092	0.2241	0.0385
780	1.339	0.7683	0.4012	0.2205	0.0384
790	1.3065	0.7518	0.3922	0.2159	0.0375
800	1.2754	0.7334	0.383	0.2115	0.0378
810	1.2418	0.7155	0.3725	0.2066	0.0386
820	1.2077	0.698	0.3646	0.2019	0.0378
830	1.1723	0.679	0.3553	0.197	0.0401
840	1.1342	0.6579	0.3481	0.1948	0.0433
850	1.0924	0.6359	0.3337	0.1914	0.0447
860	1.0555	0.6169	0.3296	0.1874	0.0451
870	1.0212	0.5981	0.32	0.1831	0.0465
880	0.9783	0.5765	0.3072	0.1776	0.048
890	0.9562	0.5535	0.2968	0.1723	0.0476
900	0.9249	0.5335	0.2869	0.169	0.0486
910	0.9071	0.5125	0.2794	0.1644	0.0512
920	0.8958	0.4995	0.2712	0.1631	0.0539
930	0.8866	0.4872	0.27	0.1663	0.065
940	0.873	0.4808	0.2761	0.1772	0.0809
950	0.8632	0.4871	0.2926	0.1985	0.1052
960	0.8566	0.4965	0.3097	0.2216	0.1358
970	0.825	0.4841	0.3097	0.2232	0.1388
980	0.7955	0.4671	0.3	0.2184	0.14
990	0.7494	0.4404	0.283	0.2065	0.1332
1000	0.7085	0.4109	0.2641	0.1895	0.1249
--
--
--
--
--
--
--
--
--
--
--
--
--
--
--
--
--
--
--
--
--
--
--

## Sheet: Supplementary Fig. 4 (ZnPB-3)
Supplementary Fig. 4. Absorption spectra (300-1000 nm) of different concentrations of ZnPB-3.
Wavelength (nm)	200 ppm	100 ppm	50 ppm	25 ppm	PBS
300	1.83	1.1062	0.7085	0.531	0.3354
310	1.5691	0.9187	0.5628	0.3954	0.2227
320	1.3078	0.7619	0.4594	0.3205	0.1727
330	1.0965	0.6295	0.3756	0.2589	0.1346
340	0.9526	0.5388	0.3165	0.2156	0.1062
350	0.8524	0.4772	0.2779	0.1876	0.0903
360	0.7625	0.421	0.2417	0.161	0.0738
370	0.6899	0.3751	0.2113	0.1375	0.057
380	0.6241	0.3347	0.1856	0.1189	0.0456
390	0.5677	0.3029	0.1676	0.1073	0.041
400	0.5199	0.277	0.154	0.0992	0.0389
410	0.4727	0.2521	0.1414	0.0921	0.0377
420	0.4316	0.2299	0.1301	0.086	0.0362
430	0.3933	0.21	0.12	0.0804	0.0351
440	0.3602	0.1927	0.1116	0.0759	0.0346
450	0.3352	0.1796	0.1049	0.0717	0.0341
460	0.319	0.1705	0.1002	0.0689	0.0335
470	0.3105	0.1661	0.0981	0.0676	0.0338
480	0.3093	0.1661	0.098	0.0674	0.034
490	0.3157	0.1681	0.0984	0.0669	0.0334
500	0.3299	0.1753	0.1016	0.0683	0.0333
510	0.3488	0.1846	0.106	0.0704	0.0332
520	0.3741	0.1975	0.112	0.0735	0.0334
530	0.4046	0.2114	0.1182	0.0763	0.0334
540	0.4438	0.2326	0.1278	0.0811	0.0336
550	0.4882	0.2551	0.1389	0.087	0.0339
560	0.5359	0.2792	0.1505	0.0925	0.0342
570	0.5952	0.3098	0.1647	0.0999	0.0341
580	0.6515	0.3382	0.1785	0.1067	0.034
590	0.7131	0.3704	0.1937	0.1145	0.0345
600	0.7784	0.404	0.21	0.1228	0.0347
610	0.8383	0.434	0.224	0.1296	0.0344
620	0.9044	0.4679	0.2403	0.1379	0.0341
630	0.9616	0.4977	0.2543	0.145	0.0343
640	1.0243	0.5298	0.2695	0.1526	0.0342
650	1.076	0.5571	0.2826	0.1592	0.0343
660	1.1252	0.582	0.2942	0.1653	0.0343
670	1.168	0.6049	0.3052	0.1707	0.0345
680	1.2089	0.6261	0.3157	0.176	0.0344
690	1.2413	0.6443	0.3243	0.1804	0.0347
700	1.2708	0.6585	0.3312	0.184	0.0346
710	1.2888	0.6694	0.337	0.1873	0.0357
720	1.3037	0.6771	0.3407	0.1893	0.0359
730	1.3153	0.684	0.3448	0.1919	0.0378
740	1.3192	0.687	0.3466	0.1944	0.0389
750	1.3178	0.6865	0.3465	0.1943	0.0392
760	1.3118	0.6837	0.3449	0.1925	0.0395
770	1.2997	0.6783	0.3418	0.1923	0.0385
780	1.2838	0.6688	0.337	0.1884	0.0384
790	1.2648	0.6591	0.3322	0.1871	0.0375
800	1.2443	0.6475	0.3273	0.184	0.0378
810	1.2163	0.6336	0.3188	0.1811	0.0386
820	1.189	0.6214	0.3146	0.1779	0.0378
830	1.1635	0.6086	0.3104	0.1765	0.0401
840	1.1322	0.5921	0.3025	0.1725	0.0433
850	1.099	0.5743	0.2928	0.1699	0.0447
860	1.0665	0.5592	0.2883	0.1694	0.0451
870	1.0362	0.5457	0.2833	0.1676	0.0465
880	0.9983	0.5251	0.2742	0.1619	0.048
890	0.9607	0.5054	0.2651	0.1566	0.0476
900	0.9235	0.487	0.2561	0.1526	0.0486
910	0.889	0.4682	0.2483	0.1512	0.0512
920	0.8595	0.4556	0.2464	0.1514	0.0539
930	0.833	0.4455	0.2443	0.157	0.065
940	0.8103	0.443	0.2514	0.1657	0.0809
950	0.8025	0.4516	0.2686	0.187	0.1052
960	0.7932	0.4614	0.2881	0.2142	0.1358
970	0.7684	0.4482	0.2865	0.2139	0.1388
980	0.7388	0.4339	0.2783	0.2098	0.14
990	0.693	0.4069	0.2621	0.1973	0.1332
1000	0.6525	0.3857	0.2422	0.1839	0.1249
--
--
--
--
--
--
--
--
--
--
--
--
--
--
--
--
--
--
--
--
--
--
--
