# Supplementary material for: Zinc-doped Prussian blue enhances photothermal clearance of Staphylococcus aureus and promotes tissue repair in infected wounds
Source: Nat Commun. 2019 Oct 3;10:4490. doi: 10.1038/s41467-019-12429-6 (PMC6776522; doi:10.1038/s41467-019-12429-6)
Supplement: Supplementary file 5 — Source Data [file 41467_2019_12429_MOESM5_ESM.zip › Source Data/Source Data Supplementary Fig. 5.xlsx]

## Sheet: Supplementary Fig. 5A
Supplementary Fig. 5. Photothermal heating curves of (A) PB with various concentrations (25, 50, 100, and 200 ppm).
	Temperature (ºC)
Time (s)	200 ppm	100 ppm	50 ppm	25 ppm	PBS
0	26.5	26.5	26.5	26.5	26.5
20	34.1	30.6	28.9	27.8	26.7
40	38.3	33.2	30.4	28.6	26.9
60	42.5	35.1	31.4	29.5	27.1
80	44.4	37.8	32.7	30.5	27.1
100	47.4	39.4	33.6	31.3	27.2
120	49	41.6	34.5	32	27.2
140	50.8	42.6	35.8	32.3	27.2
160	52.1	44	36.6	32.8	27.3
180	53.2	45.9	37.8	33.5	27.3
200	54.7	46.8	38.6	34.1	27.5
220	55.6	47.5	39.3	34.4	27.5
240	56.6	48.5	40	34.7	27.4
260	57.8	49.6	40.5	34.9	27.5
280	58.9	50.8	41.1	35	27.6
300	59.6	51.5	41.5	35.3	27.8

## Sheet: Supplementary Fig. 5B
Supplementary Fig. 5. Photothermal heating curves of (B) ZnPB-1 with various concentrations (25, 50, 100, and 200 ppm).
	Temperature (ºC)
Time (s)	200 ppm	100 ppm	50 ppm	25 ppm	PBS
0	26.5	26.5	26.5	26.5	26.5
20	32.8	31.3	29.1	28.1	26.7
40	38.7	34	31.3	29.6	26.9
60	43	37	32.3	30.6	27.1
80	45.1	38.8	34	31.1	27.1
100	47.8	41.2	35	32	27.2
120	50.2	42.8	35.8	32.7	27.2
140	52	44.6	37.1	33.3	27.2
160	53.3	46	37.8	33.8	27.3
180	55.2	47.8	38.8	34.4	27.3
200	56.6	49.3	39.3	34.7	27.5
220	58.1	50.1	40	35	27.5
240	58.7	51.3	40.6	35.4	27.4
260	59.5	52.3	41.3	35.8	27.5
280	60.5	53.1	41.9	36.1	27.6
300	61.1	53.6	42.5	36.3	27.8
			--
			--
			--
			--
			--

## Sheet: Supplementary Fig. 5C
Supplementary Fig. 5. Photothermal heating curves of (C) ZnPB-3 with various concentrations (25, 50, 100, and 200 ppm).
	Temperature (ºC)
Time (s)	200 ppm	100 ppm	50 ppm	25 ppm	PBS
0	26.5	26.5	26.5	26.5	26.5
20	35.1	32.1	29.8	28.2	26.7
40	39.1	35.8	31.8	30	26.9
60	44.1	38.3	32.8	31	27.1
80	46.6	41.3	34.3	32.3	27.1
100	49.3	43	35.6	33.1	27.2
120	51.5	45.1	36.3	34.1	27.2
140	54.3	46.6	37.8	34.8	27.2
160	56.2	48.1	38.8	35.9	27.3
180	57.8	49.8	39.9	36.5	27.3
200	59.3	51	40.5	37.1	27.5
220	60.3	52.5	41.4	37.6	27.5
240	61	53.9	42.4	37.9	27.4
260	61.8	54.7	43.1	38.2	27.5
280	62.5	55.8	43.7	38.5	27.6
300	63.2	56.3	44.4	38.7	27.8

## Sheet: Supplementary Fig. 5D
Supplementary Fig. 5. (D) Recycling heating profiles of PB, ZnPB-1 and ZnPB-3 solutions at 200 ppm under 808 nm laser irradiation (1.2 W cm-2) for five on/off cycles.
	Cycle 1					Cycle 2					Cycle 3					Cycle 4					Cycle 5
	Temperature (ºC)					Temperature (ºC)					Temperature (ºC)					Temperature (ºC)					Temperature (ºC)
Time (s)	PB	ZnPB-1	ZnPB-3		Time (s)	PB	ZnPB-1	ZnPB-3		Time (s)	PB	ZnPB-1	ZnPB-3		Time (s)	PB	ZnPB-1	ZnPB-3		Time (s)	PB	ZnPB-1	ZnPB-3
0	27.8	27.8	27.8		0	27.9	28.1	28		0	28	28.5	28.1		0	28.1	28.1	28		0	28.2	28.5	28.1
20	35.1	32.1	35.1		20	35.2	35.3	35		20	36.2	35.5	37.1		20	34.1	35.9	37.2		20	34.6	35.9	34.4
40	39.3	37.2	39.1		40	40.6	39.6	41.5		40	40.5	39.4	43.3		40	39.2	42.1	43.1		40	39.3	41.6	39.6
60	42.5	41.8	44.1		60	44.3	43.1	46		60	44.1	43.6	47.1		60	42.8	46.6	46.2		60	43	44.1	43.3
80	45.4	44.5	47.6		80	47.8	46.4	49.1		80	47.5	47	51		80	45.9	49.5	49.8		80	46.1	48.6	48
100	47.7	46.8	49.3		100	50.6	48.6	51.2		100	49.8	50.1	53.5		100	48.1	51.8	52.9		100	48.5	51.4	51.1
120	49.8	48.6	51.5		120	53.1	51.1	53.2		120	51.6	52	55.3		120	50.1	53.1	55.1		120	50.6	52.6	53.5
140	51.4	50.8	53.3		140	54.8	52.8	55.3		140	53.6	53.8	57.9		140	52.1	55.8	57.1		140	52	55.1	55.6
160	52.9	52.6	55.2		160	55.9	54.7	56.5		160	54.9	55.5	59.4		160	54	57.1	59.1		160	53.8	56.1	57
180	54.1	54.1	57.8		180	57	55.9	58.1		180	55.9	56.5	61.1		180	55.3	58	61		180	55	58.3	58.8
200	55.3	55.5	59.3		200	58.1	57.1	59		200	56.8	57.8	61.9		200	56.5	58.7	61.7		200	55.8	59	60.1
220	56.6	56.7	60.3		220	58.8	58	59.8		220	57.6	58.7	62.3		220	57.8	59.5	62.5		220	56.9	59.8	60.9
240	57.1	57.8	61		240	59.4	59	61.2		240	58.6	59.9	62.7		240	58.8	60.3	62.8		240	57.9	60.5	61.9
260	58.1	58.9	61.8		260	59.8	60.1	61.6		260	59	60.7	63.1		260	59.6	60.9	63.2		260	58.8	60.8	62.7
280	58.8	59.8	62.5		280	60.1	60.7	62.5		280	59.9	61.2	63.3		280	60.2	61.3	63.6		280	59.5	61.5	63
300	59.4	60.5	63.2		300	60.3	61.3	63		300	60.6	61.5	63.5		300	60.4	61.9	63.8		300	60.1	61.8	63.5
320	56.4	55.7	57.5		320	56.4	56.7	58.2		320	55.1	56.2	57.2		320	56.2	56.9	57.2		320	54.4	57	56.4
340	52.4	51.4	53.2		340	54	52.7	53.7		340	52.2	53.3	54.1		340	52.4	53.3	53.4		340	50.4	53.2	52.4
360	49.4	47.8	50.7		360	51.4	49.7	50.9		360	49.7	51.1	51.9		360	49.3	50.7	50.3		360	48.1	50.5	50.4
380	47.4	45.5	48.1		380	48.9	47.5	48.7		380	47.9	49	49.5		380	47.1	47.9	47.7		380	45.8	47.2	48.1
400	45.7	43.4	46.3		400	46.7	45.4	46.4		400	46	47.4	47.5		400	45.5	45.9	46.5		400	44.2	45.7	45.7
420	43.7	41.7	44.7		420	45.2	43.9	45.2		420	44.6	45.4	45.7		420	44	44.2	45		420	43	44.2	44.2
440	42	40.1	42.9		440	43.4	42.2	43.7		440	43.5	43.5	44.7		440	42.4	42.4	43.5		440	41.8	42.4	43
460	40.9	39.2	41.7		460	42.7	40.9	42.4		460	42.1	42.2	43.2		460	41.2	41	42.2		460	40.9	41.2	41.2
480	39.7	37.7	40.5		480	41.4	39.7	41.2		480	41.2	40.7	41.9		480	39.9	39.9	40.9		480	40	39.9	40.2
500	38.7	37	39.2		500	40.2	38.4	39.5		500	40.1	39.4	40.9		500	38.7	38.7	39.7		500	39.1	38.5	39.1
520	37.7	36.2	38.2		520	38.9	37.5	38.1		520	38.9	38.4	39.8		520	38	37.4	38.1		520	38.2	37.5	38.2
540	36.9	35.4	37.4		540	37.9	36.4	37		540	38	37.4	39.1		540	36.9	36.4	37		540	37.4	36.7	37.4
560	36	34.6	36.6		560	36.9	35.2	36.1		560	37.1	36.4	38		560	36.2	35.7	36.2		560	36.4	35.8	36.4
580	35.1	34.2	35.9		580	36	34.7	35.2		580	36.1	35.4	36.9		580	35.2	34.9	35.4		580	35.7	35	35.7
600	34.4	33.5	35.4		600	34.9	34	34.3		600	35	34.7	35.6		600	34.3	34.2	34.6		600	35	34.4	35
630	33.3	32.8	34.2		630	33.5	33.1	33.2		630	33.7	33.8	34.4		630	33.4	33.7	33.8		630	34.2	33.8	34.2
660	32.6	32.1	33.1		660	32.8	32.5	32.4		660	32.6	32.8	33.1		660	32.1	33.2	33.1		660	33.2	33.1	33.1
690	31.7	31.3	32.3		690	31.7	31.9	31.6		690	31.5	32	32.3		690	31.3	32.4	32.4		690	32.3	32.6	32.3
720	31.1	30.9	31.6		720	31.2	31.5	31		720	30.9	31.5	31.4		720	30.4	31.7	31.7		720	31.4	32	31.5
750	30.4	30.4	30.8		750	30.6	31	30.2		750	30.5	31	30.6		750	30	31	31		750	30.5	31.5	30.6
780	29.8	29.9	30		780	29.8	30.5	29.4		780	29.8	30.5	29.7		780	29.5	30.3	30.1		780	29.7	31.1	29.8
810	29.1	29.5	29.3		810	29.1	29.8	28.8		810	29.2	29.8	29.2		810	29.1	29.7	29.4		810	29.3	30.6	29.1
840	28.7	28.9	28.7		840	28.7	29.4	28.5		840	28.7	29.3	28.5		840	28.7	29.2	29		840	28.8	30.2	28.6
870	28.1	28.4	28.3		870	28.4	28.8	28.3		870	28.4	29	28.2		870	28.4	28.8	28.8		870	28.5	29.8	28.4
900	27.9	28.1	28		900	28	28.5	28.1		900	28.1	28.8	28		900	28.2	28.5	28.6		900	28.2	29.2	28.1

## Sheet: Supplementary Fig. 5E
Supplementary Fig. 5. Calculation of the photothermal-conversion efficiencies (η) of (E) PB at 808 nm. Blue line: photothermal effect of PB for certain periods, and then the laser is turned off. Red line: time constant (τs) from the cooling period by utilizing the linear time data.
Photothermal effect of PB for certain periods, and then the laser is turned off									Time constant (τs) from the cooling period by utilizing the linear time data.
Time (s)	Temperature (ºC)								Time (s)
0	27.8								0	0
20	35.1								20	0.06372
40	39.3								40	0.13177
60	42.5								60	0.20479
80	45.4								80	0.28358
100	47.7								100	0.35579
120	49.8								120	0.42416
140	51.4								140	0.50774
160	52.9								160	0.59336
180	54.1								180	0.66275
200	55.3								200	0.7245
220	56.6								220	0.7768
240	57.1								240	0.83198
260	58.1								260	0.89794
280	58.8								280	0.96856
300	59.4								300	1.06224
320	57.4								330	1.16562
340	55.4								360	1.28093
360	53.4								390	1.4113
380	51.4								420	1.60636
400	49.7								450	1.79176
420	48.2								480	1.90954
440	46.5								510	2.09186
460	44.9								540	2.28424
480	43.7								570	2.48491
500	42.7								600	2.73622
520	41.9
540	41.1
560	40.2
580	39.3
600	38.2
630	37.1
660	36
690	34.9
720	33.5
750	32.4
780	31.8
810	31
840	30.3
870	29.7
900	29.1

## Sheet: Supplementary Fig. 5F
Supplementary Fig. 5. Calculation of the photothermal-conversion efficiencies (η) of (F) ZnPB-1 at 808 nm. Blue line: photothermal effect of ZnPB-1 for certain periods, and then the laser is turned off. Red line: time constant (τs) from the cooling period by utilizing the linear time data.
Photothermal effect of PB for certain periods, and then the laser is turned off									Time constant (τs) from the cooling period by utilizing the linear time data.
Time (s)	Temperature (ºC)								Time (s)
0	27.8								0	0
20	32.1								20	0.1204
40	37.2								40	0.201
60	41.8								60	0.26117
80	44.5								80	0.35455
100	46.8								100	0.44815
120	48.6								120	0.53093
140	50.8								140	0.64365
160	52.6								160	0.72038
180	54.1								180	0.77718
200	55.5								200	0.8583
220	56.7								220	0.93133
240	57.8								240	0.99385
260	58.9								260	1.06054
280	59.8								280	1.1413
300	60.5								300	1.21901
320	56.7								330	1.33679
340	54.4								360	1.52367
360	52.8								390	1.687
380	50.5								420	1.82515
400	48.4								450	2.00747
420	46.7								480	2.17654
440	44.6								510	2.41293
460	43.3								540	2.72309
480	42.4								570	2.92376
500	41.2								600	3.24918
520	40.2
540	39.4
560	38.6
580	37.7
600	36.9
630	35.8
660	34.3
690	33.2
720	32.4
750	31.5
780	30.8
810	30
840	29.2
870	28.8
900	28.3

## Sheet: Supplementary Fig. 5G
Supplementary Fig. 5. Calculation of the photothermal-conversion efficiencies (η) of (G) ZnPB-3 at 808 nm. Blue line: photothermal effect of ZnPB-3 for certain periods, and then the laser is turned off. Red line: time constant (τs) from the cooling period by utilizing the linear time data.
Photothermal effect of PB for certain periods, and then the laser is turned off									Time constant (τs) from the cooling period by utilizing the linear time data.
Time (s)	Temperature (ºC)								Time (s)
0	27.8								0	0
20	35.1								20	0.13907
40	39.1								40	0.28584
60	44.1								60	0.38226
80	47.6								80	0.52567
100	49.3								100	0.60844
120	51.5								120	0.70426
140	53.3								140	0.80405
160	55.2								160	0.90121
180	57.8								180	0.98637
200	59.3								200	1.08762
220	60.3								220	1.17315
240	61								240	1.24725
260	61.8								260	1.3273
280	62.5								280	1.40301
300	63.2								300	1.50962
320	58.5								330	1.67214
340	54.2								360	1.84859
360	51.7								390	2.08498
380	48.4								420	2.25406
400	46.7								450	2.45766
420	44.9								480	2.67277
440	43.2								510	2.89591
460	41.7								540	3.18359
480	40.5								570	3.49375
500	39.2								600	3.8122
520	38.2
540	37.4
560	36.6
580	35.9
600	35
630	33.8
660	32.7
690	31.5
720	30.8
750	30.1
780	29.5
810	29
840	28.5
870	28.1
900	27.8
