# Supplementary material for: Zinc-doped Prussian blue enhances photothermal clearance of Staphylococcus aureus and promotes tissue repair in infected wounds
Source: Nat Commun. 2019 Oct 3;10:4490. doi: 10.1038/s41467-019-12429-6 (PMC6776522; doi:10.1038/s41467-019-12429-6)
Supplement: Supplementary file 5 — Source Data [file 41467_2019_12429_MOESM5_ESM.zip › Source Data/Source Data Supplementary Fig. 6.xlsx]

## Sheet: Supplementary Fig. 6
Supplementary Fig. 6. Bandgap of PB, ZnPB-1, ZnPB-2, and ZnPB-3 according to the plot of the Kubelka-Munk function versus the bandgap energy from the UV-visible diﬀuse reflectance spectra.
PB			ZnPB-1			ZnPB-2			ZnPB-3
hν (eV)	(αhν)2		hν (eV)	(αhν)2		hν (eV)	(αhν)2		hν (eV)	(αhν)2
6.2	4777.24		6.2	1385.69		6.2	888.612		6.2	2598.59
6.16915	4710.33		6.16915	1352.35		6.16915	854.361		6.16915	2557.18
6.13861	4657.1		6.13861	1343.94		6.13861	832.054		6.13861	2517.73
6.10837	4550.97		6.10837	1309.43		6.10837	804.357		6.10837	2478.37
6.07843	4477.13		6.07843	1277		6.07843	774.345		6.07843	2433.7
6.04878	4400.59		6.04878	1245.71		6.04878	741.89		6.04878	2398.15
6.01942	4295.42		6.01942	1215.95		6.01942	734.052		6.01942	2319.52
5.99034	4207.26		5.99034	1206.73		5.99034	722.784		5.99034	2310.96
5.96154	4102.5		5.96154	1187.74		5.96154	706.312		5.96154	2228.17
5.93301	4026.36		5.93301	1154.13		5.93301	674.379		5.93301	2197.43
5.90476	3934.59		5.90476	1135.99		5.90476	664.618		5.90476	2173.25
5.87678	3817.81		5.87678	1091.59		5.87678	647.522		5.87678	2146.16
5.84906	3705.29		5.84906	1064.84		5.84906	629.338		5.84906	2085.16
5.8216	3614.37		5.8216	1057.14		5.8216	612.444		5.8216	2038.2
5.79439	3526.78		5.79439	1062.71		5.79439	611.596		5.79439	1991.7
5.76744	3415.41		5.76744	1059.22		5.76744	589.844		5.76744	1969.63
5.74074	3337.93		5.74074	1034.24		5.74074	577.752		5.74074	1931.7
5.71429	3271.19		5.71429	1026.93		5.71429	568.891		5.71429	1897.97
5.68807	3196.07		5.68807	1010.64		5.68807	565.305		5.68807	1859.94
5.6621	3123.76		5.6621	992.497		5.6621	559.618		5.6621	1827.95
5.63636	3053.55		5.63636	979.61		5.63636	550.832		5.63636	1777.94
5.61086	3037.72		5.61086	980.58		5.61086	540.106		5.61086	1756.24
5.58559	2965.83		5.58559	961		5.58559	535.51		5.58559	1741.39
5.56054	2903.23		5.56054	917.378		5.56054	519.758		5.56054	1714.73
5.53571	2828.87		5.53571	891.598		5.53571	514.374		5.53571	1669.01
5.51111	2776.42		5.51111	885.33		5.51111	505.095		5.51111	1644.81
5.48673	2692.93		5.48673	863.59		5.48673	495.736		5.48673	1613.05
5.46256	2619.82		5.46256	839.774		5.46256	484.38		5.46256	1581.88
5.4386	2540.66		5.4386	828.349		5.4386	473.963		5.4386	1541.87
5.41485	2490.87		5.41485	814.626		5.41485	465.15		5.41485	1509.02
5.3913	2428.71		5.3913	794.74		5.3913	459.495		5.3913	1478.88
5.36797	2372.56		5.36797	774.372		5.36797	448.449		5.36797	1436.65
5.34483	2315.48		5.34483	762.979		5.34483	441.666		5.34483	1399.79
5.32189	2274.28		5.32189	755.858		5.32189	437.438		5.32189	1371.99
5.29915	2232.8		5.29915	738.715		5.29915	427.768		5.29915	1329.19
5.2766	2205.4		5.2766	722.196		5.2766	423.05		5.2766	1300.72
5.25424	2159.81		5.25424	708.516		5.25424	417.537		5.25424	1266.43
5.23207	2133.88		5.23207	692.325		5.23207	409.35		5.23207	1237.29
5.21008	2085.42		5.21008	682.158		5.21008	400.269		5.21008	1220.72
5.18828	2041.66		5.18828	670.806		5.18828	392.597		5.18828	1203.68
5.16667	2023.29		5.16667	660.439		5.16667	389.128		5.16667	1187.25
5.14523	1988.6		5.14523	652.601		5.14523	380.868		5.14523	1173.18
5.12397	1954.03		5.12397	642.794		5.12397	369.802		5.12397	1158.62
5.10288	1913.8		5.10288	631.858		5.10288	363.255		5.10288	1150.49
5.08197	1890.62		5.08197	624.656		5.08197	356.436		5.08197	1137.65
5.06122	1862.97		5.06122	614.287		5.06122	347.279		5.06122	1125.66
5.04065	1842.22		5.04065	609.552		5.04065	340.172		5.04065	1109.46
5.02024	1808.5		5.02024	602.899		5.02024	333.744		5.02024	1096.51
5	1790.56		5	596.092		5	330.331		5	1081.75
4.97992	1752.36		4.97992	592.768		4.97992	324.266		4.97992	1060.72
4.96	1725.57		4.96	588.757		4.96	320.433		4.96	1047.43
4.94024	1704.91		4.94024	579.309		4.94024	315.774		4.94024	1028.93
4.92063	1691.4		4.92063	576.373		4.92063	311.707		4.92063	1012.94
4.90119	1664.03		4.90119	573.938		4.90119	308.731		4.90119	1000.29
4.88189	1645.8		4.88189	572.928		4.88189	308.359		4.88189	992.429
4.86275	1625.07		4.86275	570.067		4.86275	306.967		4.86275	980.088
4.84375	1623.31		4.84375	566.544		4.84375	305.25		4.84375	962.502
4.8249	1615.35		4.8249	565.351		4.8249	303.551		4.8249	952.642
4.8062	1611.33		4.8062	564.398		4.8062	301.536		4.8062	951.488
4.78764	1607.73		4.78764	566.183		4.78764	300.539		4.78764	943.272
4.76923	1601.11		4.76923	572.056		4.76923	301.701		4.76923	942.169
4.75096	1601.01		4.75096	576.088		4.75096	303.683		4.75096	938.453
4.73282	1603.18		4.73282	578.054		4.73282	305.657		4.73282	934.483
4.71483	1612.9		4.71483	583.875		4.71483	306.301		4.71483	934.295
4.69697	1612.75		4.69697	587.401		4.69697	306.611		4.69697	930.953
4.67925	1614.49		4.67925	591.139		4.67925	308.56		4.67925	932.493
4.66165	1613.59		4.66165	597.137		4.66165	310.83		4.66165	930.892
4.64419	1619.41		4.64419	602.892		4.64419	317.379		4.64419	927.889
4.62687	1629.32		4.62687	604.074		4.62687	320.127		4.62687	927.166
4.60967	1647.02		4.60967	610.704		4.60967	325.688		4.60967	924.486
4.59259	1661.69		4.59259	616.636		4.59259	330.755		4.59259	922.386
4.57565	1667.71		4.57565	624.838		4.57565	337.502		4.57565	922.249
4.55882	1677.81		4.55882	631.428		4.55882	342.07		4.55882	917.413
4.54212	1699.44		4.54212	643.754		4.54212	351.729		4.54212	918.947
4.52555	1725.57		4.52555	656.571		4.52555	362.31		4.52555	921.295
4.50909	1747.93		4.50909	667.555		4.50909	373.319		4.50909	921.712
4.49275	1770.65		4.49275	678.784		4.49275	381.948		4.49275	925.13
4.47653	1795.63		4.47653	697.334		4.47653	393.803		4.47653	926.347
4.46043	1819.08		4.46043	713.612		4.46043	406.832		4.46043	928.373
4.44444	1842.51		4.44444	730.681		4.44444	419.066		4.44444	930.928
4.42857	1878.95		4.42857	747.827		4.42857	431.209		4.42857	934.822
4.41281	1908.54		4.41281	765.292		4.41281	447.535		4.41281	939.508
4.39716	1928.48		4.39716	781.849		4.39716	462.531		4.39716	946.876
4.38163	1954.19		4.38163	797.721		4.38163	478.431		4.38163	948.005
4.3662	1982.61		4.3662	812.643		4.3662	493.904		4.3662	956.404
4.35088	2006.74		4.35088	827.848		4.35088	510.297		4.35088	960.73
4.33566	2031.63		4.33566	841.325		4.33566	529.032		4.33566	966.653
4.32056	2058.84		4.32056	856.078		4.32056	549.388		4.32056	972.284
4.30556	2091.17		4.30556	870.348		4.30556	572.864		4.30556	978.16
4.29066	2119.96		4.29066	886.424		4.29066	592.688		4.29066	980.786
4.27586	2144		4.27586	899.454		4.27586	614.404		4.27586	986.618
4.26117	2175.94		4.26117	911.202		4.26117	634.424		4.26117	987.333
4.24658	2198.34		4.24658	924.235		4.24658	654.406		4.24658	990.714
4.23208	2224.28		4.23208	937.012		4.23208	673.681		4.23208	990.08
4.21769	2249		4.21769	950.829		4.21769	694.656		4.21769	987.858
4.20339	2257.69		4.20339	960.739		4.20339	710.868		4.20339	987.502
4.18919	2274.31		4.18919	966.983		4.18919	724.672		4.18919	986.622
4.17508	2282.5		4.17508	975.811		4.17508	739.877		4.17508	986.011
4.16107	2283.48		4.16107	978.103		4.16107	753.536		4.16107	981.489
4.14716	2289.61		4.14716	982.98		4.14716	766.997		4.14716	979.602
4.13333	2299.68		4.13333	988.616		4.13333	779.333		4.13333	978.764
4.1196	2300.99		4.1196	989.301		4.1196	787.979		4.1196	973.813
4.10596	2293.64		4.10596	992.05		4.10596	796.615		4.10596	971.722
4.09241	2289.87		4.09241	988.341		4.09241	803.152		4.09241	973.218
4.07895	2297.45		4.07895	986.712		4.07895	811.298		4.07895	965.811
4.06557	2288.24		4.06557	984.585		4.06557	815.479		4.06557	961
4.05229	2278.33		4.05229	978.414		4.05229	816.166		4.05229	955.23
4.03909	2270.44		4.03909	975.832		4.03909	821.242		4.03909	951.757
4.02597	2261.08		4.02597	971.763		4.02597	821.448		4.02597	945.586
4.01294	2236.59		4.01294	961.995		4.01294	819.353		4.01294	936.526
4	2218.79		4	956.789		4	819.104		4	931.715
3.98714	2201.55		3.98714	947.452		3.98714	817.033		3.98714	923.55
3.97436	2183		3.97436	941.388		3.97436	812.71		3.97436	912.59
3.96166	2158.75		3.96166	931.509		3.96166	807.301		3.96166	906.052
3.94904	2138.81		3.94904	921.266		3.94904	799.931		3.94904	897.922
3.93651	2112.2		3.93651	909.243		3.93651	792.642		3.93651	888.941
3.92405	2092.03		3.92405	900.433		3.92405	782.795		3.92405	880.294
3.91167	2062.12		3.91167	887.987		3.91167	774.16		3.91167	869.435
3.89937	2038.6		3.89937	879.865		3.89937	765.625		3.89937	863.975
3.88715	2020.94		3.88715	867.932		3.88715	756.978		3.88715	855.381
3.875	2001.73		3.875	855.928		3.875	749.493		3.875	847.108
3.86293	1975.52		3.86293	844.755		3.86293	741.04		3.86293	838.703
3.85093	1953.05		3.85093	836.395		3.85093	732.479		3.85093	831.946
3.83901	1925.78		3.83901	827.244		3.83901	727.743		3.83901	823.715
3.82716	1910.56		3.82716	820.172		3.82716	722.023		3.82716	814.919
3.81538	1887.87		3.81538	810.129		3.81538	714.32		3.81538	808.176
3.80368	1867.09		3.80368	801.501		3.80368	707.514		3.80368	799.779
3.79205	1852.75		3.79205	792.545		3.79205	702.59		3.79205	790.624
3.78049	1829.16		3.78049	786.235		3.78049	698.113		3.78049	783.904
3.769	1808.11		3.769	779.146		3.769	691.099		3.769	777.464
3.75758	1790.8		3.75758	771.506		3.75758	687.705		3.75758	771.924
3.74622	1775.57		3.74622	763.95		3.74622	684.927		3.74622	763.535
3.73494	1765.52		3.73494	755.038		3.73494	680.028		3.73494	756.886
3.72372	1748.7		3.72372	748.064		3.72372	676.531		3.72372	753.165
3.71257	1734.84		3.71257	741.365		3.71257	672.679		3.71257	746.225
3.70149	1724.5		3.70149	735.339		3.70149	667.903		3.70149	742.584
3.69048	1713.33		3.69048	729.971		3.69048	664.314		3.69048	739.173
3.67953	1703.18		3.67953	721.488		3.67953	657.921		3.67953	732.401
3.66864	1686.48		3.66864	716.44		3.66864	653.846		3.66864	724.712
3.65782	1679.24		3.65782	710.658		3.65782	647.944		3.65782	719.265
3.64706	1662.53		3.64706	704.934		3.64706	644.509		3.64706	714.65
3.63636	1647.77		3.63636	701.961		3.63636	639.814		3.63636	707.947
3.62573	1633.75		3.62573	697.287		3.62573	633.885		3.62573	701.314
3.61516	1621.91		3.61516	692.086		3.61516	631.647		3.61516	697.422
3.60465	1610.75		3.60465	687.879		3.60465	627.619		3.60465	691.666
3.5942	1595.97		3.5942	679.205		3.5942	625.423		3.5942	686.343
3.58382	1583.05		3.58382	673.982		3.58382	623.96		3.58382	683.88
3.57349	1580.46		3.57349	668.254		3.57349	622.685		3.57349	681.249
3.56322	1565.47		3.56322	662.95		3.56322	622.841		3.56322	675.301
3.55301	1556.23		3.55301	657.88		3.55301	618.393		3.55301	670.516
3.54286	1546.51		3.54286	651.772		3.54286	616.975		3.54286	666.507
3.53276	1530.79		3.53276	646.266		3.53276	617.144		3.53276	662.169
3.52273	1511.68		3.52273	639.389		3.52273	612.596		3.52273	654.441
3.51275	1498.77		3.51275	631.527		3.51275	611.213		3.51275	652.173
3.50282	1485.18		3.50282	628.14		3.50282	607.247		3.50282	645.286
3.49296	1474.68		3.49296	626.877		3.49296	602.801		3.49296	638.651
3.48315	1462.14		3.48315	622.839		3.48315	601.98		3.48315	633.665
3.47339	1448.93		3.47339	618.836		3.47339	597.933		3.47339	630.12
3.46369	1438.75		3.46369	613.666		3.46369	593.753		3.46369	624.525
3.45404	1424.48		3.45404	611.448		3.45404	589.778		3.45404	621.912
3.44444	1418.13		3.44444	608.395		3.44444	585.839		3.44444	618.804
3.4349	1411.06		3.4349	607.567		3.4349	586.085		3.4349	617.598
3.42541	1399.43		3.42541	606.237		3.42541	585.169		3.42541	611.816
3.41598	1390.71		3.41598	602.231		3.41598	583.434		3.41598	609.461
3.40659	1382.07		3.40659	598.759		3.40659	583.026		3.40659	607.292
3.39726	1372.24		3.39726	593.495		3.39726	580.818		3.39726	604.637
3.38798	1363.75		3.38798	591.08		3.38798	577.811		3.38798	600.839
3.37875	1355.08		3.37875	588.355		3.37875	577.262		3.37875	600.546
3.36957	1346.99		3.36957	583.37		3.36957	578.172		3.36957	597.452
3.36043	1339.94		3.36043	578.109		3.36043	575.688		3.36043	593.072
3.35135	1333.93		3.35135	572.741		3.35135	573.222		3.35135	590.359
3.34232	1326.26		3.34232	568.063		3.34232	570.455		3.34232	586.047
3.33333	1318.66		3.33333	567.234		3.33333	571.051		3.33333	585.64
3.3244	1313.52		3.3244	563.565		3.3244	570.849		3.3244	583.146
3.31551	1302.44		3.31551	561.026		3.31551	568.907		3.31551	579.872
3.30667	1294.31		3.30667	557.726		3.30667	570.606		3.30667	576.784
3.29787	1288.62		3.29787	554.452		3.29787	571.037		3.29787	573.088
3.28912	1281.32		3.28912	551.515		3.28912	569.267		3.28912	570.994
3.28042	1270.34		3.28042	551.216		3.28042	570.012		3.28042	568.447
3.27177	1262.71		3.27177	548.771		3.27177	569.347		3.27177	566.229
3.26316	1254.69		3.26316	548.94		3.26316	570.244		3.26316	567.443
3.25459	1248.57		3.25459	544.846		3.25459	569.272		3.25459	563.695
3.24607	1235.87		3.24607	542.451		3.24607	568.615		3.24607	561.67
3.2376	1227.38		3.2376	539.923		3.2376	567.499		3.2376	561.499
3.22917	1218.29		3.22917	536.366		3.22917	565.315		3.22917	561.33
3.22078	1208.16		3.22078	534.179		3.22078	562.535		3.22078	559.941
3.21244	1203.69		3.21244	531.563		3.21244	562.211		3.21244	559.928
3.20413	1197.26		3.20413	528.672		3.20413	562.952		3.20413	559.915
3.19588	1190.43		3.19588	525.95		3.19588	562.629		3.19588	558.845
3.18766	1184.54		3.18766	524.271		3.18766	561.702		3.18766	556.727
3.17949	1177.38		3.17949	522.603		3.17949	561.384		3.17949	557.023
3.17136	1173.54		3.17136	519.933		3.17136	562.42		3.17136	556.27
3.16327	1169.51		3.16327	518.724		3.16327	564.504		3.16327	554.627
3.15522	1168.52		3.15522	518.815		3.15522	567.332		3.15522	555.817
3.14721	1161.95		3.14721	519.479		3.14721	569.401		3.14721	557.3
3.13924	1158.21		3.13924	517.709		3.13924	571.464		3.13924	556.702
3.13131	1154.5		3.13131	516.235		3.13131	573.97		3.13131	558.176
3.12343	1149.32		3.12343	518.036		3.12343	577.67		3.12343	559.054
3.11558	1147.77		3.11558	519.689		3.11558	582.415		3.11558	561.847
3.10777	1145.39		3.10777	519.493		3.10777	585.349		3.10777	563.452
3.1	1143.86		3.1	522.127		3.1	588.727		3.1	565.936
3.09227	1143.59		3.09227	526.173		3.09227	593.905		3.09227	569.74
3.08458	1141.45		3.08458	529.788		3.08458	598.477		3.08458	571.029
3.07692	1145.15		3.07692	529.991		3.07692	604.706		3.07692	573.05
3.06931	1146.96		3.06931	534.443		3.06931	609.572		3.06931	577.127
3.06173	1153.12		3.06173	539.46		3.06173	614.888		3.06173	580.608
3.05419	1159.69		3.05419	545.616		3.05419	621.267		3.05419	584.82
3.04668	1167.07		3.04668	548.632		3.04668	627.189		3.04668	589.915
3.03922	1172.78		3.03922	554.93		3.03922	634.946		3.03922	593.376
3.03178	1181.81		3.03178	563.246		3.03178	644.559		3.03178	600.986
3.02439	1191.24		3.02439	568.983		3.02439	653.114		3.02439	605.328
3.01703	1200.66		3.01703	574.431		3.01703	662.149		3.01703	611.901
3.00971	1208.41		3.00971	585.4		3.00971	674.012		3.00971	621.176
3.00242	1216.76		3.00242	593.636		3.00242	685.765		3.00242	628.817
2.99517	1224.48		2.99517	602.33		2.99517	698.987		2.99517	637.526
2.98795	1233.65		2.98795	608.831		2.98795	709.243		2.98795	647.164
2.98077	1240.71		2.98077	618.297		2.98077	720.004		2.98077	653.776
2.97362	1251.12		2.97362	626.598		2.97362	735.302		2.97362	664.215
2.96651	1262.16		2.96651	633.869		2.96651	749.874		2.96651	672.839
2.95943	1272.56		2.95943	644.147		2.95943	762.229		2.95943	683.023
2.95238	1284.22		2.95238	653.854		2.95238	777.916		2.95238	692.923
2.94537	1297.15		2.94537	661.465		2.94537	792.36		2.94537	698.481
2.93839	1310.51		2.93839	670.452		2.93839	804.365		2.93839	706.375
2.93144	1326.22		2.93144	681.904		2.93144	817.911		2.93144	713.963
2.92453	1335.74		2.92453	691.397		2.92453	832.35		2.92453	723.285
2.91765	1348.68		2.91765	701.684		2.91765	848.375		2.91765	733.887
2.9108	1359.26		2.9108	714.485		2.9108	861.398		2.9108	742.611
2.90398	1367.04		2.90398	723.119		2.90398	871.712		2.90398	751.823
2.8972	1375.88		2.8972	733.802		2.8972	884.279		2.8972	761.368
2.89044	1382.98		2.89044	743.41		2.89044	893.416		2.89044	773.499
2.88372	1391.36		2.88372	752.719		2.88372	902.385		2.88372	787.285
2.87703	1399.08		2.87703	762.836		2.87703	913.616		2.87703	798.038
2.87037	1400.76		2.87037	769.148		2.87037	922.77		2.87037	809.956
2.86374	1406.95		2.86374	775.457		2.86374	934.027		2.86374	817.643
2.85714	1412.69		2.85714	784.16		2.85714	945.65		2.85714	825.988
2.85057	1417.12		2.85057	790.145		2.85057	954.648		2.85057	836.808
2.84404	1419.62		2.84404	796.125		2.84404	963.823		2.84404	846.49
2.83753	1419.53		2.83753	799.049		2.83753	970.7		2.83753	854.689
2.83105	1429.71		2.83105	807.105		2.83105	981.646		2.83105	863.388
2.8246	1431.31		2.8246	813.874		2.8246	989.757		2.8246	869.258
2.81818	1435.26		2.81818	819.51		2.81818	1002.68		2.81818	878.46
2.81179	1442.61		2.81179	825.625		2.81179	1015.09		2.81179	885.156
2.80543	1451.87		2.80543	834.164		2.80543	1026.61		2.80543	895.033
2.7991	1458.97		2.7991	840.759		2.7991	1035.27		2.7991	905.763
2.79279	1469.27		2.79279	849.954		2.79279	1047.54		2.79279	915.155
2.78652	1479.56		2.78652	858.013		2.78652	1057.64		2.78652	924.384
2.78027	1491.77		2.78027	867.057		2.78027	1072.67		2.78027	934.127
2.77405	1493.89		2.77405	873.481		2.77405	1084.43		2.77405	941.493
2.76786	1507.14		2.76786	882.695		2.76786	1100.62		2.76786	949.366
2.76169	1516.74		2.76169	895.548		2.76169	1115.19		2.76169	958.775
2.75556	1526.33		2.75556	909.433		2.75556	1127.93		2.75556	970.763
2.74945	1539.78		2.74945	922.026		2.74945	1142		2.74945	983.288
2.74336	1554.97		2.74336	933.308		2.74336	1159.26		2.74336	994.107
2.73731	1571.46		2.73731	943.767		2.73731	1173.57		2.73731	1001.82
2.73128	1585.36		2.73128	957.109		2.73128	1194.13		2.73128	1010.91
2.72527	1599.91		2.72527	973.544		2.72527	1210.97		2.72527	1021.92
2.7193	1622.12		2.7193	989.704		2.7193	1231.87		2.7193	1034.86
2.71335	1640.64		2.71335	1004.55		2.71335	1250.55		2.71335	1048.54
2.70742	1662.5		2.70742	1019.44		2.70742	1271.79		2.70742	1060.3
2.70153	1683.3		2.70153	1030.55		2.70153	1293.12		2.70153	1069.77
2.69565	1705.7		2.69565	1047.43		2.69565	1315.12		2.69565	1080.49
2.6898	1727.02		2.6898	1063.67		2.6898	1338		2.6898	1091.92
2.68398	1746.15		2.68398	1080.66		2.68398	1359.78		2.68398	1105.15
2.67819	1770.92		2.67819	1100.92		2.67819	1382.05		2.67819	1115.89
2.67241	1800.98		2.67241	1116.44		2.67241	1409.21		2.67241	1125.75
2.66667	1826.14		2.66667	1134.88		2.66667	1433.88		2.66667	1136.14
2.66094	1853.2		2.66094	1155.2		2.66094	1459.08		2.66094	1147.62
2.65525	1878.26		2.65525	1173.97		2.65525	1479.68		2.65525	1158.2
2.64957	1904.78		2.64957	1195.93		2.64957	1503.41		2.64957	1169.87
2.64392	1926.72		2.64392	1213.2		2.64392	1529.51		2.64392	1177.73
2.6383	1952.19		2.6383	1231.08		2.6383	1554.05		2.6383	1187.41
2.6327	1980.53		2.6327	1252.73		2.6327	1584.13		2.6327	1199.64
2.62712	2008		2.62712	1271.86		2.62712	1612.68		2.62712	1209.5
2.62156	2032.95		2.62156	1292.37		2.62156	1636.69		2.62156	1218.25
2.61603	2059.85		2.61603	1308.6		2.61603	1661.63		2.61603	1226.46
2.61053	2088.24		2.61053	1327.14		2.61053	1690.94		2.61053	1236.12
2.60504	2117.42		2.60504	1344.97		2.60504	1721.68		2.60504	1245.97
2.59958	2149.58		2.59958	1363.41		2.59958	1754.96		2.59958	1254.34
2.59414	2180.14		2.59414	1385.19		2.59414	1784.03		2.59414	1265.47
2.58873	2208.36		2.58873	1407.63		2.58873	1813		2.58873	1270.88
2.58333	2239.08		2.58333	1425.47		2.58333	1840.31		2.58333	1278.49
2.57796	2272.1		2.57796	1441.98		2.57796	1869.93		2.57796	1285.35
2.57261	2305.22		2.57261	1461.46		2.57261	1898.55		2.57261	1298.86
2.56729	2335.96		2.56729	1481.98		2.56729	1928.84		2.56729	1306.26
2.56198	2362.54		2.56198	1498.59		2.56198	1954.71		2.56198	1312.73
2.5567	2387.66		2.5567	1516.21		2.5567	1979.51		2.5567	1319.36
2.55144	2415.06		2.55144	1535.47		2.55144	2002.77		2.55144	1327.85
2.5462	2444.27		2.5462	1549.95		2.5462	2028.58		2.5462	1332.05
2.54098	2474.04		2.54098	1565.44		2.54098	2051.92		2.54098	1342
2.53579	2499.56		2.53579	1580.95		2.53579	2075.99		2.53579	1346.55
2.53061	2522.3		2.53061	1597.88		2.53061	2097.55		2.53061	1355.18
2.52546	2544.55		2.52546	1611.8		2.52546	2122.86		2.52546	1356.92
2.52033	2566.8		2.52033	1628.16		2.52033	2144.01		2.52033	1363.85
2.51521	2588.29		2.51521	1641.67		2.51521	2167.98		2.51521	1370.03
2.51012	2611.57		2.51012	1657.03		2.51012	2193.41		2.51012	1375.64
2.50505	2634.61		2.50505	1668.1		2.50505	2217.93		2.50505	1377.7
2.5	2652.51		2.5	1680.8		2.5	2239.66		2.5	1382.35
2.49497	2668.84		2.49497	1687.33		2.49497	2259.73		2.49497	1383.65
2.48996	2682.58		2.48996	1697.35		2.48996	2280.77		2.48996	1384.77
2.48497	2692.17		2.48497	1705.09		2.48497	2299.68		2.48497	1386.8
2.48	2697.62		2.48	1711.38		2.48	2314.05		2.48	1388.09
2.47505	2706.92		2.47505	1715		2.47505	2327.21		2.47505	1385.87
2.47012	2713.1		2.47012	1720.85		2.47012	2339.88		2.47012	1383.47
2.46521	2718.49		2.46521	1725.67		2.46521	2350.63		2.46521	1384.39
2.46032	2715.15		2.46032	1727.41		2.46032	2356.81		2.46032	1385.3
2.45545	2710.03		2.45545	1727.71		2.45545	2363.93		2.45545	1382.74
2.45059	2704.93		2.45059	1729.24		2.45059	2371.99		2.45059	1382.38
2.44576	2701.64		2.44576	1724.25		2.44576	2375.5		2.44576	1380.93
2.44094	2696.08		2.44094	1720.3		2.44094	2376.62		2.44094	1378.94
2.43615	2692.57		2.43615	1717.18		2.43615	2378.44		2.43615	1374.43
2.43137	2679.25		2.43137	1713.47		2.43137	2380.97		2.43137	1370.49
2.42661	2669.53		2.42661	1707.37		2.42661	2379.47		2.42661	1366.92
2.42188	2653.12		2.42188	1696.52		2.42188	2377.26		2.42188	1358.73
2.41715	2640.05		2.41715	1686.73		2.41715	2373.89		2.41715	1351.66
2.41245	2625.34		2.41245	1675.43		2.41245	2363.96		2.41245	1344.28
2.40777	2609.49		2.40777	1666.57		2.40777	2359.46		2.40777	1336.07
2.4031	2593.02		2.4031	1656.01		2.4031	2351.02		2.4031	1328.79
2.39845	2574.23		2.39845	1645.33		2.39845	2343.8		2.39845	1317.56
2.39382	2555.34		2.39382	1631.62		2.39382	2334.29		2.39382	1310.57
2.38921	2536.35		2.38921	1616.11		2.38921	2319.55		2.38921	1301.56
2.38462	2512		2.38462	1597.29		2.38462	2303.53		2.38462	1290.89
2.38004	2493.09		2.38004	1580.74		2.38004	2287.64		2.38004	1279.46
2.37548	2470.07		2.37548	1567.16		2.37548	2273.21		2.37548	1270.84
2.37094	2446.77		2.37094	1550.51		2.37094	2261.37		2.37094	1261.77
2.36641	2422.04		2.36641	1534.01		2.36641	2240.41		2.36641	1250.76
2.3619	2394.99		2.3619	1518.77		2.3619	2226.09		2.3619	1242.5
2.35741	2365.21		2.35741	1499.46		2.35741	2205.21		2.35741	1233.47
2.35294	2336.41		2.35294	1481.8		2.35294	2186.06		2.35294	1221.05
2.34848	2303.39		2.34848	1463.76		2.34848	2167.49		2.34848	1210.21
2.34405	2275.19		2.34405	1447.16		2.34405	2150.82		2.34405	1200.44
2.33962	2241.95		2.33962	1430.71		2.33962	2131.25		2.33962	1191.87
2.33522	2209.3		2.33522	1410.55		2.33522	2109.05		2.33522	1178.07
2.33083	2180.93		2.33083	1394.61		2.33083	2089.6		2.33083	1167.42
2.32645	2149.18		2.32645	1375.89		2.32645	2072.02		2.32645	1156.87
2.3221	2117.56		2.3221	1356.68		2.3221	2050.99		2.3221	1143.26
2.31776	2091.81		2.31776	1339.88		2.31776	2031.82		2.31776	1132.11
2.31343	2059.79		2.31343	1322.4		2.31343	2010.53		2.31343	1123.08
2.30912	2033.34		2.30912	1305.77		2.30912	1990.67		2.30912	1115.81
2.30483	2003.65		2.30483	1287.82		2.30483	1971.39		2.30483	1105.22
2.30056	1976.54		2.30056	1269.9		2.30056	1949.83		2.30056	1094.72
2.2963	1951.94		2.2963	1251.84		2.2963	1927.06		2.2963	1085.22
2.29205	1923.16		2.29205	1234.62		2.29205	1906.71		2.29205	1076.24
2.28782	1899.28		2.28782	1219.66		2.28782	1886.54		2.28782	1066.89
2.28361	1874.65		2.28361	1201.68		2.28361	1861.82		2.28361	1057.76
2.27941	1848.7		2.27941	1183.26		2.27941	1841.65		2.27941	1048.85
2.27523	1823.03		2.27523	1165.22		2.27523	1822.64		2.27523	1039.12
2.27106	1799.36		2.27106	1148.6		2.27106	1800.52		2.27106	1026.28
2.26691	1776.7		2.26691	1134.31		2.26691	1778.8		2.26691	1018.33
2.26277	1751.61		2.26277	1119.7		2.26277	1757.68		2.26277	1008.43
2.25865	1724.73		2.25865	1104.64		2.25865	1738.26		2.25865	999.182
2.25455	1699.45		2.25455	1087.5		2.25455	1711.55		2.25455	988.876
2.25045	1671.5		2.25045	1068.79		2.25045	1689.03		2.25045	978.239
2.24638	1645.71		2.24638	1054.39		2.24638	1670.22		2.24638	968.675
2.24231	1620.03		2.24231	1040.29		2.24231	1647.21		2.24231	957.805
2.23827	1597.32		2.23827	1026.33		2.23827	1626.8		2.23827	947.448
2.23423	1572.02		2.23423	1011.52		2.23423	1607.48		2.23423	937.869
2.23022	1545.26		2.23022	995.598		2.23022	1585.49		2.23022	926.335
2.22621	1520.9		2.22621	979.306		2.22621	1563.57		2.22621	916.261
2.22222	1496.66		2.22222	964.172		2.22222	1542.05		2.22222	906.411
2.21825	1473.54		2.21825	950.166		2.21825	1523.52		2.21825	896.65
2.21429	1450.02		2.21429	935.634		2.21429	1502.76		2.21429	887.372
2.21034	1425.93		2.21034	921.535		2.21034	1481.37		2.21034	878.175
2.20641	1402.95		2.20641	907.459		2.20641	1462.58		2.20641	870.75
2.20249	1379.26		2.20249	892.487		2.20249	1440.28		2.20249	861.442
2.19858	1357.14		2.19858	878.084		2.19858	1419.07		2.19858	853.63
2.19469	1334.81		2.19469	863.848		2.19469	1399.4		2.19469	844.605
2.19081	1313.21		2.19081	848.629		2.19081	1380.26		2.19081	835.913
2.18695	1293.12		2.18695	834.988		2.18695	1362.12		2.18695	828.806
2.1831	1272.79		2.1831	821.129		2.1831	1342.25		2.1831	820.254
2.17926	1253.16		2.17926	808.798		2.17926	1323.07		2.17926	811.527
2.17544	1231.75		2.17544	795.497		2.17544	1303.78		2.17544	802.877
2.17163	1212.73		2.17163	782.961		2.17163	1285.01		2.17163	792.836
2.16783	1193.92		2.16783	771.892		2.16783	1267.52		2.16783	785.563
2.16405	1174.72		2.16405	760.82		2.16405	1251.13		2.16405	778.229
2.16028	1158.25		2.16028	750.34		2.16028	1234.45		2.16028	771.074
2.15652	1139.18		2.15652	741.495		2.15652	1220.2		2.15652	764.216
2.15278	1122.64		2.15278	730.869		2.15278	1203.98		2.15278	756.701
2.14905	1106.28		2.14905	720.933		2.14905	1190.45		2.14905	749.837
2.14533	1091.51		2.14533	710.984		2.14533	1177.34		2.14533	743.496
2.14162	1077.46		2.14162	702.841		2.14162	1163.76		2.14162	737.088
2.13793	1063.26		2.13793	693.872		2.13793	1149.87		2.13793	732.117
2.13425	1049.07		2.13425	685.661		2.13425	1134.82		2.13425	726.259
2.13058	1037.08		2.13058	677.305		2.13058	1121.77		2.13058	720.445
2.12693	1023.03		2.12693	669.029		2.12693	1110.11		2.12693	714.787
2.12329	1012.49		2.12329	661.159		2.12329	1097.15		2.12329	710.076
2.11966	999.087		2.11966	653.688		2.11966	1085.15		2.11966	704.497
2.11604	986.753		2.11604	646.069		2.11604	1073.25		2.11604	699.406
2.11244	974.142		2.11244	639.054		2.11244	1061.05		2.11244	694.684
2.10884	963.355		2.10884	632.42		2.10884	1050.05		2.10884	690.106
2.10526	952.015		2.10526	625.421		2.10526	1040.23		2.10526	685.778
2.10169	941.296		2.10169	618.276		2.10169	1031.03		2.10169	681.04
2.09814	930.673		2.09814	611.611		2.09814	1022.04		2.09814	676.771
2.09459	921.672		2.09459	605.622		2.09459	1011.78		2.09459	672.747
2.09106	911.608		2.09106	599.171		2.09106	1002.01		2.09106	666.803
2.08754	902.385		2.08754	594.404		2.08754	993.761		2.08754	662.516
2.08403	894.113		2.08403	589.166		2.08403	985.968		2.08403	658.579
2.08054	886.029		2.08054	583.365		2.08054	977.842		2.08054	654.986
2.07705	878.502		2.07705	577.513		2.07705	971.2		2.07705	651.626
2.07358	870.664		2.07358	573.297		2.07358	963.316		2.07358	647.126
2.07012	863.253		2.07012	569.11		2.07012	957.41		2.07012	643.6
2.06667	855.052		2.06667	564.363		2.06667	950.267		2.06667	639.156
2.06323	848.599		2.06323	560.434		2.06323	943.808		2.06323	635.365
2.0598	842.191		2.0598	556.336		2.0598	937.645		2.0598	632.945
2.05638	835.71		2.05638	552.074		2.05638	932.151		2.05638	629.712
2.05298	828.803		2.05298	548.13		2.05298	925.691		2.05298	626.395
2.04959	822.652		2.04959	544.692		2.04959	919.896		2.04959	622.381
2.0462	815.96		2.0462	540.515		2.0462	913.272		2.0462	619.106
2.04283	809.317		2.04283	536.557		2.04283	907.679		2.04283	615.851
2.03947	803.648		2.03947	532.343		2.03947	902.366		2.03947	613.322
2.03612	798.938		2.03612	529.003		2.03612	897.696		2.03612	610.806
2.03279	792.882		2.03279	525.405		2.03279	892.932		2.03279	608.403
2.02946	786.528		2.02946	521.645		2.02946	888.075		2.02946	605.514
2.02614	780.446		2.02614	517.91		2.02614	882.284		2.02614	602.741
2.02284	775.872		2.02284	515.028		2.02284	878.328		2.02284	600.28
2.01954	770.766		2.01954	511.888		2.01954	873.917		2.01954	598.327
2.01626	765.693		2.01626	509.315		2.01626	869.531		2.01626	595.595
2.01299	761.43		2.01299	506.665		2.01299	866.354		2.01299	593.565
2.00972	756.64		2.00972	503.85		2.00972	861.777		2.00972	590.47
2.00647	751.551		2.00647	501.322		2.00647	856.758		2.00647	587.976
2.00323	747.262		2.00323	498.988		2.00323	853.757		2.00323	585.884
2	743.653		2	497.022		2	850.539		2	584.286
1.99678	741.042		1.99678	495.068		1.99678	847.918		1.99678	582.598
1.99357	736.712		1.99357	492.857		1.99357	844.499		1.99357	580.342
1.99037	732.84		1.99037	490.306		1.99037	841.79		1.99037	578.193
1.98718	729.526		1.98718	488.824		1.98718	839.324		1.98718	576.532
1.984	726.124		1.984	486.735		1.984	836.296		1.984	574.689
1.98083	723.486		1.98083	485.356		1.98083	835		1.98083	573.329
1.97767	721.287		1.97767	483.635		1.97767	833.936		1.97767	571.88
1.97452	718.78		1.97452	481.836		1.97452	832.536		1.97452	570.248
1.97138	717.129		1.97138	480.997		1.97138	831.482		1.97138	568.907
1.96825	714.328		1.96825	479.557		1.96825	830.318		1.96825	567.477
1.96513	713.01		1.96513	478.984		1.96513	829.838		1.96513	566.615
1.96203	712.116		1.96203	478.757		1.96203	829.247		1.96203	565.943
1.95893	711.226		1.95893	478.444		1.95893	829.222		1.95893	564.622
1.95584	710.756		1.95584	477.962		1.95584	830.211		1.95584	564.142
1.95276	710.391		1.95276	478.164		1.95276	830.859		1.95276	563.386
1.94969	710.444		1.94969	478.878		1.94969	832.518		1.94969	563.095
1.94662	710.808		1.94662	479.248		1.94662	834.287		1.94662	562.713
1.94357	711.585		1.94357	480.044		1.94357	837.288		1.94357	562.332
1.94053	713.811		1.94053	481.774		1.94053	839.835		1.94053	562.137
1.9375	714.998		1.9375	483.502		1.9375	844.066		1.9375	561.942
1.93448	717.32		1.93448	485.654		1.93448	848.52		1.93448	562.298
1.93146	720.573		1.93146	487.207		1.93146	853.535		1.93146	563.295
1.92846	723.719		1.92846	489.44		1.92846	858.889		1.92846	563.282
1.92547	726.343		1.92547	492.013		1.92547	864.696		1.92547	564.092
1.92248	730.417		1.92248	494.756		1.92248	871.412		1.92248	565.083
1.9195	735.427		1.9195	498.439		1.9195	878.475		1.9195	566.346
1.91654	739.605		1.91654	502.126		1.91654	886.228		1.91654	567.606
1.91358	744.407		1.91358	505.384		1.91358	895.022		1.91358	569.594
1.91063	750.571		1.91063	509.246		1.91063	903.832		1.91063	571.671
1.90769	757.476		1.90769	513.802		1.90769	913.695		1.90769	573.38
1.90476	764.812		1.90476	519.059		1.90476	924.276		1.90476	575.634
1.90184	773.43		1.90184	525.284		1.90184	936.63		1.90184	578.984
1.89893	783.345		1.89893	531.09		1.89893	948.678		1.89893	582.241
1.89602	793.399		1.89602	538.053		1.89602	960.882		1.89602	585.59
1.89313	803.916		1.89313	544.597		1.89313	975.136		1.89313	589.489
1.89024	816.088		1.89024	552.227		1.89024	990.284		1.89024	593.389
1.88737	828.532		1.88737	560.422		1.88737	1007.06		1.88737	597.567
1.8845	841.688		1.8845	568.743		1.8845	1023.8		1.8845	601.931
1.88164	855.347		1.88164	577.822		1.88164	1041.36		1.88164	606.669
1.87879	870.071		1.87879	587.857		1.87879	1060.97		1.87879	611.039
1.87595	885.546		1.87595	597.58		1.87595	1079.96		1.87595	616.343
1.87311	902.235		1.87311	608.369		1.87311	1102.05		1.87311	621.561
1.87029	919.595		1.87029	619.78		1.87029	1126.05		1.87029	627.252
1.86747	938.212		1.86747	632.483		1.86747	1149.6		1.86747	633.141
1.86466	957.997		1.86466	645.181		1.86466	1173.84		1.86466	639.51
1.86186	978.51		1.86186	658.636		1.86186	1198.38		1.86186	645.798
1.85907	1000.82		1.85907	673.442		1.85907	1225.96		1.85907	652.952
1.85629	1024.03		1.85629	688.563		1.85629	1254.43		1.85629	660.601
1.85351	1047.56		1.85351	703.805		1.85351	1282.88		1.85351	668.846
1.85075	1071.4		1.85075	720.261		1.85075	1312.49		1.85075	676.54
1.84799	1096.91		1.84799	737.157		1.84799	1342.76		1.84799	685.029
1.84524	1123.88		1.84524	753.996		1.84524	1373.29		1.84524	693.448
1.8425	1151.34		1.8425	771.895		1.8425	1406		1.8425	702.381
1.83976	1178.8		1.83976	789.537		1.83976	1438.57		1.83976	710.952
1.83704	1208.41		1.83704	808.369		1.83704	1473.68		1.83704	720.831
1.83432	1238.57		1.83432	827.26		1.83432	1508.39		1.83432	730.154
1.83161	1268.87		1.83161	846.953		1.83161	1543.98		1.83161	739.409
1.82891	1300.5		1.82891	867.033		1.82891	1580.6		1.82891	748.595
1.82622	1334.02		1.82622	888.159		1.82622	1618.28		1.82622	758.615
1.82353	1367.34		1.82353	909.367		1.82353	1656.29		1.82353	768.369
1.82085	1401.78		1.82085	931.539		1.82085	1695.07		1.82085	778.867
1.81818	1436		1.81818	953.462		1.81818	1733.44		1.81818	788.589
1.81552	1471.92		1.81552	976.369		1.81552	1773.95		1.81552	799.47
1.81287	1508.03		1.81287	999.137		1.81287	1813.41		1.81287	810.085
1.81022	1545.05		1.81022	1022.56		1.81022	1854.29		1.81022	821.257
1.80758	1582.83		1.80758	1045.72		1.80758	1894.87		1.80758	832.368
1.80495	1620.67		1.80495	1069.43		1.80495	1935.46		1.80495	844.045
1.80233	1658.85		1.80233	1092.25		1.80233	1975.71		1.80233	855.032
1.79971	1699.58		1.79971	1116.94		1.79971	2017.23		1.79971	866.587
1.7971	1738.14		1.7971	1140.37		1.7971	2057.91		1.7971	877.76
1.7945	1779.28		1.7945	1165.08		1.7945	2099.87		1.7945	889.079
1.79191	1820.02		1.79191	1190.47		1.79191	2141.64		1.79191	900.652
1.78932	1861.57		1.78932	1216.56		1.78932	2183.18		1.78932	911.618
1.78674	1902.37		1.78674	1242.36		1.78674	2224.17		1.78674	922.293
1.78417	1943.18		1.78417	1267.71		1.78417	2264.74		1.78417	932.454
1.78161	1984.47		1.78161	1292.87		1.78161	2305.89		1.78161	943.627
1.77905	2027.03		1.77905	1319.36		1.77905	2347.99		1.77905	954.833
1.7765	2066.68		1.7765	1344.34		1.7765	2388.09		1.7765	965.19
1.77396	2108.07		1.77396	1370.41		1.77396	2426.84		1.77396	975.573
1.77143	2146.96		1.77143	1394.4		1.77143	2463.5		1.77143	985.203
1.7689	2187.24		1.7689	1419.2		1.7689	2500.86		1.7689	994.295
1.76638	2227.12		1.76638	1442.81		1.76638	2537.86		1.76638	1003.74
1.76387	2266.75		1.76387	1465.45		1.76387	2572.88		1.76387	1013.31
1.76136	2305.59		1.76136	1488.21		1.76136	2608.22		1.76136	1022.56
1.75887	2344.65		1.75887	1511.36		1.75887	2643.34		1.75887	1030.36
1.75637	2381.35		1.75637	1532.41		1.75637	2675.68		1.75637	1038.06
1.75389	2418.06		1.75389	1553.28		1.75389	2707.76		1.75389	1045.53
1.75141	2452.87		1.75141	1573.39		1.75141	2740.13		1.75141	1052.9
1.74894	2487.65		1.74894	1593.71		1.74894	2770.93		1.74894	1060.16
1.74648	2519.77		1.74648	1611.73		1.74648	2798.87		1.74648	1067.19
1.74402	2550.95		1.74402	1628.8		1.74402	2826.49		1.74402	1073.08
1.74157	2579.93		1.74157	1645.64		1.74157	2852.32		1.74157	1078.41
1.73913	2608.1		1.73913	1661.66		1.73913	2876.13		1.73913	1083.27
1.73669	2633.85		1.73669	1676.58		1.73669	2898.29		1.73669	1087.78
1.73427	2658.05		1.73427	1690.38		1.73427	2919.17		1.73427	1091.49
1.73184	2681.57		1.73184	1702.63		1.73184	2937.8		1.73184	1094.86
1.72943	2704.95		1.72943	1715.03		1.72943	2956.45		1.72943	1097.53
1.72702	2725.47		1.72702	1726.15		1.72702	2974.91		1.72702	1099.73
1.72462	2744.94		1.72462	1735.83		1.72462	2989.42		1.72462	1102.05
1.72222	2763.15		1.72222	1745.37		1.72222	3002.97		1.72222	1103.22
1.71983	2778.29		1.71983	1753.04		1.71983	3014.82		1.71983	1104.05
1.71745	2793.97		1.71745	1759.7		1.71745	3026.85		1.71745	1104.64
1.71508	2807.11		1.71508	1764.91		1.71508	3035.47		1.71508	1104.66
1.71271	2819.87		1.71271	1770.97		1.71271	3043.51		1.71271	1104.23
1.71034	2830.09		1.71034	1775.74		1.71034	3050.59		1.71034	1103.12
1.70799	2837.92		1.70799	1778.19		1.70799	3055.59		1.70799	1101.55
1.70564	2846.3		1.70564	1780.49		1.70564	3058.12		1.70564	1099.77
1.7033	2853.02		1.7033	1783.07		1.7033	3061.59		1.7033	1097.2
1.70096	2857.92		1.70096	1783.93		1.70096	3063.92		1.70096	1094.87
1.69863	2862.98		1.69863	1784.63		1.69863	3064.74		1.69863	1092.43
1.69631	2864.77		1.69631	1785.48		1.69631	3064.43		1.69631	1089.33
1.69399	2867.82		1.69399	1784.61		1.69399	3063.37		1.69399	1086.02
1.69168	2868.15		1.69168	1782.6		1.69168	3060.82		1.69168	1082.28
1.68937	2869.57		1.68937	1781.6		1.68937	3057.52		1.68937	1078.89
1.68707	2869.35		1.68707	1780.88		1.68707	3054.06		1.68707	1074.96
1.68478	2868.05		1.68478	1778.6		1.68478	3049.3		1.68478	1070.17
1.6825	2866.94		1.6825	1775.2		1.6825	3044.37		1.6825	1065.4
1.68022	2863.49		1.68022	1772.09		1.68022	3037.42		1.68022	1060.65
1.67794	2859.87		1.67794	1769.41		1.67794	3031.98		1.67794	1055.38
1.67568	2857.34		1.67568	1765.05		1.67568	3024.71		1.67568	1050.25
1.67341	2852.49		1.67341	1761.7		1.67341	3016.92		1.67341	1044.93
1.67116	2846.41		1.67116	1756.95		1.67116	3008.79		1.67116	1039.2
1.66891	2838.93		1.66891	1750.97		1.66891	3000.33		1.66891	1033.4
1.66667	2832.9		1.66667	1745.01		1.66667	2990.81		1.66667	1027.1
1.66443	2826.72		1.66443	1739.22		1.66443	2980.61		1.66443	1021.15
1.6622	2817.73		1.6622	1732.62		1.6622	2970.27		1.6622	1014.59
1.65997	2810.72		1.65997	1726.74		1.65997	2960.33		1.65997	1007.87
1.65775	2803.21		1.65775	1720.34		1.65775	2949.54		1.65775	1001.19
1.65554	2793.28		1.65554	1713.01		1.65554	2937.72		1.65554	994.44
1.65333	2783.57		1.65333	1705.85		1.65333	2927.39		1.65333	987.733
1.65113	2774.42		1.65113	1698.59		1.65113	2914.78		1.65113	980.962
1.64894	2764.44		1.64894	1691.22		1.64894	2901.88		1.64894	973.822
1.64675	2753.13		1.64675	1683.22		1.64675	2888.16		1.64675	967.136
1.64456	2741.53		1.64456	1674.58		1.64456	2874.5		1.64456	960.694
1.64238	2730.83		1.64238	1666.26		1.64238	2860.39		1.64238	953.885
1.64021	2718.14		1.64021	1656.91		1.64021	2844.42		1.64021	946.816
1.63804	2704.65		1.63804	1647.48		1.63804	2828.02		1.63804	939.791
1.63588	2692.09		1.63588	1639.42		1.63588	2812.4		1.63588	932.811
1.63373	2678.23		1.63373	1629.69		1.63373	2795.31		1.63373	925.577
1.63158	2664.28		1.63158	1620.15		1.63158	2779.18		1.63158	918.687
1.62943	2650.06		1.62943	1609.35		1.62943	2762.63		1.62943	911.643
1.6273	2635.59		1.6273	1599.53		1.6273	2746.16		1.6273	904.254
1.62516	2621.02		1.62516	1588.33		1.62516	2728.77		1.62516	896.914
1.62304	2605.38		1.62304	1577.6		1.62304	2710.47		1.62304	890.107
1.62092	2590.31		1.62092	1566.92		1.62092	2693.11		1.62092	883.344
1.6188	2575.5		1.6188	1556.19		1.6188	2676.03		1.6188	876.816
1.61669	2559.78		1.61669	1544.5		1.61669	2657.37		1.61669	869.375
1.61458	2543.83		1.61458	1532.88		1.61458	2636.18		1.61458	862.175
1.61248	2528.77		1.61248	1521.72		1.61248	2617.27		1.61248	854.929
1.61039	2512.51		1.61039	1511.13		1.61039	2597.17		1.61039	847.545
1.6083	2496.51		1.6083	1499.72		1.6083	2577.68		1.6083	840.865
1.60622	2479.48		1.60622	1488.64		1.60622	2557.99		1.60622	833.857
1.60414	2462.55		1.60414	1477.14		1.60414	2538.75		1.60414	826.343
1.60207	2444.93		1.60207	1465.47		1.60207	2517.71		1.60207	818.791
1.6	2427.1		1.6	1452.65		1.6	2495.52		1.6	810.837
1.59794	2409.85		1.59794	1440.4		1.59794	2474.29		1.59794	803.758
1.59588	2393.18		1.59588	1428.24		1.59588	2454.94		1.59588	796.457
1.59383	2374.44		1.59383	1416.16		1.59383	2433.83		1.59383	789.029
1.59178	2358.44		1.59178	1403.69		1.59178	2413.64		1.59178	782.189
1.58974	2340.23		1.58974	1391.3		1.58974	2392.19		1.58974	774.6
1.58771	2323.05		1.58771	1379.83		1.58771	2372.29		1.58771	767.067
1.58568	2304.46		1.58568	1368.08		1.58568	2351.59		1.58568	759.852
1.58365	2287.51		1.58365	1355.82		1.58365	2332.11		1.58365	752.603
1.58163	2270.81		1.58163	1344.24		1.58163	2313.52		1.58163	745.321
1.57962	2253.47		1.57962	1332.38		1.57962	2294.14		1.57962	737.577
1.57761	2236.38		1.57761	1320.61		1.57761	2274.14		1.57761	730.149
1.5756	2219.55		1.5756	1308.46		1.5756	2254.43		1.5756	722.947
1.5736	2200.61		1.5736	1296.97		1.5736	2234.26		1.5736	715.294
1.57161	2182.39		1.57161	1284.77		1.57161	2213.63		1.57161	707.951
1.56962	2165.32		1.56962	1272.1		1.56962	2192.28		1.56962	700.166
1.56764	2147.62		1.56764	1259.85		1.56764	2171.96		1.56764	692.857
1.56566	2129.76		1.56566	1248.03		1.56566	2151.2		1.56566	685.44
1.56368	2111.15		1.56368	1236.18		1.56368	2129.73		1.56368	678.082
1.56171	2092.67		1.56171	1224.75		1.56171	2108.99		1.56171	671.024
1.55975	2073.61		1.55975	1212.64		1.55975	2087.83		1.55975	663.298
1.55779	2055.95		1.55779	1201.16		1.55779	2068.4		1.55779	655.635
1.55583	2038.13		1.55583	1188.9		1.55583	2047.13		1.55583	648.195
1.55388	2020.85		1.55388	1177.37		1.55388	2027.28		1.55388	640.894
1.55194	2001.47		1.55194	1166.36		1.55194	2007.03		1.55194	633.731
1.55	1985.13		1.55	1154.58		1.55	1987.34		1.55	626.316
1.54806	1966.83		1.54806	1142.78		1.54806	1966.69		1.54806	619.116
1.54613	1949.07		1.54613	1130.56		1.54613	1945.94		1.54613	611.9
1.54421	1930.36		1.54421	1117.6		1.54421	1924.39		1.54421	604.44
1.54229	1913.13		1.54229	1106.29		1.54229	1904.23		1.54229	597.798
1.54037	1895.48		1.54037	1094.97		1.54037	1883.16		1.54037	590.684
1.53846	1877.56		1.53846	1083.12		1.53846	1863.58		1.53846	583.854
1.53656	1859.36		1.53656	1071.46		1.53656	1843.36		1.53656	576.859
1.53465	1841.83		1.53465	1059.5		1.53465	1823.7		1.53465	569.997
1.53276	1822.73		1.53276	1047.54		1.53276	1802.76		1.53276	562.61
1.53086	1804.81		1.53086	1036.26		1.53086	1782.5		1.53086	555.651
1.52898	1787.15		1.52898	1024.98		1.52898	1763.95		1.52898	548.967
1.52709	1769.49		1.52709	1014.36		1.52709	1744.78		1.52709	542.197
1.52522	1750.56		1.52522	1002.77		1.52522	1725.63		1.52522	535.274
1.52334	1732.41		1.52334	990.789		1.52334	1705.76		1.52334	528.763
1.52147	1714.28		1.52147	979.483		1.52147	1686.55		1.52147	522.029
1.51961	1696.66		1.51961	968.174		1.51961	1666.99		1.51961	515.217
1.51775	1678.42		1.51775	956.864		1.51775	1647.85		1.51775	508.534
1.51589	1661.32		1.51589	945.928		1.51589	1629.1		1.51589	502.523
1.51404	1644.1		1.51404	934.896		1.51404	1610.76		1.51404	496.494
1.5122	1625.8		1.5122	923.955		1.5122	1591.11		1.5122	490.316
1.51035	1608.85		1.51035	912.832		1.51035	1572.59		1.51035	484.656
1.50852	1592.75		1.50852	901.984		1.50852	1554.22		1.50852	478.515
1.50668	1575.94		1.50668	891.496		1.50668	1535.53		1.50668	472.69
1.50485	1559.02		1.50485	881.364		1.50485	1515.94		1.50485	466.654
1.50303	1542.46		1.50303	870.603		1.50303	1497.69		1.50303	460.866
1.50121	1526.62		1.50121	860.728		1.50121	1479.25		1.50121	454.999
1.4994	1510.32		1.4994	850.67		1.4994	1461.08		1.4994	449.247
1.49758	1494.61		1.49758	840.781		1.49758	1443.75		1.49758	443.483
1.49578	1479.01		1.49578	831.147		1.49578	1426.79		1.49578	437.895
1.49398	1462.51		1.49398	821.42		1.49398	1410.31		1.49398	431.858
1.49218	1446.82		1.49218	811.689		1.49218	1393.29		1.49218	426.433
1.49038	1431.37		1.49038	802.292		1.49038	1377.08		1.49038	421.238
1.4886	1416.03		1.4886	792.637		1.4886	1361.23		1.4886	416.027
1.48681	1401.04		1.48681	782.98		1.48681	1344.63		1.48681	410.921
1.48503	1385.28		1.48503	773.487		1.48503	1328.72		1.48503	406.217
1.48325	1370.52		1.48325	764.403		1.48325	1312.93		1.48325	401.373
1.48148	1354.68		1.48148	754.906		1.48148	1296.21		1.48148	396.452
1.47971	1338.75		1.47971	745.248		1.47971	1279.75		1.47971	391.163
1.47795	1323.7		1.47795	735.756		1.47795	1263.22		1.47795	386.213
1.47619	1308.56		1.47619	726.585		1.47619	1247.56		1.47619	381.536
1.47444	1292.8		1.47444	717.019		1.47444	1232.04		1.47444	376.441
1.47268	1278.13		1.47268	707.775		1.47268	1216.14		1.47268	371.506
1.47094	1262.62		1.47094	698.845		1.47094	1200.58		1.47094	366.671
1.46919	1247.36		1.46919	689.299		1.46919	1185.06		1.46919	361.768
1.46746	1232.43		1.46746	680.912		1.46746	1169.98		1.46746	357.075
1.46572	1217.72		1.46572	671.989		1.46572	1155.13		1.46572	352.149
1.46399	1203.24		1.46399	663.446		1.46399	1140.01		1.46399	347.596
1.46226	1189.49		1.46226	654.978		1.46226	1125.32		1.46226	343.246
1.46054	1174.94		1.46054	646.733		1.46054	1111.35		1.46054	338.61
1.45882	1161.22		1.45882	638.265		1.45882	1096.04		1.45882	334.017
1.45711	1147.51		1.45711	630.311		1.45711	1082.32		1.45711	329.731
1.4554	1133.03		1.4554	622.135		1.4554	1068.24		1.4554	325.43
1.45369	1119.16		1.45369	614.319		1.45369	1053.81		1.45369	321.01
1.45199	1105.31		1.45199	605.356		1.45199	1038.95		1.45199	316.787
1.45029	1091.68		1.45029	597.613		1.45029	1024.97		1.45029	312.806
1.4486	1079.21		1.4486	589.657		1.4486	1011.03		1.4486	308.808
1.44691	1064.48		1.44691	581.074		1.44691	996.305		1.44691	304.543
1.44522	1050.26		1.44522	572.16		1.44522	980.723		1.44522	300.317
1.44354	1035.6		1.44354	563.746		1.44354	966.377		1.44354	296.18
1.44186	1021.09		1.44186	555.142		1.44186	951.814		1.44186	291.834
1.44019	1008.18		1.44019	546.758		1.44019	937.66		1.44019	287.776
1.43852	994.918		1.43852	538.524		1.43852	923.644		1.43852	283.609
1.43685	980.609		1.43685	530.637		1.43685	910.025		1.43685	279.386
1.43519	966.971		1.43519	522.366		1.43519	896.196		1.43519	275.157
1.43353	953.283		1.43353	514.114		1.43353	882.589		1.43353	271.159
1.43187	941.481		1.43187	506.913		1.43187	870.046		1.43187	267.434
1.43022	929.779		1.43022	500.164		1.43022	858.459		1.43022	263.649
1.42857	918.35		1.42857	493.474		1.42857	846.311		1.42857	259.947
1.42693	907.018		1.42693	486.657		1.42693	834.195		1.42693	256.598
1.42529	895.526		1.42529	480.152		1.42529	822.685		1.42529	253.143
1.42365	884.302		1.42365	473.767		1.42365	811.605		1.42365	249.72
1.42202	873.596		1.42202	467.44		1.42202	800.625		1.42202	246.372
1.42039	862.978		1.42039	461.048		1.42039	789.745		1.42039	243.231
1.41876	852.367		1.41876	454.775		1.41876	779.123		1.41876	239.986
1.41714	841.764		1.41714	448.799		1.41714	768.596		1.41714	236.77
1.41553	830.842		1.41553	442.34		1.41553	757.386		1.41553	233.713
1.41391	820.098		1.41391	436.414		1.41391	747.287		1.41391	230.725
1.4123	809.609		1.4123	430.308		1.4123	736.589		1.4123	227.551
1.41069	799.21		1.41069	424.433		1.41069	726.145		1.41069	224.447
1.40909	788.823		1.40909	418.381		1.40909	715.949		1.40909	221.498
1.40749	779.078		1.40749	412.5		1.40749	705.923		1.40749	218.534
1.4059	768.947		1.4059	406.844		1.4059	695.62		1.4059	215.596
1.4043	758.905		1.4043	401.297		1.4043	685.636		1.4043	212.725
1.40271	748.951		1.40271	395.576		1.40271	675.892		1.40271	209.88
1.40113	739.619		1.40113	390.241		1.40113	666.601		1.40113	207.061
1.39955	729.988		1.39955	384.516		1.39955	656.822		1.39955	204.267
1.39797	720.892		1.39797	379.063		1.39797	647.99		1.39797	201.617
1.3964	711.426		1.3964	373.499		1.3964	638.532		1.3964	198.833
1.39483	702.561		1.39483	368.149		1.39483	629.304		1.39483	196.152
1.39326	693.405		1.39326	362.956		1.39326	619.887		1.39326	193.496
1.39169	684.548		1.39169	357.812		1.39169	611.525		1.39169	190.864
1.39013	675.622		1.39013	352.768		1.39013	603.033		1.39013	188.37
1.38858	666.847		1.38858	347.615		1.38858	594.213		1.38858	185.785
1.38702	658.006		1.38702	342.717		1.38702	585.746		1.38702	183.335
1.38547	649.597		1.38547	337.865		1.38547	577.425		1.38547	180.833
1.38393	640.98		1.38393	333.209		1.38393	568.984		1.38393	178.28
1.38239	632.579		1.38239	328.646		1.38239	561.017		1.38239	176.007
1.38085	623.907		1.38085	323.926		1.38085	552.604		1.38085	173.717
1.37931	615.451		1.37931	319.201		1.37931	544.917		1.37931	171.447
1.37778	607.003		1.37778	314.717		1.37778	536.725		1.37778	169.162
1.37625	599.44		1.37625	310.274		1.37625	528.804		1.37625	166.897
1.37472	591.54		1.37472	306.017		1.37472	521.147		1.37472	164.687
1.3732	583.776		1.3732	301.608		1.3732	513.687		1.3732	162.462
1.37168	575.883		1.37168	297.24		1.37168	506.36		1.37168	160.326
1.37017	567.931		1.37017	292.914		1.37017	498.733		1.37017	158.313
1.36865	560.31		1.36865	288.676		1.36865	491.302		1.36865	156.316
1.36714	553.143		1.36714	284.708		1.36714	484.245		1.36714	154.303
1.36564	546.037		1.36564	280.685		1.36564	477.014		1.36564	152.408
1.36414	538.804		1.36414	276.382		1.36414	469.795		1.36414	150.496
1.36264	531.006		1.36264	272.166		1.36264	462.647		1.36264	148.633
1.36114	524.029		1.36114	268.125		1.36114	455.801		1.36114	146.819
1.35965	516.928		1.35965	264.345		1.35965	448.676		1.35965	145.151
1.35816	510.259		1.35816	260.512		1.35816	441.908		1.35816	143.496
1.35667	503.77		1.35667	256.671		1.35667	435.262		1.35667	141.725
1.35519	497.396		1.35519	252.825		1.35519	428.905		1.35519	140
1.35371	490.837		1.35371	249.143		1.35371	422.776		1.35371	138.386
1.35224	484.157		1.35224	245.413		1.35224	416.484		1.35224	136.784
1.35076	477.715		1.35076	242.012		1.35076	410.581		1.35076	135.164
1.34929	471.798		1.34929	238.726		1.34929	404.624		1.34929	133.588
1.34783	465.524		1.34783	235.552		1.34783	398.83		1.34783	132.056
1.34636	459.709		1.34636	232.16		1.34636	392.985		1.34636	130.444
1.3449	453.829		1.3449	228.881		1.3449	387.142		1.3449	128.967
1.34345	447.942		1.34345	225.673		1.34345	381.775		1.34345	127.532
1.34199	441.993		1.34199	222.494		1.34199	376.197		1.34199	126.018
1.34054	436.209		1.34054	219.384		1.34054	370.724		1.34054	124.516
1.33909	430.865		1.33909	216.382		1.33909	365.507		1.33909	123.056
1.33765	425.564		1.33765	213.446		1.33765	360.439		1.33765	121.578
1.33621	420.308		1.33621	210.498		1.33621	355.267		1.33621	120.171
1.33477	414.987		1.33477	207.384		1.33477	350.243		1.33477	118.658
1.33333	409.712		1.33333	204.49		1.33333	345.415		1.33333	117.217
1.3319	404.32		1.3319	201.547		1.3319	340.482		1.3319	115.672
1.33047	399.242		1.33047	198.632		1.33047	335.498		1.33047	114.17
1.32905	394.259		1.32905	195.856		1.32905	330.803		1.32905	112.737
1.32762	389.422		1.32762	193.105		1.32762	326.103		1.32762	111.26
1.3262	384.47		1.3262	190.416		1.3262	321.542		1.3262	109.795
1.32479	379.612		1.32479	187.643		1.32479	316.598		1.32479	108.261
1.32337	374.743		1.32337	184.968		1.32337	312.17		1.32337	106.714
1.32196	369.968		1.32196	182.389		1.32196	307.505		1.32196	105.181
1.32055	365.182		1.32055	179.728		1.32055	302.976		1.32055	103.743
1.31915	360.588		1.31915	177.337		1.31915	298.856		1.31915	102.265
1.31775	355.834		1.31775	174.933		1.31775	294.682		1.31775	100.826
1.31635	351.367		1.31635	172.447		1.31635	290.366		1.31635	99.3488
1.31495	346.89		1.31495	170.017		1.31495	286.091		1.31495	97.8333
1.31356	342.305		1.31356	167.678		1.31356	281.945		1.31356	96.3841
1.31217	338.001		1.31217	165.462		1.31217	278.189		1.31217	95
1.31078	333.638		1.31078	163.298		1.31078	274.074		1.31078	93.6541
1.3094	329.312		1.3094	161.054		1.3094	270.3		1.3094	92.2955
1.30802	325.259		1.30802	158.994		1.30802	266.645		1.30802	90.9247
1.30664	321.099		1.30664	156.821		1.30664	262.812		1.30664	89.5917
1.30526	317.021		1.30526	154.798		1.30526	258.971		1.30526	88.3204
1.30389	312.84		1.30389	152.824		1.30389	255.334		1.30389	87.0122
1.30252	308.74		1.30252	150.835		1.30252	251.73		1.30252	85.813
1.30115	304.858		1.30115	148.799		1.30115	248.077		1.30115	84.5767
1.29979	301.009		1.29979	146.782		1.29979	244.581		1.29979	83.4469
1.29843	297.057		1.29843	144.751		1.29843	241.157		1.29843	82.3035
1.29707	293.229		1.29707	142.894		1.29707	237.604		1.29707	81.2638
1.29572	289.213		1.29572	140.96		1.29572	234.164		1.29572	80.2329
1.29436	285.539		1.29436	139.165		1.29436	230.795		1.29436	79.2799
1.29301	282.027		1.29301	137.325		1.29301	227.614		1.29301	78.3803
1.29167	278.673		1.29167	135.591		1.29167	224.423		1.29167	77.5787
1.29032	275.089		1.29032	133.783		1.29032	221.222		1.29032	76.7828
1.28898	271.663		1.28898	132.168		1.28898	218.128		1.28898	75.9927
1.28764	268.223		1.28764	130.536		1.28764	214.835		1.28764	75.2754
1.28631	264.98		1.28631	128.889		1.28631	211.873		1.28631	74.6295
1.28497	261.93		1.28497	127.285		1.28497	208.938		1.28497	74.0099
1.28364	259.027		1.28364	125.752		1.28364	206.029		1.28364	73.4382
1.28232	256.065		1.28232	124.145		1.28232	203.11		1.28232	72.9136
1.28099	253.003		1.28099	122.609		1.28099	200.327		1.28099	72.3266
1.27967	250.007		1.27967	121.085		1.27967	197.604		1.27967	71.8082
1.27835	247.275		1.27835	119.77		1.27835	195.049		1.27835	71.336
1.27703	244.485		1.27703	118.298		1.27703	192.373		1.27703	70.8662
1.27572	241.715		1.27572	116.838		1.27572	189.897		1.27572	70.4204
1.27441	239.204		1.27441	115.445		1.27441	187.234		1.27441	69.9982
1.2731	236.359		1.2731	114.09		1.2731	184.767		1.2731	69.5145
1.27179	233.575		1.27179	112.665		1.27179	182.253		1.27179	69.0123
1.27049	230.968		1.27049	111.413		1.27049	179.897		1.27049	68.534
1.26919	228.457		1.26919	110.117		1.26919	177.494		1.26919	68.0792
1.26789	225.699		1.26789	108.778		1.26789	175.112		1.26789	67.6061
1.2666	223.19		1.2666	107.424		1.2666	172.652		1.2666	67.0733
1.26531	220.662		1.26531	106.108		1.26531	170.411		1.26531	66.6056
1.26402	218.228		1.26402	104.853		1.26402	168.124		1.26402	66.1405
1.26273	215.702		1.26273	103.609		1.26273	166.02		1.26273	65.5961
1.26144	213.527		1.26144	102.324		1.26144	163.837		1.26144	65.0551
1.26016	211.221		1.26016	101.1		1.26016	161.736		1.26016	64.5175
1.25888	208.86		1.25888	99.8603		1.25888	159.59		1.25888	63.9831
1.25761	206.48		1.25761	98.6561		1.25761	157.494		1.25761	63.4721
1.25633	204.298		1.25633	97.4615		1.25633	155.447		1.25633	62.9243
1.25506	202.097		1.25506	96.3012		1.25506	153.542		1.25506	62.4196
1.25379	199.982		1.25379	95.1992		1.25379	151.591		1.25379	61.8785
1.25253	197.848		1.25253	94.0328		1.25253	149.656		1.25253	61.3212
1.25126	195.695		1.25126	92.9965		1.25126	147.799		1.25126	60.7286
1.25	193.419		1.25	91.9441		1.25	145.987		1.25	60.2564
1.24874	191.333		1.24874	90.8522		1.24874	144.16		1.24874	59.7484
1.24748	189.159		1.24748	89.7453		1.24748	142.288		1.24748	59.2051
1.24623	187.276		1.24623	88.6944		1.24623	140.462		1.24623	58.6463
1.24498	185.269		1.24498	87.675		1.24498	138.68		1.24498	58.1483
1.24373	183.177		1.24373	86.6636		1.24373	136.914		1.24373	57.6533
1.24248	181.1		1.24248	85.66		1.24248	135.162		1.24248	57.1239
1.24124	179.306		1.24124	84.71		1.24124	133.425		1.24124	56.654
1.24	177.358		1.24	83.6537		1.24	131.646		1.24	56.187
