# Supplementary material for: Zinc-doped Prussian blue enhances photothermal clearance of Staphylococcus aureus and promotes tissue repair in infected wounds
Source: Nat Commun. 2019 Oct 3;10:4490. doi: 10.1038/s41467-019-12429-6 (PMC6776522; doi:10.1038/s41467-019-12429-6)
Supplement: Supplementary file 5 — Source Data [file 41467_2019_12429_MOESM5_ESM.zip › Source Data/Source Data Supplementary Fig. 7.xlsx]

## Sheet: Supplementary Fig. 7 (PB)
Supplementary Fig. 7. Photothermal heating curves of PB solution irradiated with the 808 nm laser (1.2 W cm-2) for 5 min are performed for different periods.
Day 0						Day 1						Day 7
Time (s)	Temperature (ºC)					Time (s)	Temperature (ºC)					Time (s)	Temperature (ºC)
0	26.5	26.5	26.5			0	26.5	26.5	26.5			0	26.5	26.5	26.5
20	34.1	34.4	34			20	34	33.2	34.3			20	32	31.5	32.4
40	38.3	38.1	38.5			40	38	37.3	38.5			40	36	35.2	36.7
60	42.5	42.1	43.1			60	41.5	41	42.2			60	40.2	39.5	41
80	44.4	44.6	45.2			80	44	43	44.8			80	42.8	42.1	43.5
100	47.4	47.7	47.1			100	46.5	46	46.9			100	45	44.3	45.5
120	49	49.3	49.5			120	48.3	48	48.7			120	46.5	46	46.9
140	50.8	50.2	50.9			140	50.2	49.6	50.9			140	48.2	47.4	48.8
160	52.1	51.5	52.6			160	51.4	51.1	52.2			160	49.5	48.6	50.1
180	53.2	52.2	54.2			180	52.5	52.1	53.2			180	50.6	49.8	51.3
200	54.7	54.1	55.4			200	54.1	53.3	54.3			200	52.1	51.4	52.6
220	55.6	55.2	55.9			220	55.1	54.1	55.9			220	53	52.4	53.5
240	56.6	56	57.2			240	56	55.2	56.8			240	54	53.3	54.3
260	57.8	57.2	58.4			260	57.1	56.3	57.8			260	55.2	54.5	55.8
280	58.9	58.3	59.5			280	58.2	57.3	58.7			280	56.3	55.6	56.9
300	59.6	58.9	60.4			300	59	58.1	59.7			300	57	56.1	58

## Sheet: Supplementary Fig. 7 (ZnPB-1)
Supplementary Fig. 7. Photothermal heating curves of ZnPB-1 solution irradiated with the 808 nm laser (1.2 W cm-2) for 5 min are performed for different periods.
Day 0						Day 1						Day 7
Time (s)	Temperature (ºC)					Time (s)	Temperature (ºC)					Time (s)	Temperature (ºC)
0	26.5	26.5	26.5			0	26.5	26.5	26.5			0	26.5	26.5	26.5
20	32.8	32.3	33.2			20	31.9	31.1	32.4			20	29.6	29.2	30.6
40	38.7	37.9	39.5			40	37.9	37.4	38.3			40	35.5	34.9	36.2
60	43	42.1	43.4			60	42.2	41.5	43			60	39.4	38.8	40.2
80	45.1	44.4	45.8			80	44.6	44.1	45.3			80	41.9	41.2	42.5
100	47.8	47.3	48.6			100	46.6	45.8	47.4			100	44.7	44.1	45
120	50.2	49.4	51.1			120	49	48.1	49.5			120	47.1	46.1	47.8
140	52	51.4	52.8			140	51	50.4	51.7			140	48.9	48.1	49.5
160	53.3	52.7	54.1			160	52.5	52	53.3			160	50.2	49.4	51.1
180	55.2	54.4	56.1			180	54.4	53.2	55.2			180	52.1	51.7	53
200	56.6	55.8	57.3			200	55.6	54.6	56.1			200	53.7	52.9	54.2
220	58.1	57.4	59			220	57.1	56.4	57.3			220	55.2	54.3	56
240	58.7	57.9	59.4			240	57.8	57.1	58.2			240	55.8	55.1	56.7
260	59.5	58.7	60.3			260	58.5	57.7	59.2			260	56.5	56.1	57.2
280	60.5	59.9	61.3			280	59.7	58.2	60.7			280	57.5	57.1	58.1
300	61.1	60	61.8			300	60.1	59.4	61			300	58.1	57.6	58.8

## Sheet: Supplementary Fig. 7 (ZnPB-3)
Supplementary Fig. 7. Photothermal heating curves of ZnPB-3 solution irradiated with the 808 nm laser (1.2 W cm-2) for 5 min are performed for different periods.
Day 0						Day 1						Day 7
Time (s)	Temperature (ºC)					Time (s)	Temperature (ºC)					Time (s)	Temperature (ºC)
0	26.5	26.5	26.5			0	26.5	26.5	26.5			0	26.5	26.5	26.5
20	35.1	34.4	35.5			20	34.5	34.3	34.9			20	31.6	30.9	31.9
40	39.1	38.8	39.9			40	38.5	38.2	39.3			40	35.6	35.2	36.3
60	44.1	43.4	44.8			60	43.1	42.4	43.9			60	40.2	39.3	40.5
80	46.6	46.1	47.5			80	46	45.2	46.9			80	43.1	42.7	43.8
100	49.3	49	49.9			100	48.7	48.2	49.6			100	45.8	45.1	46.6
120	51.5	51	52.4			120	50.9	50.2	51.7			120	48	47.1	48.8
140	54.3	54.1	55.1			140	53.5	53.1	54.2			140	50.8	50.3	51.2
160	56.2	55.4	56.9			160	55.4	55.1	55.9			160	52.7	52.2	53.7
180	57.8	57.3	58.4			180	57	56.4	57.9			180	54.3	54.1	55.1
200	59.3	58.8	60.1			200	58.5	58.1	58.8			200	55.8	55.2	56.5
220	60.3	59.7	61.1			220	59.5	59.1	60.4			220	56.8	56.3	57.2
240	61	60.2	61.7			240	60.1	59.2	60.8			240	57.5	57.1	58.3
260	61.8	61.1	62.4			260	60.9	60.2	61.8			260	58.3	58	59.2
280	62.5	62.1	63.2			280	61.6	61.1	62.4			280	59	58.3	59.9
300	63.2	62.7	63.9			300	62.3	62.1	62.8			300	59.7	59.1	60.9
