# Supplementary material for: Zinc-doped Prussian blue enhances photothermal clearance of Staphylococcus aureus and promotes tissue repair in infected wounds
Source: Nat Commun. 2019 Oct 3;10:4490. doi: 10.1038/s41467-019-12429-6 (PMC6776522; doi:10.1038/s41467-019-12429-6)
Supplement: Supplementary file 5 — Source Data [file 41467_2019_12429_MOESM5_ESM.zip › Source Data/Source Data Supplementary Fig. 8.xlsx]

## Sheet: Supplementary Fig. 8
Supplementary Fig. 8. Complete degradation of 200 ppm ZnPB-3 solution in sodium hydroxide solution and the cumulative released amounts of Fe2+, Fe3+, and Zn2+ from 200 ppm ZnPB-3 solution in PBS for 1 week.
	Concentration (ppm)
	After 1 week		Total degradation
Fe3+ and Fe2+	1.6433	1.7044	26.7924	27.3389
Zn2+	1.1015	1.1312	22.3756	20.2504
