# Supplementary material for: Zinc-doped Prussian blue enhances photothermal clearance of Staphylococcus aureus and promotes tissue repair in infected wounds
Source: Nat Commun. 2019 Oct 3;10:4490. doi: 10.1038/s41467-019-12429-6 (PMC6776522; doi:10.1038/s41467-019-12429-6)
Supplement: Supplementary file 5 — Source Data [file 41467_2019_12429_MOESM5_ESM.zip › Source Data/Source Data Supplementary Fig. 9.xlsx]

## Sheet: Supplementary Fig. 9
Supplementary Fig. 9. Photothermal heating curves of the appropriate photothermal therapy for bacterial infection under 808 nm NIR light irradiation (0.3 W cm-2) for 15 min.
	Temperature (ºC)
Time (s)	PB	ZnPB-1	ZnPB-3
0	26.5	26.5	26.5
30	28.8	29.7	31.6
60	31.8	33.3	35.2
90	34.9	36.4	38.3
120	37.9	39.4	41.3
150	40.1	41.6	43.5
180	42.2	43.7	45.6
210	43.4	44.8	46.7
240	45.3	46.7	48.6
270	46.4	47.8	49.7
300	47.3	48.9	50.6
330	48.1	49.7	51.4
360	48.8	50.4	52.1
390	49.3	50.9	52.6
420	49.8	51.4	53.1
450	50.1	51.7	53.4
480	50.4	52	53.7
510	50.6	52.2	53.9
540	51.1	52.6	54.1
570	51.2	52.7	54.2
600	51.3	52.8	54.3
630	51.4	52.9	54.4
660	51.4	52.9	54.4
690	51.5	52.9	54.5
720	51.5	53	54.5
750	51.5	53	54.5
780	51.6	53	54.5
810	51.6	53	54.7
840	51.6	53.1	54.7
870	51.6	53.1	54.7
900	51.6	53.1	54.7
